# Supplementary material for: Exon array analysis reveals neuroblastoma tumors have distinct alternative splicing patterns according to stage and MYCN amplification status
Source: BMC Med Genomics. 2011 Apr 18;4:35. doi: 10.1186/1755-8794-4-35 (PMC3096898; doi:10.1186/1755-8794-4-35)
Supplement: Additional file 1 — Alternatively spliced candidate genes among stage 1-, 4-, and 4+ tumors detected by HuEx exon array study (FDR < 0.05). [file 1755-8794-4-35-S1.XLS]

## Sheet: St 1- vs 4- Splicing
Additional File 1: Alternatively spliced candidate genes between stage 1- and 4-
ProbeSet ID	Transcript Cluster ID	Entrez Gene ID	Gene Symbol	FC of Normalized Probeset Intensity	q-value (%)	Exon Annotations	Uniprot/Ensembl Domain/Feature Predictions	microRNA Target Prediction
2387248	2387126	6262	RYR2	1.883	0		B302-IPR001870,COILED,COMPBIAS-Glu-rich (acidic),Ca-rel_channel-IPR000699,DOMAIN-B30,DOMAIN-EF-hand 2,DOMAIN-MIR 1,DOMAIN-MIR 2,DOMAIN-MIR 3,DOMAIN-MIR 4,DOMAIN-MIR 5,EF_HAND_2-IPR018249,EF_hand-IPR018248,EF_hand_Ca_bd-IPR002048,InsP3_rcpt_bd-IPR000493,Ion_trans-IPR005821,MIR-IPR003608,MIR_motif-IPR016093,MOD_RES-Phosphoserine; by CaMK,REGION-Calmodulin-binding,REPEAT-1,REPEAT-4,RIH_assoc-IPR0136…
3517057	3517051	57626	KLHL1	1.849	0		Gal_Oxase/kelch_b-propeller-IPR011043,Kelch-IPR006651,Kelch_1-IPR006652,Kelch_2-IPR011498,REPEAT-Kelch 2,REPEAT-Kelch 3,REPEAT-Kelch 4,REPEAT-Kelch 5,REPEAT-Kelch 6
2492020	2492015	51318	MRPL35	1.847	0		Ribosomal_L35-IPR001706
2919017	2918982	2898	GRIK2	1.83	0		Iontro_glu_rcpt-IPR001320,ANF_lig_bd_rcpt-IPR001828,BINDING-Glutamate,Iontro_glu_rcpt-IPR001320,NMDA_rcpt-IPR001508,SBP_bac_3-IPR001638,TOPO_DOM-Cytoplasmic,TOPO_DOM-Extracellular,TRANSMEM,Topo_IIA_B-IPR000565
2912853	2912777	57579	FAM135A	1.825	0		DUF676_hydro-like-IPR007751
2767487	2767378	10396	ATP8A1	1.805	0		ATPase_P-typ_Plipid-transl-IPR006539
2319712	2319661	23095	KIF1B	1.801	0		COILED,DOMAIN-FHA,FHA-IPR000253,HELIX,Kinesin_motor-IPR001752,SMAD_FHA_dom-IPR008984,STRAND,TURN
3249378	3249369	347731	LRRTM3	1.793	0
2413011	2413008	6207	RPS13	1.784	0
2340712	2340695	84251	SGIP1	1.745	0		COMPBIAS-Poly-Glu,MOD_RES-Phosphoserine,MOD_RES-Phosphothreonine,PRO_rich-IPR000694,Pistil_extensin-IPR003882
3014415	3014411	8295	TRRAP	1.738	0		ARM-type_fold-IPR016024,REGION-Interaction with TP53
3517055	3517051	57626	KLHL1	1.731	0
3041933	3041875	26031	OSBPL3	1.709	0		DOMAIN-PH,MOD_RES-Phosphoserine,MOD_RES-Phosphothreonine,Pleckstrin_homology-IPR001849
3876667	3876645	22903	BTBD3	1.708	0	bleedingExon|exon-region-exclusion|retainedIntron	COMPBIAS-Poly-Ser
3095831	3095815	137964	AGPAT6	1.704	0
2492022	2492015	51318	MRPL35	1.697	0	intron-retention	Ribosomal_L35-IPR001706
2587680	2587618	29789	OLA1	1.693	0		BINDING-ATP; via carbonyl oxygen,DUF933-IPR013029,GTP1_OBG-IPR006073,HELIX,MMR_HSR1_GTP_bd-IPR002917,MOD_RES-N6-acetyllysine,NP_BIND-ATP,STRAND,TGS-like-IPR012676
2593428	2593407	80055	PGAP1	1.682	0		Lipcalin_1_rcpt-IPR008075,TOPO_DOM-Cytoplasmic,TRANSMEM
3432031	3432030	80724	ACAD10	1.665	0
2774092	2774049	950	SCARB2	1.662	0		CD36-IPR002159, LimpII-IPR005429, CD36_antigen-IPR005428
2895185	2895159	3096	HIVEP1	1.658	0
2509921	2509900	3800	KIF5C	1.645	0		Kinesin_motor-IPR001752,Kinesin_motor-IPR001752,REGION-Microtubule-binding
3010010	3009959	5782	PTPN12	1.638	0		Tyr_Pase_non-rcpt_typ-12-IPR012266
2819090	2819044	5921	RASA1	1.632	0		DOMAIN-SH2 1,DOMAIN-SH2 2,DOMAIN-SH3,HELIX,SH2-IPR000980,SH3_2-IPR011511,SH3_domain-IPR001452,STRAND,TURN
2890641	2890605	5601	MAPK9	1.631	0		Tyr_pkinase-IPR001245, Ser_thr_pkinase-IPR002290, Kinase_like-IPR011009, MAP_kinase_CS-IPR003527, Prot_kinase_core-IPR000719, Se/Thr_pkinase-rel-IPR017442
3432051	3432030	80724	ACAD10	1.63	0	cassetteExon	AcylCoA_DH/oxidase_M/N-IPR009100,Pept_cys_AS-IPR000169,APH_trans-IPR002575,AcylCoA_DH/oxidase_M/N-IPR009100,Kinase_like-IPR011009,Tyr_pkinase_AS-IPR008266
2720656	2720584	9353	SLIT2	1.618	0		ConA_like_lec_gl-IPR008985,Cys_knot_C-IPR006207,DISULFID,DOMAIN-CTCK,DOMAIN-EGF-like 1,DOMAIN-EGF-like 2,DOMAIN-EGF-like 3; calcium-binding,DOMAIN-EGF-like 4,DOMAIN-EGF-like 5; calcium-binding,DOMAIN-EGF-like 6,DOMAIN-EGF-like 7,DOMAIN-Laminin G-like,EGF-IPR006210,EGF-type_Asp/Asn_hydroxyl_CS-IPR000152,EGF_2-IPR001438,EGF_3-IPR000742,EGF_Ca_bd-IPR001881,EGF_Ca_bd_CS-IPR018097,EGF_extracell-IPR013…
3432042	3432030	80724	ACAD10	1.61	0		Haloacid_DHase/epoxide_hydro-IPR005833, Dehalogen-like_hydro-IPR005834, HAD-SF_ppase_IA/epoxid_hydro_N-IPR011945, HAD-SF_hydro_IA_v3-IPR006402
2886276	2886174	6586	SLIT3	1.608	0		ConA_like_lec_gl-IPR008985,Cys_knot_C-IPR006207,DISULFID,DOMAIN-CTCK,DOMAIN-EGF-like 2,DOMAIN-EGF-like 3,DOMAIN-EGF-like 4,DOMAIN-EGF-like 5,DOMAIN-EGF-like 7,DOMAIN-EGF-like 8,DOMAIN-EGF-like 9,EGF-IPR006210,EGF-type_Asp/Asn_hydroxyl_CS-IPR000152,EGF_2-IPR001438,EGF_3-IPR000742,EGF_Ca_bd-IPR001881,EGF_Ca_bd_CS-IPR018097,EGF_laminin-IPR002049,EGF_like-IPR006209,EGF_like_reg_CS-IPR013032,DISULFID,…
2659591	2659577	5062	PAK2	1.598	0		BINDING-ATP,DOMAIN-CRIB,LIPID-N-myristoyl glycine,MOD_RES-N6-acetyllysine,MOD_RES-Phosphoserine,MOD_RES-Phosphothreonine,MOD_RES-Phosphotyrosine,MOTIF-Nuclear localization signal,PAK_box_Rho_bd-IPR000095,REGION-Autoregulatory region,REGION-GTPase-binding,SITE-Cleavage; by caspase-3 or caspase-3-like proteases,Ser_thr_pkin_AS-IPR008271,Tyr_pkinase-IPR001245,WASP_C-IPR011026
3382374	3382319	81544	GDPD5	1.598	0	cassette-exon|cassetteExon	DISULFID,DOMAIN-GDPD,GlyceroP-diester-Pdiesterase-IPR004129,PLC-like_Pdiesterase_TIM-brl-IPR017946,TOPO_DOM-Cytoplasmic,TOPO_DOM-Extracellular,TRANSMEM
2683786	2683763	6091	ROBO1	1.597	0	cassette-exon|cassetteExon	MOD_RES-Phosphoserine
3061240	3061191	5189	PEX1	1.596	0		ATPase_AAA+_core-IPR003593,ATPase_AAA_core-IPR003959,CROSSLNK-Glycyl lysine isopeptide (Lys-Gly) (interchain with G-Cter in ubiquitin),MOD_RES-Phosphoserine,NP_BIND-ATP
2597430	2597409	10314	LANCL1	1.594	0
3426848	3426828	55591	VEZT	1.593	0	cassette-exon|cassetteExon	COILED,TRANSMEM
3048550	3048517	816	CAMK2B	1.572	0	alt-3'|cassette-exon|cassette-exon|cassetteExon	Kinase_like-IPR011009,Kinase_like-IPR011009,MOD_RES-Phosphoserine
3593459	3593452	56986	DTWD1	1.567	0
2635304	2635263	9666	DZIP3	1.565	0	cassette-exon	COILED,COMPBIAS-Poly-Glu,COMPBIAS-Poly-Pro
3432054	3432030	80724	ACAD10	1.56	0	cassette-exon|cassetteExon	AcylCoA_DH/oxidase_M/N-IPR009100,APH_trans-IPR002575,Acyl-CoA_DHase_2_C-IPR013107,Acyl-CoA_Oxase/DHase_1-IPR006090,AcylCoA_DH/oxidase_M/N-IPR009100,BINDING-FAD,Dehalogen-like_hydro-IPR005834,HAD-SF_hydro_IA_v3-IPR006402,HAD-SF_ppase_IA/epoxid_hydro_N-IPR011945,Haloacid_DHase/epoxide_hydro-IPR005833,Kinase_like-IPR011009,Pept_cys_AS-IPR000169
2546028	2546008	9913	SUPT7L	1.553	0	alt-3'|altThreePrime|exon-region-exclusion|retainedIntron
2481162	2481142	2956	MSH6	1.553	0	alt-3'	COMPBIAS-Poly-Ala,COMPBIAS-Poly-Glu,DNA_mismatch_repair_Msh6-IPR017261,DNA_mismatch_repair_MutS_core-IPR007696,DOMAIN-PWWP,HELIX,MOD_RES-N6-acetyllysine,MOD_RES-Phosphoserine,MOD_RES-Phosphothreonine,PWWP-IPR000313,STRAND,TURN
2877176	2877171	51306	FAM13B1	1.552	0
2853694	2853642	65250	C5orf42	1.544	0		COILED
3252432	3252382	23522	MYST4	1.54	0	alt-5'|altFivePrime	COMPBIAS-Poly-Ser,COMPBIAS-Ser-rich,MOD_RES-N6-acetyllysine,REGION-Negatively regulates HAT activity
2962542	2962525	25998	IBTK	1.54	0	alt-3'|exon-region-exclusion	BTB/POZ-like-IPR000210,BTB/POZ_fold-IPR011333,BTB_POZ-IPR013069,DOMAIN-BTB 1,DOMAIN-BTB 2,MOD_RES-Phosphoserine,MOD_RES-Phosphotyrosine,REPEAT-ANK 3,Reg_chr_condens-IPR000408
3646812	3646613	54715	A2BP1	1.54	0	alt-N-term	ArAA_hydroxylase-IPR001273,ArAA_hydroxylase-IPR001273
2963368	2963313	57231	SNX14	1.537	0	cassette-exon|cassetteExon	PX_assoc_Snx13-IPR013996,Phox_assoc-IPR003114,DOMAIN-PXA,PX_assoc_Snx13-IPR013996,Phox_assoc-IPR003114
3592863	3592755	80031	SEMA6D	1.536	0		DOMAIN-Sema,MOD_RES-Phosphoserine,Plexin-like-IPR003659,Plexin_repeat-IPR002165,Semaphorin/CD100_Ag-IPR001627,TOPO_DOM-Cytoplasmic,TRANSMEM
3096397	3096368	84376	HOOK3	1.533	0		AIP3-IPR005613, HOOK-IPR008636
2597341	2597273	151050	C2orf67	1.529	0
2372944	2372924	6738	TROVE2	1.528	0		TROVE-IPR008858
3048420	3048413	5425	POLD2	1.528	0	alt-3'|altThreePrime	DNA_pol_alpha/epsilon_bsu-IPR007185
2862985	2862950	10087	COL4A3BP	1.518	0	alt-3'	COILED,HELIX,MOD_RES-Phosphoserine,MOTIF-FFAT,START_lipid_bd-IPR002913,STRAND
3620806	3620799	146057	TTBK2	1.513	0
2578973	2578790	53353	LRP1B	1.513	0	cassetteExon	LDLR-IPR000033
3011545	3011492	53616	ADAM22	1.513	0	cassette-exon	MOD_RES-Phosphoserine
2484334	2484305	64895	PAPOLG	1.511	0		PolA_pol_RNA-bd-IPR007010, PolyA_polymerase-IPR014492, NuclTrfase_I_C-IPR011068
3768873	3768791	23460	ABCA6	1.507	0		ABC_transporter-like-IPR003439,ATPase_AAA+_core-IPR003593,DOMAIN-ABC transporter 1,NP_BIND-ATP 1,TRANSMEM
3297656	3297632	4143	MAT1A	1.502	0		S-AdoMet_synthetase-IPR002133
2589047	2589017	50940	PDE11A	2.187	0.888	alt-C-term|alt-N-term	BINDING-cAMP or cGMP,DOMAIN-GAF 1,GAF-IPR003018,METAL-Divalent metal cation 1,MOD_RES-Phosphoserine,Met-dep_phosphohydro_HD-IPR003607,PDEase-IPR002073,REGION-Catalytic
2589103	2589017	50940	PDE11A	2.136	0.888		BINDING-cAMP or cGMP,GAF-IPR003018,METAL-Divalent metal cation 1,Met-dep_phosphohydro_HD-IPR003607,PDEase-IPR002073,REGION-Catalytic
2743826	2743800	57575	PCDH10	2.075	0.888		TOPO_DOM-Cytoplasmic
2589090	2589017	50940	PDE11A	1.927	0.888		BINDING-cAMP or cGMP,GAF-IPR003018,METAL-Divalent metal cation 1,Met-dep_phosphohydro_HD-IPR003607,PDEase-IPR002073,REGION-Catalytic
2398929	2398894	55920	RCC2	1.849	0.888		Reg_csome_cond/b-lactamase_inh-IPR009091
2708803	2708791	6124	RPL4	1.831	0.888
3041004	3040967	9771	RAPGEF5	1.827	0.888		Pleckstrin/G-protein_interact-IPR000591,DOMAIN-Ras-GEF,HELIX,RasGRF_CDC25-IPR001895,RasGef_N-IPR000651,Ras_GEF-IPR008937,STRAND
2805126	2805078	1004	CDH6	1.801	0.888
3741764	3741715	84254	CAMKK1	1.791	0.888
3023213	3023211	9296	ATP6V1F	1.777	0.888		ATPase_V1/A1-cplx_fsu-IPR008218, ATPase_V1-cplx_fsu_euk-IPR005772
2813137	2813060	5295	PIK3R1	1.694	0.888	alt-N-term|altPromoter	DOMAIN-SH2 1,HELIX,PI3kinase_P85-IPR001720,SH2-IPR000980,STRAND
3290997	3290875	288	ANK3	1.688	0.888	cassette-exon	ANK-IPR002110,MOD_RES-Phosphotyrosine,REPEAT-ANK 1,REPEAT-ANK 10,REPEAT-ANK 11,REPEAT-ANK 12,REPEAT-ANK 13,REPEAT-ANK 14,REPEAT-ANK 15,REPEAT-ANK 16,REPEAT-ANK 17,REPEAT-ANK 18,REPEAT-ANK 19,REPEAT-ANK 2,REPEAT-ANK 20,REPEAT-ANK 21,REPEAT-ANK 22,REPEAT-ANK 23,REPEAT-ANK 3,REPEAT-ANK 4,REPEAT-ANK 5,REPEAT-ANK 6,REPEAT-ANK 7,REPEAT-ANK 8,REPEAT-ANK 9
3741754	3741715	84254	CAMKK1	1.686	0.888	cassette-exon|cassetteExon|exon-region-exclusion	DOMAIN-Protein kinase,Kinase_like-IPR011009,Prot_kinase_core-IPR000719,Se/Thr_pkinase-rel-IPR017442,Ser_thr_pkinase-IPR002290,Tyr_pkinase-IPR001245,Kinase_like-IPR011009,Prot_kinase_core-IPR000719,Se/Thr_pkinase-rel-IPR017442,Ser_thr_pkinase-IPR002290,Tyr_pkinase-IPR001245
2569026	2568968	80146	UXS1	1.668	0.888		3Beta_OHSteriod_DHase/Estase-IPR002225,Epimerase_deHydtase-IPR001509,HELIX,K_uptake_TrkA-IPR006036,Male_sterile_NAD-bd-IPR013120,NAD(P)-bd-IPR016040,NP_BIND-NAD,STRAND,TDP_rham_reduct-IPR005913,TOPO_DOM-Cytoplasmic,TOPO_DOM-Lumenal,TRANSMEM-Signal-anchor for type II membrane protein,TURN
3432045	3432030	80724	ACAD10	1.648	0.888	alt-N-term	AcylCoA_DH/oxidase_M/N-IPR009100,APH_trans-IPR002575,AcylCoA_DH/oxidase_M/N-IPR009100,BINDING-FAD,Kinase_like-IPR011009,Pept_cys_AS-IPR000169
2577494	2577482	81615	TMEM163	1.618	0.888			(-)microRNA-target(hsa-miR-23a:miranda,hsa-miR-516a-5p:mirbase,hsa-miR-490-5p:mirbase,hsa-miR-373*:mirbase,hsa-miR-145:mirbase)
3128844	3128817	148	ADRA1A	1.615	0.888	bleedingExon	5HT6_rcpt-IPR002232,7TM_GPCR_Rhodpsn-IPR000276,Adrene_rcpt_A1Cs-IPR001004,Adrnrgc_rcpt-IPR002233,DISULFID,Dopamine_rcpt-IPR000929,GPCR_Rhodpsn_supfam-IPR017452,LIPID-S-palmitoyl cysteine,MOD_RES-Phosphoserine; by PKA,NPY_rcpt-IPR000611,Na-dicarboxylate_symporter-IPR001991,Octopmn_rcpt-IPR002002,TOPO_DOM-Cytoplasmic,TOPO_DOM-Extracellular,TRANSMEM-1,TRANSMEM-2,TRANSMEM-3,TRANSMEM-4,TRANSMEM-5,TRAN…
2374885	2374872	55705	IPO9	1.601	0.888		ARM-type_fold-IPR016024,DOMAIN-Importin N-terminal,Importin-b_N-IPR001494
3734442	3734413	326624	RAB37	1.598	0.888	bleedingExon	ARF/SAR-IPR006689,Ras_GTPase-IPR001806,ARF-IPR006688,ARF/SAR-IPR006689,GTPase_Rab-IPR003579,GTPase_Ras-IPR003577,GTPase_Rho-IPR003578,MOTIF-Effector region,Miro-like-IPR013684,NP_BIND-GTP,RNA_pol_sigma_54_int-IPR002078,Ran_GTPase-IPR002041,Ras-IPR013753,Ras_GTPase-IPR001806,Small_GTP_bd-IPR005225
3200728	3200689	6194	RPS6	1.594	0.888		Ribosomal_S6_euk-IPR014401, Ribosomal_S6e-IPR001377
3762594	3762519	9043	SPAG9	1.593	0.888	cassette-exon	COILED,MOD_RES-Phosphoserine,MOD_RES-Phosphothreonine
2825763	2825733	3295	HSD17B4	1.59	0.888		Fatty_acid_synthase-IPR003965,HELIX,MOD_RES-N6-acetyllysine,MOD_RES-Phosphoserine,MaoC_deHydtase-IPR002539,REGION-3-alpha,7-alpha,12-alpha-trihydroxy-5- beta-cholest-24-enoyl-CoA hydratase,STRAND,TURN
2402088	2402068	25949	SYF2	1.587	0.888
3381955	3381925	283209	PGM2L1	1.573	0.888
2996657	2996563	168667	BMPER	1.572	0.888		Conserved-cysteine-rich_domain-IPR014853
2724611	2724585	55728	N4BP2	1.561	0.888		COILED,COMPBIAS-Pro-rich,CUE-IPR003892,DOMAIN-CUE,PRO_rich-IPR000694,UBA_like-IPR009060
2399475	2399409	23352	UBR4	1.556	0.888		Beta-tubulin_BS-IPR013838
2324757	2324743	9923	ZBTB40	1.552	0.888	alt-5'	BTB/POZ-like-IPR000210,BTB/POZ_fold-IPR011333,BTB_POZ-IPR013069,BTB/POZ-like-IPR000210,BTB/POZ_fold-IPR011333,BTB_POZ-IPR013069,MOD_RES-Phosphothreonine
3046108	3046062	313	AOAH	1.55	0.888		Esterase_SGNH_hydro-type-IPR013830, Lipase_GDSL-IPR001087
3046125	3046062	313	AOAH	1.544	0.888		DISULFID,DOMAIN-Saposin B-type,SIGNAL,SapB_2-IPR008138,SaposinB-IPR008139,Saposin_like-IPR011001
2743818	2743800	57575	PCDH10	1.536	0.888		Cadherin-IPR002126, Cadherin-like-IPR015919
2425240	2425212	1629	DBT	1.532	0.888
3517061	3517051	57626	KLHL1	1.528	0.888	alt-C-term	Gal_Oxase/kelch_b-propeller-IPR011043,Kelch-IPR006651,Kelch_1-IPR006652,Kelch_2-IPR011498,REPEAT-Kelch 2,REPEAT-Kelch 3,REPEAT-Kelch 4,REPEAT-Kelch 5,REPEAT-Kelch 6
3742476	3742460	23125	CAMTA2	1.524	0.888		ANK-IPR002110,CG-1-IPR005559,COMPBIAS-Ser-rich,DNA_BIND-CG-1,DOMAIN-IPT/TIG,DOMAIN-IQ 1,DOMAIN-IQ 2,IPT_TIG_rcpt-IPR002909,IQ_CaM_bd_region-IPR000048,Ig_E-set-IPR014756,PRO_rich-IPR000694,Pistil_extensin-IPR003882,REPEAT-ANK 1,REPEAT-ANK 2,REPEAT-ANK 3
2389811	2389789	51097	SCCPDH	1.522	0.888	cassette-exon	Saccharopine_DHase-IPR005097,NAD(P)-bd-IPR016040,Saccharopine_DHase-IPR005097
2830784	2830742	51780	JMJD1B	1.519	0.888
2859740	2859734	373	TRIM23	1.514	0.888	intron-retention	ARF-IPR006688,ARF/SAR-IPR006689,GTPase_Rab-IPR003579,SAR1_GTP_bd-IPR006687,Small_GTP_bd-IPR005225,ARF-IPR006688,ARF/SAR-IPR006689,GTPase_Rab-IPR003579,REGION-ARF-like,Ras-IPR013753,SAR1_GTP_bd-IPR006687,Small_GTP_bd-IPR005225
2743817	2743800	57575	PCDH10	1.511	0.888		Cadherin-IPR002126, Cadherin-like-IPR015919
2850723	2850676	1016	CDH18	1.505	0.888
2396794	2396781	10459	MAD2L2	1.503	0.888		HORMA_DNA_bd-IPR003511
3799662	3799615	5771	PTPN2	1.502	0.888	alt-N-term	Tyr_Pase_non-rcpt_typ-1/2-IPR012265,Tyr_Pase_rcpt/non-rcpt-IPR000242,DOMAIN-Tyrosine-protein phosphatase,HELIX,MOD_RES-N6-acetyllysine,TURN,Tyr_Pase_non-rcpt_typ-1/2-IPR012265,Tyr_Pase_rcpt/non-rcpt-IPR000242
2995497	2995491	84182	FLJ22374	1.5	0.888		Phospholipase_A2_AS-IPR013090
2589044	2589017	50940	PDE11A	1.949	1.199		BINDING-cAMP or cGMP,DOMAIN-GAF 1,GAF-IPR003018,METAL-Divalent metal cation 1,MOD_RES-Phosphoserine,Met-dep_phosphohydro_HD-IPR003607,PDEase-IPR002073,REGION-Catalytic
2589102	2589017	50940	PDE11A	1.882	1.199		BINDING-cAMP or cGMP,GAF-IPR003018,METAL-Divalent metal cation 1,Met-dep_phosphohydro_HD-IPR003607,PDEase-IPR002073,REGION-Catalytic
2880139	2880051	5521	PPP2R2B	1.853	1.199	alt-N-term|cassette-exon|cassetteExon	REPEAT-WD 1,WD40_repeat-IPR001680,PP2A_PR55-IPR000009,WD40_repeat-IPR001680,WD40_repeat-like-IPR011046
2374704	2374700	376693	LOC376693	1.761	1.199
2975748	2975741	9053	MAP7	1.743	1.199	alt-C-term	COMPBIAS-Pro-rich,PRO_rich-IPR000694
3279360	3279313	8516	ITGA8	1.741	1.199		Integrin_alpha-2-IPR013649
3988603	3988596	170261	ZCCHC12	1.732	1.199
3497346	3497340	266722	HS6ST3	1.694	1.199		HS6ST-rel-IPR018010
2343295	2343289	11080	DNAJB4	1.688	1.199	cassette-exon	DOMAIN-J,DnaJ_N-IPR001623,Heat_shock_DnaJ_CS-IPR018253,Hsp_DnaJ-IPR003095
2583073	2583014	29994	BAZ2B	1.682	1.199		COMPBIAS-Asp/Glu-rich (acidic),COMPBIAS-Poly-Glu
2759246	2759205	5522	PPP2R2C	1.68	1.199	alt-N-term	PP2A_PR55-IPR000009,REPEAT-WD 1,WD40_repeat-IPR001680,WD40_repeat-like-IPR011046
2462123	2461999	1130	LYST	1.651	1.199		COMPBIAS-Poly-Glu,REPEAT-WD 1
2488156	2488114	27332	ZNF638	1.651	1.199		COMPBIAS-Glu-rich,DNA_BIND,MOD_RES-Phosphoserine,COMPBIAS-Arg-rich,DOMAIN-RRM 1,MOD_RES-Phosphoserine,MOD_RES-Phosphothreonine,RRM_RNP1-IPR000504,Znf_C2H2-IPR007087,Znf_C2H2-like-IPR015880,Znf_U1-IPR003604
2990474	2990464	10124	ARL4A	1.635	1.199		ARF-IPR006688, SAR1_GTP_bd-IPR006687, ARF/SAR-IPR006689
2952354	2952323	266727	MDGA1	1.623	1.199	altPromoter	Ig_V-set-IPR013106, Ig-like-IPR007110, Ig_I-set-IPR013098
3975505	3975467	7403	UTX	1.604	1.199		COMPBIAS-Poly-Ala,Cupin_RmlC_type-IPR011051,DOMAIN-JmjC,MAS20_rcpt_cons_reg-IPR016042,MOD_RES-Phosphoserine,PRO_rich-IPR000694,REPEAT-TPR 1,REPEAT-TPR 2,REPEAT-TPR 3,REPEAT-TPR 4,REPEAT-TPR 5,REPEAT-TPR 6,REPEAT-TPR 7,REPEAT-TPR 8,TF_JmjC-IPR013129,TF_JmjC_AAH-IPR003347,TPR-1-IPR001440,TPR_2-IPR013105,TPR_region-IPR013026
2502451	2502424	51141	INSIG2	1.602	1.199
2437498	2437417	55870	ASH1L	1.595	1.199		CROSSLNK-Glycyl lysine isopeptide (Lys-Gly) (interchain with G-Cter in ubiquitin),MOD_RES-Phosphoserine
2760374	2760371	9948	WDR1	1.592	1.199	alt-3'	Gprotein_B-IPR001632,MOD_RES-N6-acetyllysine,MOD_RES-Phosphotyrosine,REPEAT-WD 10,REPEAT-WD 11,REPEAT-WD 3,REPEAT-WD 4,REPEAT-WD 5,REPEAT-WD 6,REPEAT-WD 7,REPEAT-WD 8,REPEAT-WD 9,WD40_repeat-IPR001680,WD40_repeat-like-IPR011046	(-)microRNA-target(hsa-miR-9*:pictar)
3519843	3519840	84189	SLITRK6	1.585	1.199			(-)microRNA-target(hsa-miR-522:mirbase,hsa-miR-455-5p:mirbase,hsa-miR-509-3p:mirbase)
2348864	2348854	8634	RTCD1	1.574	1.199	cassette-exon	Ppfruckinase-IPR000023,RNA3&apos;P_cycl/enolpyr_Trfase_a/b-IPR013792,RNA3&apos;_term_phos_cycl-like-IPR000228,RNA3&apos;_term_phos_cycl-like_euk-IPR016443
2735509	2735459	8916	HERC3	1.564	1.199		ACT_SITE-Glycyl thioester intermediate,DOMAIN-HECT,HECT-IPR000569,REPEAT-RCC1 7,Reg_chr_condens-IPR000408,Reg_csome_cond/b-lactamase_inh-IPR009091
2490449	2490351	1496	CTNNA2	1.559	1.199	cassette-exon	Alpha_catenin-IPR001033,MOD_RES-Phosphoserine,MOD_RES-Phosphothreonine,Vinculin/catenin-IPR006077,Vinculin_CS-IPR000633
2601422	2601414	5270	SERPINE2	1.548	1.199		Protease_inhib_I4_serpin-IPR000215	(-)microRNA-target(hsa-miR-568:mirbase,hsa-miR-191:mirbase)
2743816	2743800	57575	PCDH10	1.546	1.199
2426865	2426840	22911	WDR47	1.545	1.199		MOD_RES-Phosphoserine,MOD_RES-Phosphothreonine,WD40_repeat-IPR001680,WD40_repeat-like-IPR011046,WD40_repeat_region-IPR017986
3432056	3432030	80724	ACAD10	1.544	1.199		AcylCoA_DH/oxidase_M/N-IPR009100,Pept_cys_AS-IPR000169,APH_trans-IPR002575,AcylCoA_DH/oxidase_M/N-IPR009100,Kinase_like-IPR011009,Tyr_pkinase_AS-IPR008266
3014422	3014411	8295	TRRAP	1.54	1.199		ARM-type_fold-IPR016024,REGION-Interaction with TP53
2546027	2546008	9913	SUPT7L	1.539	1.199	alt-3'|altThreePrime|exon-region-exclusion|retainedIntron
3382325	3382319	81544	GDPD5	1.536	1.199		DISULFID,DOMAIN-GDPD,GlyceroP-diester-Pdiesterase-IPR004129,PLC-like_Pdiesterase_TIM-brl-IPR017946,TOPO_DOM-Cytoplasmic,TOPO_DOM-Extracellular,TRANSMEM	(-)microRNA-target(hsa-miR-146b-3p:mirbase,hsa-miR-24-2*:mirbase,hsa-miR-23b:mirbase,hsa-miR-24-1*:mirbase,hsa-miR-362-3p:mirbase,hsa-miR-23a:mirbase)
2839682	2839671	5917	RARS	1.534	1.199		Arg-tRNA-synth_Ic_N-IPR005148, Arg-tRNA-synth_Ic-IPR001278, Arg-tRNA-synth_Ic_core-IPR015945
3690170	3690154	81831	NETO2	1.532	1.199		CUB-IPR000859
2740224	2740067	287	ANK2	1.531	1.199	alt-5'	ANK-IPR002110,MOD_RES-Phosphoserine,MOD_RES-Phosphotyrosine,REPEAT-ANK 1,REPEAT-ANK 10,REPEAT-ANK 11,REPEAT-ANK 12,REPEAT-ANK 13,REPEAT-ANK 14,REPEAT-ANK 15,REPEAT-ANK 16,REPEAT-ANK 17,REPEAT-ANK 18,REPEAT-ANK 19,REPEAT-ANK 2,REPEAT-ANK 20,REPEAT-ANK 21,REPEAT-ANK 22,REPEAT-ANK 23,REPEAT-ANK 24,REPEAT-ANK 3,REPEAT-ANK 4,REPEAT-ANK 5,REPEAT-ANK 6,REPEAT-ANK 7,REPEAT-ANK 8,REPEAT-ANK 9,ZU5-IPR000906
3046938	7385683	27072	VPS41	1.529	1.199		ARM-type_fold-IPR016024,COMPBIAS-Poly-Glu,Clathrin_H-chain/VPS_repeat-IPR000547,REPEAT-Clathrin,VPS41-IPR016902,WD40_repeat-like-IPR011046,ZN_FING-RING-type; atypical,Znf_PHD-IPR001965,Znf_RING-IPR001841
2824245	2824198	324	APC	1.528	1.199	cassette-exon	APC_15aa-IPR009240,APC_basic-IPR009234,APC_crr-IPR009223,ARM-type_fold-IPR016024,Armadillo-IPR000225,COILED,COMPBIAS-Asp/Glu-rich (acidic),COMPBIAS-Leu-rich,COMPBIAS-Ser-rich,EB1_bd-IPR009232,HELIX,MOD_RES-Phosphoserine,MOD_RES-Phosphothreonine,MOD_RES-Phosphotyrosine,MOTIF-PDZ-binding,REGION-Highly charged,REGION-Responsible for down-regulation through a process mediated by direct ubiquitination…
2437281	2437273	10712	C1orf2	1.526	1.199	cassette-exon	COMPBIAS-Poly-Pro,PRO_rich-IPR000694
4011643	4011637	51248	PDZD11	1.526	1.199		PDZ/DHR/GLGF-IPR001478
2367183	2367154	23215	BAT2D1	1.511	1.199		BAT2_N-IPR009738,COILED,COMPBIAS-Ala-rich,COMPBIAS-Gln-rich,COMPBIAS-Glu-rich,COMPBIAS-Poly-Pro,COMPBIAS-Pro-rich,MOD_RES-N6-acetyllysine,MOD_RES-Phosphoserine,PRO_rich-IPR000694
3741759	3741715	84254	CAMKK1	1.505	1.199		Tyr_pkinase-IPR001245, Ser_thr_pkinase-IPR002290, Kinase_like-IPR011009, Prot_kinase_core-IPR000719, Se/Thr_pkinase-rel-IPR017442, Protein_kinase_ATP_BS-IPR017441
3417329	3417309	5036	PA2G4	1.504	1.199		Pap_1-IPR004545, Pept_M24_structural-domain-IPR000994
2851275	2851274	1008	CDH10	2.779	1.657		Cadherin_C_term-IPR000233	(-)microRNA-target(hsa-miR-944:mirbase,hsa-miR-146a:mirbase,hsa-miR-200a:mirbase,hsa-miR-141:mirbase,hsa-miR-557:mirbase,hsa-miR-146b-5p:mirbase,hsa-miR-587:mirbase,hsa-miR-369-5p:mirbase,hsa-miR-9:miranda)
2589142	2589017	50940	PDE11A	2.343	1.657
2589108	2589017	50940	PDE11A	2.044	1.657		BINDING-cAMP or cGMP,GAF-IPR003018,METAL-Divalent metal cation 1,Met-dep_phosphohydro_HD-IPR003607,PDEase-IPR002073,REGION-Catalytic
2418123	2418078	257194	NEGR1	2.032	1.657
2589120	2589017	50940	PDE11A	2.026	1.657	alt-N-term	DOMAIN-GAF 2,GAF-IPR003018
2805122	2805078	1004	CDH6	1.963	1.657		Cadg-IPR006644,Cadherin-IPR002126,Cadherin-like-IPR015919,Cadherin_C_term-IPR000233,DOMAIN-Cadherin 1,DOMAIN-Cadherin 2,DOMAIN-Cadherin 3,DOMAIN-Cadherin 4,DOMAIN-Cadherin 5,PROPEP,SIGNAL,TOPO_DOM-Cytoplasmic,TOPO_DOM-Extracellular,TRANSMEM
3333096	3333086	113157	RPLP0P2	1.873	1.657
2482529	2482505	6711	SPTBN1	1.865	1.657	alt-N-term	CARBOHYD-O-linked (GlcNAc),Calponin-homology-IPR016146,DOMAIN-Actin-binding,DOMAIN-PH,MOD_RES-Phosphoserine,MOD_RES-Phosphothreonine,Pleckstrin_homology-IPR001849,Spectrin_PH-IPR001605,Spectrin_bsu-IPR016343,Calponin-homology-IPR016146,Spectrin_bsu-IPR016343
3059234	3059226	27445	PCLO	1.853	1.657
2589039	2589017	50940	PDE11A	1.836	1.657		BINDING-cAMP or cGMP,DOMAIN-GAF 1,GAF-IPR003018,METAL-Divalent metal cation 1,MOD_RES-Phosphoserine,Met-dep_phosphohydro_HD-IPR003607,PDEase-IPR002073,REGION-Catalytic
3039283	3039247	1607	DGKB	1.83	1.657		DAG_PE_bd-IPR002219,DOMAIN-DAGKc,Diacylglycerol_kinase_access-IPR000756,Diacylglycerol_kinase_cat-IPR001206,ZN_FING-Phorbol-ester/DAG-type 1,ZN_FING-Phorbol-ester/DAG-type 2,Znf_RING-IPR001841
3147190	3147173	83988	NCALD	1.796	1.657		CA_BIND-1,CA_BIND-2,CA_BIND-3,DOMAIN-EF-hand 1,DOMAIN-EF-hand 2,DOMAIN-EF-hand 3,DOMAIN-EF-hand 4,EF_HAND_1-IPR018247,EF_HAND_2-IPR018249,EF_hand-IPR018248,EF_hand_Ca_bd-IPR002048,Recoverin-IPR001125
3093624	3093526	137970	UNC5D	1.788	1.657
3212041	3212008	257019	FRMD3	1.782	1.657		Ez/rad/moesin-IPR000798,FERM-adjacent-IPR014847,FERM_dom-IPR000299
2996666	2996563	168667	BMPER	1.78	1.657
3381956	3381925	283209	PGM2L1	1.767	1.657
3717625	3717605	162494	RHBDL3	1.76	1.657		Peptidase_S54_rhomboid_met-IPR017213, Peptidase_S54_rhomboid-IPR002610
3053830	3053827	285908	LOC285908	1.757	1.657		COMPBIAS-Poly-Thr
2443627	2443575	22920	KIFAP3	1.756	1.657		ARM-type_fold-IPR016024
2513479	2513471	6326	SCN2A	1.732	1.657
3397036	3397003	84623	KIRREL3	1.711	1.657		CD80_C2-set-IPR013162,DISULFID,DOMAIN-Ig-like C2-type 1,DOMAIN-Ig-like C2-type 2,DOMAIN-Ig-like C2-type 3,DOMAIN-Ig-like C2-type 4,DOMAIN-Ig-like C2-type 5,HELIX,Ig-IPR013151,Ig-like-IPR007110,Ig_C1-set-IPR003597,Ig_I-set-IPR013098,Ig_V-set-IPR013106,Ig_sub-IPR003599,Ig_sub2-IPR003598,SIGNAL,STRAND
3589777	3589756	56924	PAK6	1.703	1.657		ACT_SITE-Proton acceptor,BINDING-ATP,DOMAIN-CRIB,DOMAIN-Protein kinase,HELIX,Kinase_like-IPR011009,MOD_RES-Phosphoserine,NP_BIND-ATP,PAK_box_Rho_bd-IPR000095,Prot_kinase_core-IPR000719,Protein_kinase_ATP_BS-IPR017441,REGION-Linker,STRAND,Se/Thr_pkinase-rel-IPR017442,Ser_thr_pkinase-IPR002290,TURN,Tyr_pkinase-IPR001245
2996569	2996563	168667	BMPER	1.702	1.657
2562774	2562729	65055	REEP1	1.701	1.657		TB2_DP1_HVA22-IPR004345
2344421	2344393	5567	PRKACB	1.701	1.657	alt-N-term	Kinase_like-IPR011009
2319680	2319661	23095	KIF1B	1.701	1.657		Kinesin_motor-IPR001752
3034061	3034027	10049	DNAJB6	1.687	1.657
2815052	2815043	3842	TNPO1	1.684	1.657		ARM-type_fold-IPR016024, Importin-b_N-IPR001494
2412400	2412360	2060	EPS15	1.682	1.657		EF_hand_Ca_bd-IPR002048,EPS15_homology-IPR000261,CA_BIND-2,COMPBIAS-Pro-rich,DOMAIN-EF-hand 1,DOMAIN-EF-hand 2,DOMAIN-EH 2,DOMAIN-EH 3,EF_HAND_1-IPR018247,EF_HAND_2-IPR018249,EF_hand-IPR018248,EF_hand_Ca_bd-IPR002048,EPS15_homology-IPR000261,HELIX,MOD_RES-Phosphoserine,MOD_RES-Phosphothreonine,MOD_RES-Phosphotyrosine; by EGFR,MOTIF-SH3-binding,REGION-15 X 3 AA repeats of D-P-F,REPEAT-1,REPEAT-10,…
2632789	2632778	285220	EPHA6	1.674	1.657		ACT_SITE-Proton acceptor,BINDING-ATP,MOD_RES-Phosphotyrosine; by autocatalysis,NP_BIND-ATP,Prot_kinase_core-IPR000719,Protein_kinase_ATP_BS-IPR017441,Se/Thr_pkinase-rel-IPR017442,Ser_thr_pkinase-IPR002290,TRANSMEM,Tyr_pkinase-IPR001245,Tyr_pkinase_AS-IPR008266,EGF_like_reg_CS-IPR013032,Ephrin_rcpt_lig-bd-IPR001090,Galactose-bd-like-IPR008979,REGION-Ephrin-binding,YKase_receptorV_CS-IPR001426
2623884	2623859	11188	NISCH	1.649	1.657	cassette-exon	COILED,COMPBIAS-Glu-rich,REGION-Interaction with ITGA5,REGION-Interaction with LIMK
2527927	2527895	84812	PLCD4	1.648	1.657	exon-region-exclusion	ACT_SITE,BINDING-Substrate,C2_Ca-dep-IPR000008,C2_membr_targeting-IPR018029,COMPBIAS-Glu-rich,COMPBIAS-Poly-Lys,DOMAIN-C2,DOMAIN-PI-PLC X-box,DOMAIN-PI-PLC Y-box,METAL-Calcium 1; catalytic,METAL-Calcium 2,METAL-Calcium 2; via carbonyl oxygen,METAL-Calcium 3,METAL-Calcium 3; via carbonyl oxygen,MOTIF-PDZ-binding,PLC-like_Pdiesterase_TIM-brl-IPR017946,Phospholipase_C_EF-hand-like-IPR015359,Phosphol…
3517059	3517051	57626	KLHL1	1.647	1.657		Gal_Oxase/kelch_b-propeller-IPR011043,Kelch-IPR006651,Kelch_1-IPR006652,Kelch_2-IPR011498,REPEAT-Kelch 2,REPEAT-Kelch 3,REPEAT-Kelch 4,REPEAT-Kelch 5,REPEAT-Kelch 6
2975809	2975741	9053	MAP7	1.63	1.657	alt-5'|altFivePrime	COILED,COMPBIAS-Pro-rich,E-MAP-115-IPR008604,Histone_H5-IPR005819,MOD_RES-Phosphoserine,MOD_RES-Phosphothreonine,PRO_rich-IPR000694,Tubby_N-IPR005398
2413010	2413008	6207	RPS13	1.628	1.657
2970610	2970607	222537	HS3ST5	1.626	1.657
2964582	2964553	60468	BACH2	1.622	1.657	alt-C-term	BTB/POZ-like-IPR000210,BTB/POZ_fold-IPR011333,BTB_POZ-IPR013069,COMPBIAS-Poly-Glu,DNA_BIND-Basic motif,DOMAIN-BTB,DOMAIN-Leucine-zipper,Euk_TF_DNA_bd-IPR008917,TF_bZIP-IPR004827,bZIP_1-IPR011616,bZIP_2-IPR011700
2884631	2884623	114898	C1QTNF2	1.618	1.657		Collagen-IPR008160
2460336	2460325	84886	C1orf198	1.618	1.657		MOD_RES-Phosphoserine
3708724	3708704	5430	POLR2A	1.611	1.657		RNA_pol_Rpb1_3-IPR007066
2743833	2743800	57575	PCDH10	1.609	1.657
3742505	3742460	23125	CAMTA2	1.596	1.657	alt-C-term	CG-1-IPR005559,DNA_BIND-CG-1,CG-1-IPR005559
2904373	2904329	23294	ANKS1A	1.594	1.657	cassette-exon|cassetteExon	DOMAIN-SAM 1,DOMAIN-SAM 2,MOD_RES-Phosphoserine,SAM-IPR001660,SAM_2-IPR011510,SAM_homology-IPR010993
2389841	2389834	149134	LOC149134	1.588	1.657
3707281	3707258	50488	MINK1	1.587	1.657		Citron-IPR001180,DOMAIN-CNH,MOD_RES-Phosphoserine,MOD_RES-Phosphotyrosine,PRO_rich-IPR000694
2659604	2659577	5062	PAK2	1.586	1.657		DOMAIN-Protein kinase,Kinase_like-IPR011009,NP_BIND-ATP,Prot_kinase_core-IPR000719,Protein_kinase_ATP_BS-IPR017441,Se/Thr_pkinase-rel-IPR017442,Ser_thr_pkinase-IPR002290,Tyr_pkinase-IPR001245
3743427	3743393	1742	DLG4	1.585	1.657	alt-N-term	LIPID-S-palmitoyl cysteine,M-assoc_guanylate_kinase-IPR016313
3201817	3201784	1993	ELAVL2	1.584	1.657		ELAD_HUD_SF-IPR006548,ELAD_HUD_SF-IPR006548
3079764	3079756	6009	RHEB	1.576	1.657		Ras_GTPase-IPR001806, GTPase_Rab-IPR003579, GTPase_Ras-IPR003577, Small_GTP_bd-IPR005225, GTPase_Rho-IPR003578, Ras-IPR013753
3219829	3219788	54566	EPB41L4B	1.573	1.657
2403479	2403470	22826	DNAJC8	1.571	1.657
2700209	2700197	6596	HLTF	1.569	1.657		Znf_RING-IPR001841, Znf_RING_CS-IPR017907
3371974	3371964	29763	PACSIN3	1.566	1.657		FCH-IPR001060
2458652	2458649	163859	C1orf55	1.557	1.657	alt-3'
3556922	3556888	55147	RBM23	1.556	1.657		COMPBIAS-Arg-rich,DOMAIN-RRM 1,HELIX,MOD_RES-Phosphoserine,RRM_RNP1-IPR000504,STRAND,TURN
2895731	2895721	51406	NOL7	1.554	1.657
3032747	3032647	1804	DPP6	1.554	1.657	alt-N-term	TOPO_DOM-Cytoplasmic
2412419	2412360	2060	EPS15	1.554	1.657		HELIX,MOD_RES-Phosphoserine,MOD_RES-Phosphothreonine,MOD_RES-Phosphotyrosine; by EGFR,MOTIF-SH3-binding,REPEAT-1,REPEAT-10,REPEAT-11,REPEAT-12,REPEAT-13,REPEAT-14,REPEAT-15,REPEAT-2,REPEAT-3,REPEAT-4,REPEAT-5,REPEAT-6,REPEAT-7,REPEAT-8,REPEAT-9,REPEAT-UIM 1,REPEAT-UIM 2,Tropomyosin-IPR000533,Ubiquitin-int_motif-IPR003903,CA_BIND-1,DOMAIN-EH 1,EF_HAND_1-IPR018247,EF_HAND_2-IPR018249,EF_hand-IPR018…
2424547	2424524	1806	DPYD	1.548	1.657		4Fe4S_Fe_S_CS-IPR017900,4Fe4S_Fe_S_bd_subgr-IPR001450,Adrndx_reductase-IPR000759,DHO_DHase_1_2-IPR012135,DHO_DHase_1_core-IPR005720,DOMAIN-4Fe-4S ferredoxin-type 2,DOMAIN-4Fe-4S ferredoxin-type 3,FAD_pyr_nucl-diS_OxRdtase-IPR013027,Helical_ferredxn-IPR009051,METAL-Iron-sulfur 1 (4Fe-4S),METAL-Iron-sulfur 2 (4Fe-4S),MOD_RES-N6-acetyllysine,MOD_RES-Phosphoserine,NP_BIND-FAD,NP_BIND-NADP,Pyridine_nu…
2470663	2470654	1653	DDX1	1.544	1.657		DEAD-like_N-IPR014001, B302-IPR001870, DNA/RNA_helicase_DEAD/DEAH_N-IPR011545
2553640	2553576	57142	RTN4	1.544	1.657	alt-N-term
2696264	2696252	6259	RYK	1.543	1.657		Ser_thr_pkinase-IPR002290, Prot_kinase_core-IPR000719, Tyr_pkinase-IPR001245, Kinase_like-IPR011009, Se/Thr_pkinase-rel-IPR017442
3565548	3565524	2643	GCH1	1.543	1.657		GTP_CycOHase_I-IPR001474
2673037	2672966	4134	MAP4	1.542	1.657	alt-C-term	MOD_RES-Phosphoserine,MOD_RES-Phosphothreonine,MOD_RES-Phosphotyrosine,REGION-17 X 14 AA tandem repeats,REPEAT-1,REPEAT-10,REPEAT-11,REPEAT-12,REPEAT-13,REPEAT-14,REPEAT-15,REPEAT-16,REPEAT-17,REPEAT-2,REPEAT-26 residues 1,REPEAT-26 residues 2,REPEAT-3,REPEAT-4,REPEAT-5,REPEAT-6,REPEAT-7,REPEAT-8; truncated,REPEAT-9,REPEAT-Tau/MAP motif 1,REPEAT-Tau/MAP motif 2,REPEAT-Tau/MAP motif 3,REPEAT-Tau/M…
3077290	3077273	9715	FAM131B	1.539	1.657
2776419	2776372	23001	WDFY3	1.538	1.657	cassette-exon|cassetteExon	Cyclin_like-IPR011028
2330378	2330334	9967	THRAP3	1.536	1.657		COMPBIAS-Ser-rich,MOD_RES-N6-acetyllysine,MOD_RES-Phosphoserine,MOD_RES-Phosphothreonine,NP_BIND-ATP
2958358	2958325	667	DST	1.535	1.657		Actinin_actin-bd_CS-IPR001589,CA_BIND-1,CA_BIND-2,COILED,Calponin-homology-IPR016146,Calponin_act_bd-IPR001715,DOMAIN-Actin-binding,DOMAIN-CH 1,DOMAIN-CH 2,DOMAIN-EF-hand 1,DOMAIN-EF-hand 2,DOMAIN-SH3,EF_HAND_1-IPR018247,EF_HAND_2-IPR018249,EF_hand-IPR018248,EF_hand_Ca_bd-IPR002048,GAS2-IPR003108,MOD_RES-Phosphoserine,MOD_RES-Phosphothreonine,REPEAT-Spectrin 1,REPEAT-Spectrin 10,REPEAT-Spectrin 1…
2824233	2824198	324	APC	1.529	1.657		APC_15aa-IPR009240,APC_basic-IPR009234,APC_crr-IPR009223,ARM-type_fold-IPR016024,Armadillo-IPR000225,COILED,COMPBIAS-Asp/Glu-rich (acidic),COMPBIAS-Leu-rich,COMPBIAS-Ser-rich,EB1_bd-IPR009232,HELIX,MOD_RES-Phosphoserine,MOD_RES-Phosphothreonine,MOD_RES-Phosphotyrosine,MOTIF-PDZ-binding,REGION-Highly charged,REGION-Responsible for down-regulation through a process mediated by direct ubiquitination…
2520024	2519981	5378	PMS1	1.528	1.657	cassette-exon|cassetteExon	DNA_mismatch_repair_C-IPR013507,HELIX,HMG_HMG1/HMG2-IPR000910,HMG_HMG1/HMG2_subgr-IPR000135,HMG_superfamily-IPR009071
3791183	3791168	57614	KIAA1468	1.527	1.657		LisH_dimerisation-IPR006594
3915996	3915936	4685	NCAM2	1.523	1.657		Ig_V-set-IPR013106, Neural_cell_adh-IPR009138, Ig-like-IPR007110, Ig_I-set-IPR013098, Ig_V-set_sub-IPR003596, Ig_sub2-IPR003598, Ig-IPR013151, Ig_sub-IPR003599
3432052	3432030	80724	ACAD10	1.523	1.657		AcylCoA_DH/oxidase_M/N-IPR009100,Pept_cys_AS-IPR000169,APH_trans-IPR002575,AcylCoA_DH/oxidase_M/N-IPR009100,Kinase_like-IPR011009,Tyr_pkinase_AS-IPR008266
2884229	2884216	153830	RNF145	1.521	1.657		GPCR_STE2-IPR000366,TRANSMEM,ZN_FING-RING-type; atypical,Znf_RING-IPR001841,Znf_RING-CH-IPR011016
3417319	3417309	5036	PA2G4	1.521	1.657		Pap_1-IPR004545, Pept_M24_structural-domain-IPR000994
3501745	3501661	8874	ARHGEF7	1.52	1.657		Calponin-IPR001997,Calponin-homology-IPR016146,Calponin_act_bd-IPR001715,SM22_calponin-IPR003096
3070730	3070712	8976	WASL	1.519	1.657		DOMAIN-CRIB,DOMAIN-WH1,EVH1-IPR000697,MOD_RES-Phosphotyrosine,Mce1C-IPR008360,PAK_box_Rho_bd-IPR000095,STRAND
3462977	3462949	114882	OSBPL8	1.519	1.657	cassette-exon	MOD_RES-Phosphoserine,Oxysterol_bd-IPR000648,Oxysterol_bd_CS-IPR018494
3081628	3081624	64327	LMBR1	1.516	1.657		ABC__2_tran-IPR013526,LMBR1-IPR006876,Lipcalin_1_rcpt-IPR008075,TOPO_DOM-Cytoplasmic,TOPO_DOM-Extracellular,TRANSMEM
4007160	4007126	6853	SYN1	1.506	1.657		Synapsin-IPR001359
2320063	2320048	23435	TARDBP	1.503	1.657
2607644	2607568	10752	CHL1	1.503	1.657		DISULFID,DOMAIN-Fibronectin type-III 1,DOMAIN-Fibronectin type-III 2,DOMAIN-Fibronectin type-III 3,DOMAIN-Fibronectin type-III 4,DOMAIN-Ig-like C2-type 1,DOMAIN-Ig-like C2-type 2,DOMAIN-Ig-like C2-type 4,DOMAIN-Ig-like C2-type 5,DOMAIN-Ig-like C2-type 6,FN_III-IPR003961,Fibronectin_typ-III-like_fold-IPR008957,FnIII_subd-IPR003962,Ig-IPR013151,Ig-like-IPR007110,Ig_I-set-IPR013098,Ig_V-set-IPR01310…
3066377	3066297	6733	SRPK2	1.501	1.657	altPromoter|bleedingExon	Kinase_like-IPR011009,Prot_kinase_core-IPR000719,Se/Thr_pkinase-rel-IPR017442,Ser_thr_pkinase-IPR002290,Tyr_pkinase-IPR001245
3432033	3432030	80724	ACAD10	1.5	1.657		Haloacid_DHase/epoxide_hydro-IPR005833, Dehalogen-like_hydro-IPR005834, HAD-SF_ppase_IA/epoxid_hydro_N-IPR011945, HAD-SF_hydro_IA_v3-IPR006402
3039284	3039247	1607	DGKB	3.017	2.237		DAG_PE_bd-IPR002219,DOMAIN-DAGKc,Diacylglycerol_kinase_access-IPR000756,Diacylglycerol_kinase_cat-IPR001206,ZN_FING-Phorbol-ester/DAG-type 1,ZN_FING-Phorbol-ester/DAG-type 2,Znf_RING-IPR001841
3093621	3093526	137970	UNC5D	2.61	2.237
2834744	2834743	154	ADRB2	2.507	2.237
3039365	3039247	1607	DGKB	2.125	2.237
3452484	3452478	347902	AMIGO2	2.116	2.237		TOPO_DOM-Cytoplasmic
3452489	3452478	347902	AMIGO2	2.037	2.237
3620381	3620380	283748	PLA2G4D	1.988	2.237		Acyl_Trfase/lysoPlipase-IPR016035,C2_Ca-dep-IPR000008,C2_Ca/lipid-bd_reg_CaLB-IPR008973,C2_membr_targeting-IPR018029,DOMAIN-PLA2c,PLA2_B-IPR002642	(-)microRNA-target(hsa-miR-28-3p:mirbase,hsa-miR-324-5p:mirbase,hsa-miR-339-5p:mirbase,hsa-miR-548d-3p:mirbase,hsa-miR-26a-2*:mirbase,hsa-miR-30a:mirbase,hsa-miR-618:mirbase,hsa-miR-26b*:mirbase,hsa-miR-872:mirbase,hsa-miR-548c-5p:mirbase,hsa-miR-650:mirbase,hsa-miR-516a-5p:mirbase,hsa-miR-497*:mirbase,hsa-miR-483-5p:mirbase,hsa-miR-34c-5p:mirbase,hsa-miR-193a-3p:mirbase,hsa-miR-326:mirbase,hsa-m…
3497342	3497340	266722	HS6ST3	1.977	2.237
2821779	2821761	285704	RGMB	1.955	2.237		LIPID-GPI-anchor amidated asparagine,PROPEP-Removed in mature form,PRO_rich-IPR000694,RGM_C-IPR009496,RGM_N-IPR010536,Wilms_tumour_rgn_bac-IPR017987,SIGNAL
3249381	3249369	347731	LRRTM3	1.942	2.237
2903263	2903258	3118	HLA-DQA2	1.929	2.237		MHC_I/II-like_Ag-recog-IPR011162, MHC_II_a_N-IPR001003
3848761	3848745	84467	FBN3	1.914	2.237		DISULFID,DOMAIN-EGF-like 35; calcium-binding,DOMAIN-EGF-like 36; calcium-binding,DOMAIN-EGF-like 37; calcium-binding,DOMAIN-EGF-like 39; calcium-binding,DOMAIN-EGF-like 40; calcium-binding,DOMAIN-EGF-like 41; calcium-binding,DOMAIN-EGF-like 42; calcium-binding,DOMAIN-EGF-like 43; calcium-binding,DOMAIN-EGF-like 44; calcium-binding,DOMAIN-TB 9,EGF-IPR006210,EGF-type_Asp/Asn_hydroxyl_CS-IPR000152,E…
3426595	3426502	10154	PLXNC1	1.889	2.237		Plexin_cytopl-IPR013548, Rho_GTPase_activation_prot-IPR008936
2513474	2513471	6326	SCN2A	1.873	2.237	alt-N-term	Ion_trans-IPR005821,Ion_trans-IPR005821,REPEAT-I
2738963	2738949	58505	DC2	1.864	2.237		TOPO_DOM-Extracellular	(-)microRNA-target(hsa-miR-576-3p:mirbase,hsa-miR-365:mirbase)
3592873	3592755	80031	SEMA6D	1.861	2.237	alt-5'|cassette-exon|cassette-exon|cassetteExon	TOPO_DOM-Extracellular
3346017	3345940	53942	CNTN5	1.857	2.237		Ig_sub2-IPR003598, Ig-like-IPR007110, Ig_sub-IPR003599, Ig_I-set-IPR013098, Ig-IPR013151
3212027	3212008	257019	FRMD3	1.85	2.237	alt-N-term	DOMAIN-FERM,Ez/rad/moesin-IPR000798,FERM-adjacent-IPR014847,FERM_3-hlx-IPR009065,FERM_dom-IPR000299
3093629	3093526	137970	UNC5D	1.838	2.237		DEATH_like-IPR011029, Death-IPR000488
3290922	3290875	288	ANK3	1.833	2.237	cassette-exon|cassetteExon	DEATH_like-IPR011029,Death-IPR000488,ANK-IPR002110,COMPBIAS-Poly-Asn,COMPBIAS-Poly-Glu,COMPBIAS-Poly-Pro,COMPBIAS-Poly-Ser,COMPBIAS-Poly-Thr,COMPBIAS-Ser-rich,COMPBIAS-Thr-rich,DEATH_like-IPR011029,Death-IPR000488,REPEAT-ANK 16,REPEAT-ANK 4
2394506	2394478	26038	CHD5	1.824	2.237	cassette-exon	DNA/RNA_helicase_C-IPR001650,CHD_C2-IPR012957,DNA/RNA_helicase_C-IPR001650,DOMAIN-Helicase C-terminal,DUF1086-IPR009462,DUF1087-IPR009463,Homeodomain_like-IPR009057
3848794	3848745	84467	FBN3	1.81	2.237		DISULFID,DOMAIN-EGF-like 1,DOMAIN-EGF-like 10; calcium-binding,DOMAIN-EGF-like 11; calcium-binding,DOMAIN-EGF-like 12; calcium-binding,DOMAIN-EGF-like 13; calcium-binding,DOMAIN-EGF-like 14; calcium-binding,DOMAIN-EGF-like 15; calcium-binding,DOMAIN-EGF-like 16; calcium-binding,DOMAIN-EGF-like 17,DOMAIN-EGF-like 18; calcium-binding,DOMAIN-EGF-like 19; calcium-binding,DOMAIN-EGF-like 20; calcium-b…
2417373	2417362	9077	DIRAS3	1.805	2.237
3357388	3357346	112937	GLB1L3	1.8	2.237		Glyco_hydro_35-IPR001944,ACT_SITE-Nucleophile,Glyco_hydro_35-IPR001944,Glyco_hydro_42_N-IPR013529,Glyco_hydro_cat-IPR017853	(-)microRNA-target(hsa-miR-130a*:mirbase,hsa-miR-525-3p:mirbase,hsa-miR-524-3p:mirbase,hsa-miR-379:mirbase,hsa-miR-616:mirbase,hsa-miR-556-5p:mirbase)
2851305	2851274	1008	CDH10	1.8	2.237		Cadherin-IPR002126,Cadherin-like-IPR015919,DOMAIN-Cadherin 1,DOMAIN-Cadherin 2,DOMAIN-Cadherin 3,DOMAIN-Cadherin 4,PROPEP,SIGNAL,TOPO_DOM-Extracellular
2344420	2344393	5567	PRKACB	1.792	2.237	alt-N-term	Kinase_like-IPR011009
3662010	3661940	2775	GNAO1	1.781	2.237	cassette-exon	ARF-IPR006688,Fungi_GproteinA-IPR002975,Gprotein_alph_bd-IPR001019,Gprotein_alpha_I-IPR001408,NP_BIND-GTP,Ras_GTPase-IPR001806,ARF-IPR006688,Fungi_GproteinA-IPR002975,Gprotein_alph_bd-IPR001019,Gprotein_alpha_I-IPR001408,Ras_GTPase-IPR001806
3212047	3212008	257019	FRMD3	1.776	2.237	alt-N-term	DOMAIN-FERM,Ez/rad/moesin-IPR000798,FERM_3-hlx-IPR009065,FERM_dom-IPR000299,FERM_dom-IPR000299
2880145	2880051	5521	PPP2R2B	1.764	2.237	alt-N-term|cassette-exon|cassetteExon	PP2A_PR55-IPR000009,WD40_repeat-IPR001680,WD40_repeat-like-IPR011046,PP2A_PR55-IPR000009,WD40_repeat-IPR001680,WD40_repeat-like-IPR011046
2882849	2882834	10826	C5orf4	1.759	2.237	intron-retention	TRANSMEM
3351572	3351564	23187	PHLDB1	1.745	2.237		COILED,DOMAIN-FHA,FHA-IPR000253,MOD_RES-Phosphoserine,MOD_RES-Phosphothreonine,SMAD_FHA_dom-IPR008984,Tropomyosin-IPR000533
2398203	2398193	114819	CROCCL2	1.741	2.237
2553590	2553576	57142	RTN4	1.739	2.237		COMPBIAS-Poly-Glu,Cyt_P450_E_grp-I-IPR002401,DOMAIN-Reticulon,HELIX,MOD_RES-N6-acetyllysine,MOD_RES-Phosphoserine,MOD_RES-Phosphotyrosine,Reticulon-IPR003388,TOPO_DOM-Cytoplasmic,TOPO_DOM-Lumenal,TRANSMEM,Vinculin-IPR017997
2585021	2584957	6328	SCN3A	1.729	2.237		Ion_trans-IPR005821,Na_channel1-IPR008051,Na_trans_assoc-IPR010526,TRANSMEM-S1 of repeat I,TRANSMEM-S1 of repeat II,TRANSMEM-S1 of repeat III,TRANSMEM-S2 of repeat I,TRANSMEM-S2 of repeat II,TRANSMEM-S2 of repeat III,TRANSMEM-S3 of repeat I,TRANSMEM-S3 of repeat II,TRANSMEM-S3 of repeat III,TRANSMEM-S4 of repeat I,TRANSMEM-S4 of repeat II,TRANSMEM-S4 of repeat III,TRANSMEM-S5 of repeat I,TRANSMEM…
2696073	2696040	51560	RAB6B	1.727	2.237		Ras_GTPase-IPR001806, Ran_GTPase-IPR002041, GTPase_Rab-IPR003579, GTPase_Ras-IPR003577, Miro-like-IPR013684, Small_GTP_bd-IPR005225, GTPase_Rho-IPR003578, ARF-IPR006688, Ras-IPR013753
2424607	2424524	1806	DPYD	1.725	2.237		4Fe4S_Fe_S_CS-IPR017900,4Fe4S_Fe_S_bd_subgr-IPR001450,Adrndx_reductase-IPR000759,DHO_DHase_1_2-IPR012135,DHO_DHase_1_core-IPR005720,DOMAIN-4Fe-4S ferredoxin-type 2,DOMAIN-4Fe-4S ferredoxin-type 3,FAD_pyr_nucl-diS_OxRdtase-IPR013027,Helical_ferredxn-IPR009051,METAL-Iron-sulfur 1 (4Fe-4S),METAL-Iron-sulfur 2 (4Fe-4S),MOD_RES-N6-acetyllysine,MOD_RES-Phosphoserine,NP_BIND-FAD,NP_BIND-NADP,Pyridine_nu…
3447362	3447348	6660	SOX5	1.711	2.237	cassette-exon	COILED,DNA_BIND-HMG box,HMG_HMG1/HMG2-IPR000910,HMG_HMG1/HMG2_subgr-IPR000135,HMG_superfamily-IPR009071
2743827	2743800	57575	PCDH10	1.703	2.237		TOPO_DOM-Cytoplasmic
2589055	2589017	50940	PDE11A	1.681	2.237		BINDING-cAMP or cGMP,METAL-Divalent metal cation 1,PDEase-IPR002073,METAL-Divalent metal cation 1,METAL-Divalent metal cation 2,PDEase-IPR002073
2840638	2840616	4869	NPM1	1.673	2.237		Nucleoplasmin-IPR004301
3073463	3073267	91584	PLXNA4	1.663	2.237
2589052	2589017	50940	PDE11A	1.662	2.237		BINDING-cAMP or cGMP,METAL-Divalent metal cation 1,PDEase-IPR002073,METAL-Divalent metal cation 1,METAL-Divalent metal cation 2,PDEase-IPR002073
3848825	3848745	84467	FBN3	1.658	2.237		DISULFID,DOMAIN-EGF-like 1,DOMAIN-EGF-like 10; calcium-binding,DOMAIN-EGF-like 11; calcium-binding,DOMAIN-EGF-like 12; calcium-binding,DOMAIN-EGF-like 13; calcium-binding,DOMAIN-EGF-like 14; calcium-binding,DOMAIN-EGF-like 15; calcium-binding,DOMAIN-EGF-like 16; calcium-binding,DOMAIN-EGF-like 17,DOMAIN-EGF-like 18; calcium-binding,DOMAIN-EGF-like 19; calcium-binding,DOMAIN-EGF-like 20; calcium-b…
3071251	3071213	168850	ZNF800	1.65	2.237		Znf_C2H2-like-IPR015880, Znf_BED_prd-IPR003656
2791897	2791894	56884	FSTL5	1.644	2.237		CA_BIND-1,CA_BIND-2,DISULFID,DOMAIN-EF-hand 1,DOMAIN-EF-hand 2,DOMAIN-Ig-like 1,DOMAIN-Ig-like 2,DOMAIN-Kazal-like,EF_HAND_1-IPR018247,EF_HAND_2-IPR018249,EF_hand-IPR018248,EF_hand_Ca_bd-IPR002048,FacI_MAC-IPR003884,Ig-IPR013151,Ig-like-IPR007110,Ig_I-set-IPR013098,Ig_V-set-IPR013106,Ig_V-set_sub-IPR003596,Ig_sub-IPR003599,Ig_sub2-IPR003598,Prot_Inh_Kazal_2-IPR011497,Prot_inh_Kazal-IPR002350
3345960	3345940	53942	CNTN5	1.641	2.237		DOMAIN-Ig-like C2-type 3,Ig-like-IPR007110,Ig_I-set-IPR013098,Ig_V-set-IPR013106,Ig_sub-IPR003599,Ig_sub2-IPR003598
3140123	3140037	2138	EYA1	1.64	2.237
2743820	2743800	57575	PCDH10	1.64	2.237		Cadherin-IPR002126, Cadherin-like-IPR015919
3322804	3322775	3939	LDHA	1.638	2.237		L-lactate/malate_DHase-IPR001557,Lactate_DHase/Glyco_Ohase_4_C-IPR015955	(-)microRNA-target(hsa-miR-16-2*:mirbase)
2412399	2412360	2060	EPS15	1.636	2.237		EF_hand_Ca_bd-IPR002048,EPS15_homology-IPR000261,CA_BIND-2,COMPBIAS-Pro-rich,DOMAIN-EF-hand 1,DOMAIN-EF-hand 2,DOMAIN-EH 2,DOMAIN-EH 3,EF_HAND_1-IPR018247,EF_HAND_2-IPR018249,EF_hand-IPR018248,EF_hand_Ca_bd-IPR002048,EPS15_homology-IPR000261,HELIX,MOD_RES-Phosphoserine,MOD_RES-Phosphothreonine,MOD_RES-Phosphotyrosine; by EGFR,MOTIF-SH3-binding,REGION-15 X 3 AA repeats of D-P-F,REPEAT-1,REPEAT-10,…
3447521	3447348	6660	SOX5	1.634	2.237	alt-N-term	COILED,DNA_BIND-HMG box,HMG_HMG1/HMG2-IPR000910,HMG_HMG1/HMG2_subgr-IPR000135,HMG_superfamily-IPR009071
3174995	3174967	6096	RORB	1.632	2.237		ThyrH_rcpt-IPR001728, Nucl_hormone_rcpt_ligand-bd-IPR008946, Nucl_hrmn_rcpt_lig-bd_core-IPR000536, ROR_rcpt-IPR003079, Str_hrmn_rcpt-IPR001723
3834473	3834465	6223	RPS19	1.628	2.237		Ribosomal_S19e-IPR001266
2811676	2811656	3796	KIF2A	1.628	2.237		HELIX,MOD_RES-Phosphoserine,MOD_RES-Phosphothreonine,REGION-Globular
2736184	2736060	2895	GRID2	1.628	2.237		ANF_lig_bd_rcpt-IPR001828,Iontro_glu_rcpt-IPR001320,MOTIF-PDZ-binding,NMDA_rcpt-IPR001508,REGION-Interaction with AP4M1,SBP_bac_3-IPR001638,SIGNAL,TOPO_DOM-Cytoplasmic,TOPO_DOM-Extracellular,TRANSMEM
2996624	2996563	168667	BMPER	1.627	2.237		VWF_C-IPR001007, von_Willebrand_fac_D-IPR001846
2662132	2662087	9901	SRGAP3	1.619	2.237	cassette-exon|cassetteExon	COILED,DOMAIN-FCH,DOMAIN-SH3,FCH-IPR001060,MOD_RES-Phosphoserine,RhoGAP-IPR000198,Rho_GTPase_activation_prot-IPR008936,SH3_2-IPR011511,SH3_domain-IPR001452,Spectrin_alpha_SH3-IPR013315
3513774	3513752	81617	CAB39L	1.615	2.237		ARM-type_fold-IPR016024,Mo25-IPR013878
2585414	2585400	6335	SCN9A	1.613	2.237		DOMAIN-IQ,IQ_CaM_bd_region-IPR000048,Ion_trans-IPR005821,K_chnl-IPR003091,MOD_RES-Phosphoserine,MOD_RES-Phosphotyrosine,Na_channel-IPR001696,Na_trans_assoc-IPR010526,PKD_2-IPR003915,REPEAT-II,REPEAT-III,REPEAT-IV,TRANSMEM-S1 of repeat II,TRANSMEM-S1 of repeat III,TRANSMEM-S1 of repeat IV,TRANSMEM-S2 of repeat II,TRANSMEM-S2 of repeat III,TRANSMEM-S2 of repeat IV,TRANSMEM-S3 of repeat II,TRANSMEM-…
2424635	2424524	1806	DPYD	1.61	2.237		4Fe4S_Fe_S_CS-IPR017900,4Fe4S_Fe_S_bd_subgr-IPR001450,Adrndx_reductase-IPR000759,DHO_DHase_1_2-IPR012135,DHO_DHase_1_core-IPR005720,DOMAIN-4Fe-4S ferredoxin-type 2,DOMAIN-4Fe-4S ferredoxin-type 3,FAD_pyr_nucl-diS_OxRdtase-IPR013027,Helical_ferredxn-IPR009051,METAL-Iron-sulfur 1 (4Fe-4S),METAL-Iron-sulfur 2 (4Fe-4S),MOD_RES-N6-acetyllysine,MOD_RES-Phosphoserine,NP_BIND-FAD,NP_BIND-NADP,Pyridine_nu…
2894633	2894573	2651	GCNT2	1.609	2.237
3848804	3848745	84467	FBN3	1.609	2.237		DISULFID,DOMAIN-EGF-like 1,DOMAIN-EGF-like 10; calcium-binding,DOMAIN-EGF-like 11; calcium-binding,DOMAIN-EGF-like 12; calcium-binding,DOMAIN-EGF-like 13; calcium-binding,DOMAIN-EGF-like 14; calcium-binding,DOMAIN-EGF-like 15; calcium-binding,DOMAIN-EGF-like 16; calcium-binding,DOMAIN-EGF-like 17,DOMAIN-EGF-like 18; calcium-binding,DOMAIN-EGF-like 19; calcium-binding,DOMAIN-EGF-like 20; calcium-b…
2952331	2952323	266727	MDGA1	1.604	2.237	alt-3'|bleedingExon		(-)microRNA-target(hsa-miR-147:miranda,hsa-miR-646:mirbase,hsa-miR-337-5p:mirbase,hsa-miR-331-3p:mirbase,hsa-miR-362-5p:mirbase)
2924563	2924514	135112	NCOA7	1.603	2.237		GRAM-IPR004182,MOD_RES-Phosphoserine,MOD_RES-Phosphothreonine,Peptidoglycan-bd_Lysin_sg-IPR002482,Peptidoglycan-bd_lysin-IPR018392,REPEAT-LysM
3548372	3548346	801	CALM1	1.603	2.237		CA_BIND-2,CA_BIND-3,CA_BIND-4,DOMAIN-EF-hand 2,DOMAIN-EF-hand 3,DOMAIN-EF-hand 4,EF_HAND_1-IPR018247,EF_HAND_2-IPR018249,EF_hand-IPR018248,EF_hand_Ca_bd-IPR002048,HELIX,MOD_RES-N6,N6,N6-trimethyllysine,MOD_RES-N6-acetyllysine,MOD_RES-Phosphothreonine; by CaMK4,MOD_RES-Phosphotyrosine,Recoverin-IPR001125,STRAND
2589028	2589017	50940	PDE11A	1.603	2.237		BINDING-cAMP or cGMP,DOMAIN-GAF 1,GAF-IPR003018,METAL-Divalent metal cation 1,MOD_RES-Phosphoserine,Met-dep_phosphohydro_HD-IPR003607,PDEase-IPR002073,REGION-Catalytic
2713299	2713192	1739	DLG1	1.601	2.237		DOMAIN-Guanylate kinase-like,DOMAIN-L27,DOMAIN-PDZ 1,DOMAIN-PDZ 3,DOMAIN-SH3,Guanylate_kin-IPR008144,Guanylt/Ca-IPR008145,HELIX,L27-IPR004172,L27_1-IPR015143,M-assoc_guanylate_kinase-IPR016313,MOD_RES-Phosphoserine,MOD_RES-Phosphothreonine,MOD_RES-Phosphotyrosine,PDZ/DHR/GLGF-IPR001478,SH3_2-IPR011511,SH3_domain-IPR001452,STRAND
2344453	2344450	4738	NEDD8	1.597	2.237
2623033	2622970	1795	DOCK3	1.596	2.237		ARM-type_fold-IPR016024,COMPBIAS-Ser-rich,DOCK-IPR010703,DOMAIN-DHR-1,DOMAIN-DHR-2,DOMAIN-SH3,MOD_RES-Phosphoserine,MOTIF-SH3-binding
2743819	2743800	57575	PCDH10	1.595	2.237		Cadherin-IPR002126, Cadherin-like-IPR015919
2926986	2926969	27115	PDE7B	1.595	2.237	alt-N-term
3450698	3450655	144402	CPNE8	1.593	2.237		C2_Ca-dep-IPR000008,C2_Ca/lipid-bd_reg_CaLB-IPR008973,C2_membr_targeting-IPR018029,Copine-IPR010734,DOMAIN-C2 1,DOMAIN-C2 2,DOMAIN-VWFA,MOD_RES-Phosphoserine,VWF_A-IPR002035
2995263	2995254	222166	C7orf41	1.583	2.237	alt-C-term	COMPBIAS-Poly-Glu
3046142	3046062	313	AOAH	1.581	2.237		DISULFID,DOMAIN-Saposin B-type,SIGNAL,SapB_2-IPR008138,SaposinB-IPR008139,Saposin_like-IPR011001
3864522	3864519	199731	CADM4	1.58	2.237		CD80_C2-set-IPR013162,DISULFID,DOMAIN-Ig-like C2-type 1,DOMAIN-Ig-like C2-type 2,DOMAIN-Ig-like V-type,Ig-IPR013151,Ig-like-IPR007110,Ig_I-set-IPR013098,Ig_V-set-IPR013106,Ig_V-set_sub-IPR003596,Ig_sub-IPR003599,Ig_sub2-IPR003598,MOD_RES-Phosphoserine,Myelin_P0-IPR000920,Neurexin-like-IPR003585,SIGNAL,TOPO_DOM-Cytoplasmic,TOPO_DOM-Extracellular,TRANSMEM	(-)microRNA-target(hsa-miR-675:mirbase,hsa-miR-938:mirbase)
2534430	2534354	9208	LRRFIP1	1.58	2.237		MOD_RES-Phosphoserine,MOD_RES-Phosphothreonine,(~)Prefoldin-IPR009053,Tropomyosin-IPR000533
2904405	2904329	23294	ANKS1A	1.58	2.237	cassette-exon	DOMAIN-PID,DOMAIN-SAM 1,DOMAIN-SAM 2,MOD_RES-Phosphoserine,PTB_PID-IPR006020,SAM-IPR001660,SAM_2-IPR011510,SAM_homology-IPR010993
2513521	2513471	6326	SCN2A	1.578	2.237
2618652	2618640	9045	RPL14	1.578	2.237		Antifreeze_1-IPR000104,Histone_H3-IPR000164,MOD_RES-Phosphoserine,REGION-2 X 3 AA tandem repeats of K-[GA]-Q,REGION-4 X 5 AA tandem repeats of Q-K-A-[PAS]-X,REPEAT-1-1,REPEAT-1-2,REPEAT-1-3,REPEAT-1-4,REPEAT-2-1,REPEAT-2-2
3447402	3447348	6660	SOX5	1.578	2.237		COILED,MOD_RES-Phosphothreonine,TonB_box_CS-IPR010916
2656855	2656837	6480	ST6GAL1	1.577	2.237	cassetteExon	DISULFID,Glyco_trans_29-IPR001675,Sialyl_trans-IPR012163,TOPO_DOM-Cytoplasmic,TOPO_DOM-Lumenal,TRANSMEM-Signal-anchor for type II membrane protein
2679443	2679406	8618	CADPS	1.569	2.237		C2_Ca-dep-IPR000008,DOMAIN-C2,DOMAIN-MHD1,DOMAIN-PH,HELIX,Pleckstrin_homology-IPR001849,REGION-Interaction with DRD2,STRAND
2981978	2981976	202459	LOC202459	1.568	2.237
2428781	2428760	54665	RSBN1	1.566	2.237
3708725	3708704	5430	POLR2A	1.566	2.237		RNA_pol_Rpb1_3-IPR007066
3592842	3592755	80031	SEMA6D	1.564	2.237	alt-N-term	Plexin-like-IPR003659,Plexin_repeat-IPR002165,DOMAIN-PSI,Plexin-like-IPR003659,Plexin_repeat-IPR002165,TOPO_DOM-Extracellular
2343069	2343025	26289	AK5	1.564	2.237		Dpy-30_CS-IPR007858,ATPase_AAA+_core-IPR003593,Adenylate_kin-IPR000850,Adenylate_kin1-IPR006267,BINDING-AMP,HELIX,NP_BIND-AMP,STRAND
3199523	3199511	158326	FREM1	1.563	2.237		REPEAT-CSPG 2,Cadherin-IPR002126,Cadherin-like-IPR015919,REPEAT-CSPG 4,REPEAT-CSPG 6,REPEAT-CSPG 8	(-)microRNA-target(hsa-miR-92a:mirbase,hsa-miR-25:mirbase,hsa-miR-92b:mirbase,hsa-miR-363:mirbase)
3316471	3316447	161	AP2A2	1.561	2.237		BINDING-Phosphatidylinositol lipid headgroup,MOD_RES-N6-acetyllysine,REGION-Lipid-binding
2623042	2622970	1795	DOCK3	1.557	2.237		ARM-type_fold-IPR016024,COMPBIAS-Ser-rich,DOCK-IPR010703,DOMAIN-DHR-1,DOMAIN-DHR-2,DOMAIN-SH3,MOD_RES-Phosphoserine,MOTIF-SH3-binding
3032676	3032647	1804	DPP6	1.555	2.237	alt-N-term
2616817	2616804	6769	STAC	1.552	2.237
2319823	2319802	5226	PGD	1.552	2.237		6PGDH_decarbox-IPR006113, 6-PGluconate_DH_C_like-IPR008927, 6PGDH_C-IPR006114
3994749	3994710	10046	MAMLD1	1.55	2.237
2585777	2585701	27347	STK39	1.549	2.237		ACT_SITE-Proton acceptor,Antifreeze_1-IPR000104,BINDING-ATP,DOMAIN-Protein kinase,Kinase_like-IPR011009,MOD_RES-N6-acetyllysine,MOD_RES-Phosphoserine,MOD_RES-Phosphothreonine,MOTIF-Caspase cleavage related site,MOTIF-Nuclear localization signal,NP_BIND-ATP,Prot_kinase_core-IPR000719,Protein_kinase_ATP_BS-IPR017441,Ribosomal_P2-IPR001859,Se/Thr_pkinase-rel-IPR017442,Ser_thr_pkinase-IPR002290,Tyr_p…
3465802	3465791	7334	UBE2N	1.548	2.237		UBQ-conjugat/RWD-like-IPR016135, UBQ-conjugat_E2-IPR000608
2340743	2340695	84251	SGIP1	1.547	2.237	alt-3'	COMPBIAS-Poly-Glu,MOD_RES-Phosphoserine,MOD_RES-Phosphothreonine,PRO_rich-IPR000694,Pistil_extensin-IPR003882
3333097	3333086	113157	RPLP0P2	1.546	2.237
2643738	2643592	2047	EPHB1	1.544	2.237	cassette-exon	ACT_SITE-Proton acceptor,BINDING-ATP,COMPBIAS-Cys-rich,DOMAIN-Fibronectin type-III 1,DOMAIN-Fibronectin type-III 2,DOMAIN-Protein kinase,DOMAIN-SAM,Ephrin_rcpt_lig-bd-IPR001090,FN_III-IPR003961,Fibronectin_typ-III-like_fold-IPR008957,FnIII_subd-IPR003962,Galactose-bd-like-IPR008979,HELIX,Kinase_like-IPR011009,MOD_RES-Phosphoserine,MOD_RES-Phosphotyrosine,MOTIF-PDZ-binding,NP_BIND-ATP,Prot_kinase_…
2589105	2589017	50940	PDE11A	1.543	2.237		BINDING-cAMP or cGMP,GAF-IPR003018,METAL-Divalent metal cation 1,Met-dep_phosphohydro_HD-IPR003607,PDEase-IPR002073,REGION-Catalytic
2412420	2412360	2060	EPS15	1.536	2.237		HELIX,MOD_RES-Phosphoserine,MOD_RES-Phosphothreonine,MOD_RES-Phosphotyrosine; by EGFR,MOTIF-SH3-binding,REPEAT-1,REPEAT-10,REPEAT-11,REPEAT-12,REPEAT-13,REPEAT-14,REPEAT-15,REPEAT-2,REPEAT-3,REPEAT-4,REPEAT-5,REPEAT-6,REPEAT-7,REPEAT-8,REPEAT-9,REPEAT-UIM 1,REPEAT-UIM 2,Tropomyosin-IPR000533,Ubiquitin-int_motif-IPR003903,CA_BIND-1,DOMAIN-EH 1,EF_HAND_1-IPR018247,EF_HAND_2-IPR018249,EF_hand-IPR018…
2851285	2851274	1008	CDH10	1.536	2.237		Cadherin-IPR002126,Cadherin-like-IPR015919,DOMAIN-Cadherin 1,DOMAIN-Cadherin 2,DOMAIN-Cadherin 3,DOMAIN-Cadherin 4,PROPEP,SIGNAL,TOPO_DOM-Extracellular
2461505	2461473	6894	TARBP1	1.532	2.237		ARM-type_fold-IPR016024,BINDING-S-adenosyl-L-methionine; via amide nitrogen,BINDING-S-adenosyl-L-methionine; via amide nitrogen and carbonyl oxygen,BINDING-S-adenosyl-L-methionine; via carbonyl oxygen,COMPBIAS-Ala-rich,HELIX,MOD_RES-Phosphoserine,STRAND,SpoU_MeTrfase-IPR001537,TURN
3208839	3208765	320	APBA1	1.529	2.237
2558818	2558736	119	ADD2	1.525	2.237
2429283	2429277	7812	CSDE1	1.524	2.237
2689663	2689516	26137	ZBTB20	1.523	2.237		ZN_FING-C2H2-type 1,ZN_FING-C2H2-type 2,ZN_FING-C2H2-type 3,ZN_FING-C2H2-type 4,ZN_FING-C2H2-type 5,Znf_BED_prd-IPR003656,Znf_C2H2-IPR007087,Znf_C2H2-like-IPR015880
2389813	2389789	51097	SCCPDH	1.522	2.237		Saccharopine_DHase-IPR005097
2460379	2460368	79573	TTC13	1.522	2.237
3302473	3302467	118812	MORN4	1.521	2.237	bleedingExon	MORN-IPR003409,REPEAT-MORN 2,REPEAT-MORN 3,REPEAT-MORN 4
2796603	2796553	2180	ACSL1	1.519	2.237		MOD_RES-Phosphotyrosine,TRANSMEM-Signal-anchor for type III membrane protein
3882986	3882984	84557	MAP1LC3A	1.519	2.237		HELIX
2368108	2367963	9910	RABGAP1L	1.519	2.237	cassette-exon	RabGAP_TBC-IPR000195
3972744	3972657	11141	IL1RAPL1	1.517	2.237		Ig_sub2-IPR003598, Ig-like-IPR007110, Ig_sub-IPR003599, Ig_I-set-IPR013098, Ig-IPR013151
3308419	3308397	259217	HSPA12A	1.515	2.237		Hsp70-IPR001023
2830980	2830946	1495	CTNNA1	1.512	2.237	cassette-exon|cassetteExon	Alpha_catenin-IPR001033,MOD_RES-N6-acetyllysine,MOD_RES-Phosphotyrosine,Vinculin/catenin-IPR006077,Vinculin_CS-IPR000633
2821464	2821417	4012	LNPEP	1.512	2.237
2315604	2315554	254173	TTLL10	1.511	2.237	bleedingExon	COMPBIAS-Pro-rich,DOMAIN-TTL,PRO_rich-IPR000694,Tub_tyr_ligase-IPR004344	(-)microRNA-target(hsa-miR-139-3p:mirbase,hsa-miR-872:mirbase,hsa-miR-29b-2*:mirbase,hsa-miR-744:mirbase)
2545912	2545869	26160	IFT172	1.51	2.237		REPEAT-WD 2,REPEAT-WD 3,REPEAT-WD 4,REPEAT-WD 5,REPEAT-WD 6,WD40_repeat-IPR001680,MOD_RES-Phosphotyrosine,REPEAT-TPR 10,REPEAT-TPR 11,REPEAT-TPR 12,REPEAT-TPR 13,REPEAT-TPR 14,REPEAT-TPR 8,REPEAT-TPR 9
2659602	2659577	5062	PAK2	1.51	2.237		ACT_SITE-Proton acceptor,BINDING-ATP,MOD_RES-Phosphothreonine; by autocatalysis (Probable),MOTIF-Nuclear localization signal,Ser_thr_pkin_AS-IPR008271,Tyr_pkinase-IPR001245
2787469	2787459	8821	INPP4B	1.51	2.237		MOD_RES-Phosphoserine
3011293	3011250	9988	DMTF1	1.508	2.237		REGION-Required for transcriptional activation
3384739	3384718	1740	DLG2	1.508	2.237		DOMAIN-Guanylate kinase-like,Guanylate_kin-IPR008144,Guanylt/Ca-IPR008145,DOMAIN-PDZ 3,HELIX,MOD_RES-Phosphoserine,MOD_RES-Phosphotyrosine,PDZ/DHR/GLGF-IPR001478,Protease_inhib_I4_serpin-IPR000215,STRAND
3032469	3032446	57180	ACTR3B	1.505	2.237		Actin_like-IPR004000
2743821	2743800	57575	PCDH10	1.505	2.237		Cadherin-IPR002126, Cadherin-like-IPR015919
2464372	2464353	159	ADSS	1.504	2.237		ACT_SITE,Adenylosuccinate_synthase_AS-IPR018220,Adenylosuccinate_synthetase-IPR001114,HELIX,METAL-Magnesium; via carbonyl oxygen,STRAND,TURN
3108457	3108433	92140	MTDH	1.502	2.237
3742356	3742351	1145	CHRNE	1.501	2.237		Neu_channel_TM-IPR006029
3452481	3452478	347902	AMIGO2	2.558	2.998		TOPO_DOM-Cytoplasmic	(-)microRNA-target(hsa-miR-431*:mirbase)
2834745	2834743	154	ADRB2	2.456	2.998
3093617	3093526	137970	UNC5D	2.329	2.998		ZU5-IPR000906
3093575	3093526	137970	UNC5D	2.244	2.998	alt-N-term	SIGNAL,TOPO_DOM-Extracellular
2805079	2805078	1004	CDH6	2.156	2.998
3346040	3345940	53942	CNTN5	2.115	2.998		DISULFID,DOMAIN-Ig-like C2-type 1,DOMAIN-Ig-like C2-type 2,Ig-IPR013151,Ig-like-IPR007110,Ig_I-set-IPR013098,Ig_V-set-IPR013106,Ig_V-set_sub-IPR003596,Ig_sub-IPR003599,Ig_sub2-IPR003598,SIGNAL,VEGFR_N-IPR009134,DISULFID,DOMAIN-Fibronectin type-III 1,DOMAIN-Fibronectin type-III 2,DOMAIN-Ig-like C2-type 6,FN_III-IPR003961,Fibronectin_typ-III-like_fold-IPR008957,FnIII_subd-IPR003962,Ig-IPR013151,Ig-…
3449615	3449591	144203	OVOS2	2.053	2.998	alt-3'
3346018	3345940	53942	CNTN5	2.043	2.998		Ig_sub2-IPR003598, Ig-like-IPR007110, Ig_sub-IPR003599, Ig_I-set-IPR013098, Ig-IPR013151
3346029	3345940	53942	CNTN5	1.979	2.998		Ig_sub2-IPR003598, Ig-like-IPR007110, Ig_sub-IPR003599, Ig_I-set-IPR013098, Ig-IPR013151
2880146	2880051	5521	PPP2R2B	1.962	2.998	bleedingExon|exon-region-exclusion|retainedIntron	REPEAT-WD 1,WD40_repeat-IPR001680,PP2A_PR55-IPR000009,WD40_repeat-IPR001680,WD40_repeat-like-IPR011046
3384725	3384718	1740	DLG2	1.929	2.998	cassette-exon|cassetteExon	SH3_domain-IPR001452,DOMAIN-Guanylate kinase-like,DOMAIN-PDZ 1,DOMAIN-PDZ 2,Guanylate_kin-IPR008144,Guanylt/Ca-IPR008145,HELIX,LIPID-S-palmitoyl cysteine,M-assoc_guanylate_kinase-IPR016313,MOD_RES-Phosphoserine,MOD_RES-Phosphotyrosine,PDZ/DHR/GLGF-IPR001478,SH3_domain-IPR001452,STRAND
3397015	3397003	84623	KIRREL3	1.914	2.998		COMPBIAS-Ser-rich,TOPO_DOM-Cytoplasmic,SIGNAL
2361768	2361761	4914	NTRK1	1.87	2.998	alt-N-term	SIGNAL,STRAND,TURN
2851276	2851274	1008	CDH10	1.849	2.998
3046776	3046739	273	AMPH	1.848	2.998		MOD_RES-Phosphoserine,MOD_RES-Phosphothreonine,PRO_rich-IPR000694
2958461	2958325	667	DST	1.847	2.998	cassette-exon	Actinin_actin-bd_CS-IPR001589,COILED,Calponin-homology-IPR016146,Calponin_act_bd-IPR001715,DOMAIN-Actin-binding,DOMAIN-CH 1,DOMAIN-CH 2,DOMAIN-SH3,MOD_RES-Phosphoserine,MOD_RES-Phosphothreonine,REPEAT-Spectrin 2,REPEAT-Spectrin 4,SH3_domain-IPR001452,Spectrin/alpha-actinin-IPR018159,Ribosomal_L23_CS-IPR001014
3519848	3519840	84189	SLITRK6	1.824	2.998
2482530	2482505	6711	SPTBN1	1.795	2.998	alt-N-term	CARBOHYD-O-linked (GlcNAc),Calponin-homology-IPR016146,DOMAIN-Actin-binding,DOMAIN-PH,MOD_RES-Phosphoserine,MOD_RES-Phosphothreonine,Pleckstrin_homology-IPR001849,Spectrin_PH-IPR001605,Spectrin_bsu-IPR016343,Calponin-homology-IPR016146,Spectrin_bsu-IPR016343
2683864	2683763	6091	ROBO1	1.792	2.998	alt-N-term	DISULFID,DOMAIN-Fibronectin type-III 3,DOMAIN-Ig-like C2-type 1,DOMAIN-Ig-like C2-type 2,DOMAIN-Ig-like C2-type 3,FN_III-IPR003961,Fibronectin_typ-III-like_fold-IPR008957,HELIX,Ig-IPR013151,Ig-like-IPR007110,Ig_I-set-IPR013098,Ig_V-set-IPR013106,Ig_V-set_sub-IPR003596,Ig_sub-IPR003599,Ig_sub2-IPR003598,MOD_RES-Phosphoserine,MOD_RES-Phosphothreonine,MOD_RES-Phosphotyrosine; by ABL; in vitro,PRO_ri…
2387241	2387126	6262	RYR2	1.777	2.998		B302-IPR001870,COILED,COMPBIAS-Glu-rich (acidic),Ca-rel_channel-IPR000699,DOMAIN-B30,DOMAIN-EF-hand 2,DOMAIN-MIR 1,DOMAIN-MIR 2,DOMAIN-MIR 3,DOMAIN-MIR 4,DOMAIN-MIR 5,EF_HAND_2-IPR018249,EF_hand-IPR018248,EF_hand_Ca_bd-IPR002048,InsP3_rcpt_bd-IPR000493,Ion_trans-IPR005821,MIR-IPR003608,MIR_motif-IPR016093,MOD_RES-Phosphoserine; by CaMK,REGION-Calmodulin-binding,REPEAT-1,REPEAT-4,RIH_assoc-IPR0136…
2834755	2834743	154	ADRB2	1.776	2.998			(-)microRNA-target(hsa-miR-650:mirbase,hsa-miR-194:mirbase,hsa-miR-508-5p:mirbase,hsa-miR-196a*:mirbase)
3848792	3848745	84467	FBN3	1.775	2.998		DISULFID,DOMAIN-EGF-like 1,DOMAIN-EGF-like 10; calcium-binding,DOMAIN-EGF-like 11; calcium-binding,DOMAIN-EGF-like 12; calcium-binding,DOMAIN-EGF-like 13; calcium-binding,DOMAIN-EGF-like 14; calcium-binding,DOMAIN-EGF-like 15; calcium-binding,DOMAIN-EGF-like 16; calcium-binding,DOMAIN-EGF-like 17,DOMAIN-EGF-like 18; calcium-binding,DOMAIN-EGF-like 19; calcium-binding,DOMAIN-EGF-like 20; calcium-b…
3093599	3093526	137970	UNC5D	1.771	2.998		DISULFID,DOMAIN-Ig-like,DOMAIN-Ig-like C2-type,DOMAIN-TSP type-1 1,DOMAIN-TSP type-1 2,DOMAIN-ZU5,Ig-IPR013151,Ig-like-IPR007110,Ig_I-set-IPR013098,Ig_sub-IPR003599,Ig_sub2-IPR003598,MOD_RES-Phosphothreonine,SITE-Cleavage; by caspase-3,TOPO_DOM-Cytoplasmic,TRANSMEM,Thrombospondin_1_rpt-IPR000884,Thrombospondin_1_rpt_sub-IPR008085,ZU5-IPR000906
2585011	2584957	6328	SCN3A	1.758	2.998		Ion_trans-IPR005821,Na_channel1-IPR008051,Na_trans_assoc-IPR010526,TRANSMEM-S1 of repeat I,TRANSMEM-S1 of repeat II,TRANSMEM-S1 of repeat III,TRANSMEM-S2 of repeat I,TRANSMEM-S2 of repeat II,TRANSMEM-S2 of repeat III,TRANSMEM-S3 of repeat I,TRANSMEM-S3 of repeat II,TRANSMEM-S3 of repeat III,TRANSMEM-S4 of repeat I,TRANSMEM-S4 of repeat II,TRANSMEM-S4 of repeat III,TRANSMEM-S5 of repeat I,TRANSMEM…
3871028	3871011	112724	RDH13	1.757	2.998		ACT_SITE-Proton acceptor,BINDING-Substrate,DHB_DHase-IPR003560,DHase_sc/Rdtase_SDR-IPR002198,Glc/ribitol_DHase-IPR002347,Insect_AlcDHase_fam-IPR002424
3210633	3210616	158471	PRUNE2	1.747	2.998
2882844	2882834	10826	C5orf4	1.743	2.998
2578939	2578790	53353	LRP1B	1.739	2.998		LDLR-IPR000033
2813159	2813060	5295	PIK3R1	1.736	2.998		SH2-IPR000980
3848783	3848745	84467	FBN3	1.735	2.998		DISULFID,DOMAIN-EGF-like 1,DOMAIN-EGF-like 10; calcium-binding,DOMAIN-EGF-like 11; calcium-binding,DOMAIN-EGF-like 12; calcium-binding,DOMAIN-EGF-like 13; calcium-binding,DOMAIN-EGF-like 14; calcium-binding,DOMAIN-EGF-like 15; calcium-binding,DOMAIN-EGF-like 16; calcium-binding,DOMAIN-EGF-like 17,DOMAIN-EGF-like 18; calcium-binding,DOMAIN-EGF-like 19; calcium-binding,DOMAIN-EGF-like 20; calcium-b…
3376936	3376914	9379	NRXN2	1.735	2.998	alt-N-term	ConA_like_lec_gl-IPR008985,DISULFID,DOMAIN-EGF-like 1,DOMAIN-EGF-like 2,DOMAIN-EGF-like 3,DOMAIN-Laminin G-like 1,DOMAIN-Laminin G-like 3,DOMAIN-Laminin G-like 5,EGF-IPR006210,EGF_3-IPR000742,EGF_Ca_bd-IPR001881,EGF_like-IPR006209,Laminin_G-IPR001791,Laminin_G_1-IPR012679,Laminin_G_2-IPR012680,METAL-Calcium,METAL-Calcium; via carbonyl oxygen,SIGNAL,ConA_like_lec_gl-IPR008985,DOMAIN-Laminin G-like…
3346031	3345940	53942	CNTN5	1.72	2.998		Ig_V-set-IPR013106, Ig-like-IPR007110, Ig_I-set-IPR013098, Ig_sub2-IPR003598, Ig-IPR013151, Ig_sub-IPR003599
3249409	3249369	347731	LRRTM3	1.714	2.998
3093581	3093526	137970	UNC5D	1.709	2.998		DISULFID,DOMAIN-Ig-like,DOMAIN-Ig-like C2-type,DOMAIN-TSP type-1 1,DOMAIN-TSP type-1 2,DOMAIN-ZU5,Ig-IPR013151,Ig-like-IPR007110,Ig_I-set-IPR013098,Ig_sub-IPR003599,Ig_sub2-IPR003598,MOD_RES-Phosphothreonine,SITE-Cleavage; by caspase-3,TOPO_DOM-Cytoplasmic,TRANSMEM,Thrombospondin_1_rpt-IPR000884,Thrombospondin_1_rpt_sub-IPR008085,ZU5-IPR000906
2864450	2864449	256987	SERINC5	1.707	2.998
3848746	3848745	84467	FBN3	1.7	2.998
2343097	2343025	26289	AK5	1.697	2.998		Adenylate_kin-IPR000850,Dpy-30_CS-IPR007858,NP_BIND-ATP
3497345	3497340	266722	HS6ST3	1.694	2.998		HS6ST-rel-IPR018010, PRO_rich-IPR000694
2831437	2831436	84249	PSD2	1.694	2.998
3886330	3886294	84969	TOX2	1.69	2.998
4030263	4030259	9087	TMSB4Y	1.69	2.998		Thymosin_b4_chordata-IPR016323, Thymosin_b4-IPR001152
2585522	2585476	6332	SCN7A	1.684	2.998
3424508	3424442	160335	TMTC2	1.683	2.998		HAT-IPR003107, TPR_2-IPR013105, Sel1_like-IPR006597, TPR-4-IPR011717, TPR-1-IPR001440, TPR_region-IPR013026
3972745	3972657	11141	IL1RAPL1	1.678	2.998		Ig_sub2-IPR003598, Ig-like-IPR007110, Ig_sub-IPR003599, Ig_I-set-IPR013098, Ig-IPR013151
2827342	2827299	84466	MEGF10	1.673	2.998		EGF_laminin-IPR002049, EGF_extracell-IPR013111, EGF_3-IPR000742, EGF_like-IPR006209, EGF-IPR006210, EGF_Ca_bd-IPR001881
3283968	3283920	94134	ARHGAP12	1.673	2.998
3357368	3357346	112937	GLB1L3	1.672	2.998	alt-C-term	ACT_SITE-Nucleophile,Glyco_hydro_35-IPR001944,Glyco_hydro_42_N-IPR013529,Glyco_hydro_cat-IPR017853,Glyco_hydro_35-IPR001944
3364366	3364306	55553	SOX6	1.672	2.998		COILED,COMPBIAS-Gln-rich,COMPBIAS-Poly-Ala,CROSSLNK-Glycyl lysine isopeptide (Lys-Gly) (interchain with G-Cter in SUMO),DNA_BIND-HMG box,HMG_HMG1/HMG2-IPR000910,HMG_superfamily-IPR009071
2367985	2367963	9910	RABGAP1L	1.67	2.998		RabGAP_TBC-IPR000195,DOMAIN-PID,DOMAIN-Rab-GAP TBC,MOD_RES-Phosphoserine,MOD_RES-Phosphothreonine,PTB_PID-IPR006020,RabGAP_TBC-IPR000195
2923903	2923868	5570	PKIB	1.667	2.998	cassette-exon|cassetteExon
2946210	2946208	8366	HIST1H4B	1.658	2.998		Histone_H4-IPR001951, Histone_core_D-IPR007125, TAF_TATA_bd-IPR004823, Histone-fold-IPR009072
2813103	2813060	5295	PIK3R1	1.657	2.998		DOMAIN-Rho-GAP,DOMAIN-SH3,HELIX,RhoGAP-IPR000198,Rho_GTPase_activation_prot-IPR008936,SH3_2-IPR011511,SH3_domain-IPR001452,STRAND,TURN
2941496	2941476	7020	TFAP2A	1.649	2.998		TF_AP2_C-IPR013854
3920402	3920385	7267	TTC3	1.642	2.998	cassette-exon	COMPBIAS-Arg/Lys-rich (basic),COMPBIAS-Poly-Lys,TPR-1-IPR001440,TPR_region-IPR013026
2589026	2589017	50940	PDE11A	1.639	2.998		BINDING-cAMP or cGMP,DOMAIN-GAF 1,GAF-IPR003018,METAL-Divalent metal cation 1,MOD_RES-Phosphoserine,Met-dep_phosphohydro_HD-IPR003607,PDEase-IPR002073,REGION-Catalytic
2527925	2527895	84812	PLCD4	1.637	2.998		ACT_SITE,CA_BIND-2,DOMAIN-EF-hand 2,DOMAIN-EF-hand 3,DOMAIN-PH,EF_HAND_1-IPR018247,EF_HAND_2-IPR018249,EF_hand-IPR018248,EF_hand_Ca_bd-IPR002048,METAL-Calcium 1; catalytic,Phospholipase_C_EF-hand-like-IPR015359,Phospholipase_C_Pinositol-sp_C-IPR001192,Pleckstrin_homology-IPR001849,REGION-Substrate binding,BINDING-Substrate,COMPBIAS-Poly-Lys
3351575	3351564	23187	PHLDB1	1.633	2.998		COILED,DOMAIN-FHA,FHA-IPR000253,MOD_RES-Phosphoserine,MOD_RES-Phosphothreonine,SMAD_FHA_dom-IPR008984,Tropomyosin-IPR000533
2857453	2857416	3572	IL6ST	1.632	2.998	alt-5'|cassette-exon|altFivePrime|cassetteExon	DISULFID,DOMAIN-Fibronectin type-III 1,DOMAIN-Ig-like C2-type,FN_III-IPR003961,Fibronectin_typ-III-like_fold-IPR008957,HELIX,IgC2-like_lig-bd-IPR010457,STRAND,TURN
3067487	3067478	4897	NRCAM	1.629	2.998	alt-C-term|cassetteExon	DISULFID,DOMAIN-Fibronectin type-III 1,DOMAIN-Fibronectin type-III 2,DOMAIN-Fibronectin type-III 3,DOMAIN-Fibronectin type-III 4,DOMAIN-Ig-like 1,DOMAIN-Ig-like 2,DOMAIN-Ig-like 3,DOMAIN-Ig-like 4,DOMAIN-Ig-like 5,FN_III-IPR003961,Fibronectin_typ-III-like_fold-IPR008957,FnIII_subd-IPR003962,HELIX,Ig-IPR013151,Ig-like-IPR007110,Ig/MHC_CS-IPR003006,Ig_I-set-IPR013098,Ig_V-set-IPR013106,Ig_V-set_sub…
2996629	2996563	168667	BMPER	1.628	2.998		von_Willebrand_fac_D-IPR001846
2492017	2492015	51318	MRPL35	1.627	2.998
3426551	3426502	10154	PLXNC1	1.623	2.998		DOMAIN-Sema,IPT_TIG_rcpt-IPR002909,Ig_E-set-IPR014756,MOD_RES-Phosphoserine,Plexin-like-IPR003659,Plexin-like_fold-IPR016201,Plexin_cytopl-IPR013548,Plexin_repeat-IPR002165,Protease_inhib_I4_serpin-IPR000215,Rho_GTPase_activation_prot-IPR008936,SIGNAL,Semaphorin/CD100_Ag-IPR001627,TOPO_DOM-Cytoplasmic,TOPO_DOM-Extracellular,TRANSMEM
3021428	3021377	5803	PTPRZ1	1.622	2.998
3592843	3592755	80031	SEMA6D	1.622	2.998	alt-N-term	Plexin-like-IPR003659,Plexin_repeat-IPR002165,DOMAIN-PSI,Plexin-like-IPR003659,Plexin_repeat-IPR002165,TOPO_DOM-Extracellular
3093600	3093526	137970	UNC5D	1.621	2.998		DISULFID,DOMAIN-Ig-like,DOMAIN-Ig-like C2-type,DOMAIN-TSP type-1 1,DOMAIN-TSP type-1 2,DOMAIN-ZU5,Ig-IPR013151,Ig-like-IPR007110,Ig_I-set-IPR013098,Ig_sub-IPR003599,Ig_sub2-IPR003598,MOD_RES-Phosphothreonine,SITE-Cleavage; by caspase-3,TOPO_DOM-Cytoplasmic,TRANSMEM,Thrombospondin_1_rpt-IPR000884,Thrombospondin_1_rpt_sub-IPR008085,ZU5-IPR000906
3003205	3003193	908	CCT6A	1.614	2.998		Chap_CCT_zeta-IPR012722, Cpn60/TCP-1-IPR002423
2521606	2521574	5334	PLCL1	1.613	2.998
2521612	2521574	5334	PLCL1	1.61	2.998
4048786	4048764	729515	C6orf35	1.598	2.998
2370146	2370123	9213	XPR1	1.597	2.998		MOD_RES-Phosphoserine,MOD_RES-Phosphothreonine,TOPO_DOM-Cytoplasmic,TOPO_DOM-Extracellular,TRANSMEM
2958335	2958325	667	DST	1.596	2.998	cassette-exon|cassetteExon	GAS2-IPR003108,NON_TER,Plectin_repeat-IPR001101,REPEAT-Plectin 1,REPEAT-Plectin 2,REPEAT-Plectin 3,REPEAT-Plectin 4,REPEAT-Plectin 5,REPEAT-Plectin 6,REPEAT-Plectin 7,REPEAT-Plectin 8,Ribosomal_L23_CS-IPR001014,Spectrin/alpha-actinin-IPR018159,COILED,GAS2-IPR003108,MOD_RES-Phosphothreonine,REPEAT-Spectrin 29,Spectrin/alpha-actinin-IPR018159,Spectrin_repeat-IPR002017
2851314	2851274	1008	CDH10	1.592	2.998		Cadherin-IPR002126,Cadherin-like-IPR015919,DOMAIN-Cadherin 1,DOMAIN-Cadherin 2,DOMAIN-Cadherin 3,DOMAIN-Cadherin 4,PROPEP,SIGNAL,TOPO_DOM-Extracellular
2405126	2405104	339487	ZBTB8OS	1.59	2.998	cassette-exon|cassetteExon	DUF101-IPR002804
3300275	3300242	22849	CPEB3	1.59	2.998	alt-3'|altThreePrime
2319672	2319661	23095	KIF1B	1.588	2.998
3046783	3046739	273	AMPH	1.588	2.998		Amphiphysin-IPR003005,Amphiphysin_1-IPR003017,DOMAIN-SH3,HELIX,MOD_RES-Phosphoserine,Neu_cyt_fact_2-IPR000108,SH3_domain-IPR001452,Amphiphysin-IPR003005,Amphiphysin_1-IPR003017,BAR-IPR004148,COILED,DOMAIN-BAR,MOD_RES-Phosphothreonine
2833082	2833078	80762	NDFIP1	1.588	2.998		MOTIF-WW-binding 1,MOTIF-WW-binding 2,TOPO_DOM-Cytoplasmic,TOPO_DOM-Extracellular,TRANSMEM
3750781	3750767	230	ALDOC	1.585	2.998	alt-3'|alt-5'	Aldolase_I-IPR000741,HELIX,MOD_RES-Phosphoserine,STRAND
3848767	3848745	84467	FBN3	1.585	2.998		DISULFID,DOMAIN-EGF-like 35; calcium-binding,DOMAIN-EGF-like 36; calcium-binding,DOMAIN-EGF-like 37; calcium-binding,DOMAIN-EGF-like 39; calcium-binding,DOMAIN-EGF-like 40; calcium-binding,DOMAIN-EGF-like 41; calcium-binding,DOMAIN-EGF-like 42; calcium-binding,DOMAIN-EGF-like 43; calcium-binding,DOMAIN-EGF-like 44; calcium-binding,DOMAIN-TB 9,EGF-IPR006210,EGF-type_Asp/Asn_hydroxyl_CS-IPR000152,E…
2964146	2964139	2570	GABRR2	1.582	2.998		Neur_channel-IPR006201, Neur_chan_lig_bd-IPR006202
3249376	3249369	347731	LRRTM3	1.581	2.998
2880402	2880361	9832	JAKMIP2	1.573	2.998
3848773	3848745	84467	FBN3	1.573	2.998		DISULFID,DOMAIN-EGF-like 35; calcium-binding,DOMAIN-EGF-like 36; calcium-binding,DOMAIN-EGF-like 37; calcium-binding,DOMAIN-EGF-like 39; calcium-binding,DOMAIN-EGF-like 40; calcium-binding,DOMAIN-EGF-like 41; calcium-binding,DOMAIN-EGF-like 42; calcium-binding,DOMAIN-EGF-like 43; calcium-binding,DOMAIN-EGF-like 44; calcium-binding,DOMAIN-TB 9,EGF-IPR006210,EGF-type_Asp/Asn_hydroxyl_CS-IPR000152,E…
3096411	3096368	84376	HOOK3	1.573	2.998		Prefoldin-IPR009053, HOOK-IPR008636
3339816	3339812	9828	ARHGEF17	1.573	2.998
2848663	2848589	1501	CTNND2	1.572	2.998		Armadillo-IPR000225, ARM-type_fold-IPR016024
2904348	2904329	23294	ANKS1A	1.572	2.998	alt-C-term	ANK-IPR002110,COMPBIAS-Gly-rich,REPEAT-ANK 1,REPEAT-ANK 2,REPEAT-ANK 3,REPEAT-ANK 4,REPEAT-ANK 5,REPEAT-ANK 6
3565546	3565524	2643	GCH1	1.569	2.998		GTP_CycOHase_I-IPR001474
3972746	3972657	11141	IL1RAPL1	1.567	2.998
2316269	2316245	5590	PRKCZ	1.567	2.998	alt-C-term	BINDING-ATP,DAG_PE_bd-IPR002219,DOMAIN-OPR,DOMAIN-Protein kinase,Kinase_like-IPR011009,OPR_PB1-IPR000270,PKC_zeta-IPR012233,Prot_kinase_core-IPR000719,Protein_kinase_ATP_BS-IPR017441,REGION-Interaction with SQSTM1,Se/Thr_pkinase-rel-IPR017442,Ser_thr_pkinase-IPR002290,Tyr_pkinase-IPR001245,ZN_FING-Phorbol-ester/DAG-type
2980370	2980366	389435	hCG_21078	1.566	2.998
3848784	3848745	84467	FBN3	1.565	2.998		DISULFID,DOMAIN-EGF-like 1,DOMAIN-EGF-like 10; calcium-binding,DOMAIN-EGF-like 11; calcium-binding,DOMAIN-EGF-like 12; calcium-binding,DOMAIN-EGF-like 13; calcium-binding,DOMAIN-EGF-like 14; calcium-binding,DOMAIN-EGF-like 15; calcium-binding,DOMAIN-EGF-like 16; calcium-binding,DOMAIN-EGF-like 17,DOMAIN-EGF-like 18; calcium-binding,DOMAIN-EGF-like 19; calcium-binding,DOMAIN-EGF-like 20; calcium-b…
2679572	2679406	8618	CADPS	1.559	2.998
2444016	2443989	8674	VAMP4	1.555	2.998		TOPO_DOM-Cytoplasmic
3717614	3717605	162494	RHBDL3	1.548	2.998	cassette-exon|cassetteExon	DOMAIN-EF-hand 1,DOMAIN-EF-hand 2,EF_HAND_2-IPR018249,EF_hand-IPR018248,EPS15_homology-IPR000261,Peptidase_S54_rhomboid_met-IPR017213
3713597	3713575	5636	PRPSAP2	1.548	2.998
3749064	3749010	9706	ULK2	1.544	2.998	exon-region-exclusion	Ser/Thr_prot_kin_STPK_Ulk-1/2-IPR016237
2356193	2356181	9939	RBM8A	1.541	2.998		RRM_RNP1-IPR000504, RRM_3-IPR014886
3300309	3300242	22849	CPEB3	1.538	2.998
4025358	4025339	3423	IDS	1.537	2.998	cassette-exon|cassetteExon	Alkaline_phosphatase_core-IPR017850,Sulfatase-IPR000917,Alkaline_phosphatase_core-IPR017850,Sulfatase-IPR000917
2444011	2443989	8674	VAMP4	1.537	2.998
2418079	2418078	257194	NEGR1	1.537	2.998		DISULFID,DOMAIN-Ig-like C2-type 1,Ig-IPR013151,Ig-like-IPR007110,Ig_V-set_sub-IPR003596,Ig_sub-IPR003599,Ig_sub2-IPR003598,DOMAIN-Ig-like C2-type 2,Ig-like-IPR007110,Ig_I-set-IPR013098,Ig_sub-IPR003599,Ig_sub2-IPR003598
2771694	2771654	1060	CENPC1	1.534	2.998	alt-5'	MOD_RES-Phosphoserine,MOD_RES-Phosphothreonine,MOTIF-Nuclear localization signal,REGION-MIF2 homology domain II
2796495	2796484	836	CASP3	1.534	2.998		HELIX,MOD_RES-N6-acetyllysine,Pept_C14_ICE_p20-IPR001309,Pept_C14_cat-IPR011600,Pept_C14_p45_core-IPR015917
2343035	2343025	26289	AK5	1.534	2.998		Adenylate_kin-IPR000850, ATPase_AAA+_core-IPR003593
3634657	3634656	1136	CHRNA3	1.533	2.998
2578909	2578790	53353	LRP1B	1.532	2.998		LDLR-IPR000033
2457583	2457573	64853	AIDA	1.532	2.998		MOD_RES-Phosphoserine,REGION-Axin-binding
3042460	3042421	3181	HNRNPA2B1	1.532	2.998	cassette-exon|cassetteExon	MOTIF-Nuclear localization signal
2926971	2926969	27115	PDE7B	1.526	2.998
2996627	2996563	168667	BMPER	1.517	2.998		von_Willebrand_fac_D-IPR001846
3517890	3517793	11278	KLF12	1.517	2.998		ZN_FING-C2H2-type 1,ZN_FING-C2H2-type 2,ZN_FING-C2H2-type 3,Znf_C2H2-IPR007087,Znf_C2H2-like-IPR015880
3180016	3179975	5253	PHF2	1.516	2.998	alt-3'	COMPBIAS-Ser/Thr-rich,EGF_like_reg_CS-IPR013032,ZN_FING-PHD-type,Znf_FYVE_PHD-IPR011011,Znf_PHD-IPR001965,MOD_RES-Phosphoserine
2926371	2926323	2070	EYA4	1.514	2.998		ACT_SITE-Nucleophile,ACT_SITE-Proton donor,METAL-Magnesium,MOD_RES-Phosphoserine
3848793	3848745	84467	FBN3	1.512	2.998		DISULFID,DOMAIN-EGF-like 1,DOMAIN-EGF-like 10; calcium-binding,DOMAIN-EGF-like 11; calcium-binding,DOMAIN-EGF-like 12; calcium-binding,DOMAIN-EGF-like 13; calcium-binding,DOMAIN-EGF-like 14; calcium-binding,DOMAIN-EGF-like 15; calcium-binding,DOMAIN-EGF-like 16; calcium-binding,DOMAIN-EGF-like 17,DOMAIN-EGF-like 18; calcium-binding,DOMAIN-EGF-like 19; calcium-binding,DOMAIN-EGF-like 20; calcium-b…
3025505	3025500	669	BPGM	1.509	2.998	altPromoter
4007154	4007126	6853	SYN1	1.509	2.998		Synapsin-IPR001359
2868052	2868044	5122	PCSK1	1.509	2.998		Galactose-bd-like-IPR008979, PrprotnconvertsP-IPR002884
3212095	3212008	257019	FRMD3	1.507	2.998	alt-N-term	DOMAIN-FERM,Ez/rad/moesin-IPR000798,FERM_dom-IPR000299
3302475	3302467	118812	MORN4	1.507	2.998	cassette-exon|cassetteExon	MORN-IPR003409,REPEAT-MORN 1
3517096	3517051	57626	KLHL1	1.506	2.998
2623032	2622970	1795	DOCK3	1.503	2.998		ARM-type_fold-IPR016024,COMPBIAS-Ser-rich,DOCK-IPR010703,DOMAIN-DHR-1,DOMAIN-DHR-2,DOMAIN-SH3,MOD_RES-Phosphoserine,MOTIF-SH3-binding
2926369	2926323	2070	EYA4	2.325	4.08
2560883	2560881	80059	LRRTM4	2.224	4.08		Pistil_extensin-IPR003882,Pistil_extensin-IPR003882,TOPO_DOM-Cytoplasmic
2394523	2394478	26038	CHD5	2.16	4.08		CHD_C2-IPR012957,DUF1086-IPR009462,DUF1087-IPR009463,Homeodomain_like-IPR009057,DEAD-like_N-IPR014001,DNA/RNA_helicase_C-IPR001650,DNA/RNA_helicase_DEAH_CS-IPR002464,DOMAIN-Helicase ATP-binding,Helicase_SF1/SF2_ATP-bd-IPR014021,MOD_RES-N6-acetyllysine,MOTIF-DEAH box,NP_BIND-ATP,SNF2_N-IPR000330
2362473	2362469	57863	CADM3	2.147	4.08		CD80_C2-set-IPR013162,DISULFID,DOMAIN-Ig-like C2-type 1,DOMAIN-Ig-like C2-type 2,DOMAIN-Ig-like V-type,HELIX,Ig-IPR013151,Ig-like-IPR007110,Ig_C1-set-IPR003597,Ig_I-set-IPR013098,Ig_V-set-IPR013106,Ig_V-set_sub-IPR003596,Ig_sub-IPR003599,Ig_sub2-IPR003598,SIGNAL,STRAND,TOPO_DOM-Extracellular
2851277	2851274	1008	CDH10	2.121	4.08		Cadherin-IPR002126, Cadherin-like-IPR015919
2743815	2743800	57575	PCDH10	2.108	4.08		Cadherin-IPR002126
2926387	2926323	2070	EYA4	2.097	4.08	cassette-exon|cassetteExon	Dehalogen-like_hydro-IPR005834,EYA-IPR006545,Dehalogen-like_hydro-IPR005834,EYA-IPR006545,METAL-Magnesium
3346062	3345940	53942	CNTN5	2.076	4.08		DOMAIN-Ig-like C2-type 3,Ig-like-IPR007110,Ig_I-set-IPR013098,Ig_V-set-IPR013106,Ig_sub-IPR003599,Ig_sub2-IPR003598,DISULFID,DOMAIN-Fibronectin type-III 1,DOMAIN-Fibronectin type-III 2,DOMAIN-Fibronectin type-III 3,DOMAIN-Fibronectin type-III 4,DOMAIN-Ig-like C2-type 6,FN_III-IPR003961,Fibronectin_typ-III-like_fold-IPR008957,FnIII_subd-IPR003962,Ig-IPR013151,Ig-like-IPR007110,Ig_I-set-IPR013098,I…
3346059	3345940	53942	CNTN5	2.045	4.08		DOMAIN-Ig-like C2-type 3,Ig-like-IPR007110,Ig_I-set-IPR013098,Ig_V-set-IPR013106,Ig_sub-IPR003599,Ig_sub2-IPR003598,DISULFID,DOMAIN-Fibronectin type-III 1,DOMAIN-Fibronectin type-III 2,DOMAIN-Fibronectin type-III 3,DOMAIN-Fibronectin type-III 4,DOMAIN-Ig-like C2-type 6,FN_III-IPR003961,Fibronectin_typ-III-like_fold-IPR008957,FnIII_subd-IPR003962,Ig-IPR013151,Ig-like-IPR007110,Ig_I-set-IPR013098,I…
2603876	2603844	9427	ECEL1	2.043	4.08		Peptidase_M13_C-IPR018497,Peptidase_M13_N-IPR008753,TOPO_DOM-Cytoplasmic,TOPO_DOM-Lumenal,TRANSMEM-Signal-anchor for type II membrane protein
2894621	2894573	2651	GCNT2	2.01	4.08	alt-N-term	Glyco_trans_14-IPR003406
3279390	3279313	8516	ITGA8	1.942	4.08		Integrin_alpha-IPR000413, Int_alpha_beta-p-IPR013519
3219871	3219788	54566	EPB41L4B	1.938	4.08
3762759	3762753	56934	CA10	1.923	4.08		Carbonic_anhydrase_a-class_cat-IPR001148
3775932	3775906	116	ADCYAP1	1.897	4.08		Glucagon_GIP_secretin_VIP-IPR000532
3915986	3915936	4685	NCAM2	1.876	4.08		Neural_cell_adh-IPR009138, Ig_I-set-IPR013098, Ig_sub-IPR003599, Ig_sub2-IPR003598, Ig-IPR013151, Ig-like-IPR007110
3452482	3452478	347902	AMIGO2	1.869	4.08			(-)microRNA-target(hsa-miR-514:mirbase,hsa-miR-96:mirbase)
2805125	2805078	1004	CDH6	1.851	4.08
3978713	3978706	90737	PAGE5	1.826	4.08			(-)microRNA-target(hsa-miR-374b*:mirbase)
2988596	2988594	222962	SLC29A4	1.816	4.08		DER/eqnu_transpt-IPR002259,DER/eqnu_transpt-IPR002259,MFS_general_subst_transpt-IPR016196,TOPO_DOM-Cytoplasmic,TOPO_DOM-Extracellular,TRANSMEM
3643781	3643752	8938	BAIAP3	1.813	4.08		DUF1041-IPR010439
2417370	2417362	9077	DIRAS3	1.805	4.08
2743812	2743800	57575	PCDH10	1.803	4.08
2683871	2683763	6091	ROBO1	1.783	4.08	alt-N-term	MOD_RES-Phosphoserine,MOD_RES-Phosphotyrosine; by ABL; in vitro
2387336	2387126	6262	RYR2	1.757	4.08		B302-IPR001870,COILED,COMPBIAS-Glu-rich (acidic),Ca-rel_channel-IPR000699,DOMAIN-B30,DOMAIN-EF-hand 2,DOMAIN-MIR 1,DOMAIN-MIR 2,DOMAIN-MIR 3,DOMAIN-MIR 4,DOMAIN-MIR 5,EF_HAND_2-IPR018249,EF_hand-IPR018248,EF_hand_Ca_bd-IPR002048,InsP3_rcpt_bd-IPR000493,Ion_trans-IPR005821,MIR-IPR003608,MIR_motif-IPR016093,MOD_RES-Phosphoserine; by CaMK,REGION-Calmodulin-binding,REPEAT-1,REPEAT-4,RIH_assoc-IPR0136…
2552648	2552643	9378	NRXN1	1.756	4.08		COMPBIAS-Poly-Ala,COMPBIAS-Poly-Thr,ConA_like_lec_gl-IPR008985,DISULFID,DOMAIN-EGF-like 2,DOMAIN-EGF-like 3,DOMAIN-Laminin G-like 3,DOMAIN-Laminin G-like 4,DOMAIN-Laminin G-like 5,EGF-IPR006210,EGF-type_Asp/Asn_hydroxyl_CS-IPR000152,EGF_3-IPR000742,EGF_Ca_bd-IPR001881,EGF_like-IPR006209,HELIX,Laminin_G-IPR001791,Laminin_G_1-IPR012679,Laminin_G_2-IPR012680,METAL-Calcium,METAL-Calcium; via carbonyl…	(-)microRNA-target(hsa-miR-1:miranda,hsa-miR-218:TargetScan|pictar,hsa-miR-7:miranda,hsa-miR-339:TargetScan|pictar)
2603868	2603844	9427	ECEL1	1.735	4.08		Peptidase_M13_N-IPR008753
2880349	2880292	1809	DPYSL3	1.729	4.08
3346008	3345940	53942	CNTN5	1.727	4.08		Ig_V-set-IPR013106, Ig-like-IPR007110, Ig_I-set-IPR013098, Ig_V-set_sub-IPR003596, Ig_sub2-IPR003598, Ig-IPR013151, Ig_sub-IPR003599
3848828	3848745	84467	FBN3	1.724	4.08		DISULFID,DOMAIN-EGF-like 1,DOMAIN-EGF-like 10; calcium-binding,DOMAIN-EGF-like 11; calcium-binding,DOMAIN-EGF-like 12; calcium-binding,DOMAIN-EGF-like 13; calcium-binding,DOMAIN-EGF-like 14; calcium-binding,DOMAIN-EGF-like 15; calcium-binding,DOMAIN-EGF-like 16; calcium-binding,DOMAIN-EGF-like 17,DOMAIN-EGF-like 18; calcium-binding,DOMAIN-EGF-like 19; calcium-binding,DOMAIN-EGF-like 20; calcium-b…
2880085	2880051	5521	PPP2R2B	1.714	4.08		PP2A_PR55-IPR000009, WD40_repeat-IPR001680, WD40_repeat-like-IPR011046
3397020	3397003	84623	KIRREL3	1.687	4.08		CD80_C2-set-IPR013162,DISULFID,DOMAIN-Ig-like C2-type 1,DOMAIN-Ig-like C2-type 2,DOMAIN-Ig-like C2-type 3,DOMAIN-Ig-like C2-type 4,DOMAIN-Ig-like C2-type 5,HELIX,Ig-IPR013151,Ig-like-IPR007110,Ig_C1-set-IPR003597,Ig_I-set-IPR013098,Ig_V-set-IPR013106,Ig_sub-IPR003599,Ig_sub2-IPR003598,SIGNAL,STRAND,TOPO_DOM-Extracellular,TRANSMEM
2851281	2851274	1008	CDH10	1.686	4.08		Cadherin-IPR002126, Cadherin-like-IPR015919
2880350	2880292	1809	DPYSL3	1.673	4.08
2808452	2808438	23530	NNT	1.671	4.08
2392996	2392985	440556	FLJ42875	1.659	4.08			(-)microRNA-target(hsa-miR-484:mirbase,hsa-miR-873:mirbase,hsa-miR-515-5p:mirbase)
2656629	2656627	26998	FETUB	1.659	4.08	altPromoter|bleedingExon	DISULFID
2509335	2509286	728773	LOC728773	1.651	4.08
3147254	3147173	83988	NCALD	1.648	4.08	cassette-exon|cassetteExon
3067542	3067478	4897	NRCAM	1.644	4.08	cassetteExon	MOD_RES-Phosphoserine,TOPO_DOM-Cytoplasmic
2387279	2387126	6262	RYR2	1.643	4.08		B302-IPR001870,COILED,COMPBIAS-Glu-rich (acidic),Ca-rel_channel-IPR000699,DOMAIN-B30,DOMAIN-EF-hand 2,DOMAIN-MIR 1,DOMAIN-MIR 2,DOMAIN-MIR 3,DOMAIN-MIR 4,DOMAIN-MIR 5,EF_HAND_2-IPR018249,EF_hand-IPR018248,EF_hand_Ca_bd-IPR002048,InsP3_rcpt_bd-IPR000493,Ion_trans-IPR005821,MIR-IPR003608,MIR_motif-IPR016093,MOD_RES-Phosphoserine; by CaMK,REGION-Calmodulin-binding,REPEAT-1,REPEAT-4,RIH_assoc-IPR0136…
3345999	3345940	53942	CNTN5	1.64	4.08		Ig_V-set-IPR013106, Ig-like-IPR007110, Ig_V-set_sub-IPR003596, Ig_sub2-IPR003598, Ig-IPR013151, Ig_sub-IPR003599
3346057	3345940	53942	CNTN5	1.638	4.08		DOMAIN-Ig-like C2-type 3,Ig-like-IPR007110,Ig_I-set-IPR013098,Ig_V-set-IPR013106,Ig_sub-IPR003599,Ig_sub2-IPR003598,DISULFID,DOMAIN-Fibronectin type-III 1,DOMAIN-Fibronectin type-III 2,DOMAIN-Fibronectin type-III 3,DOMAIN-Fibronectin type-III 4,DOMAIN-Ig-like C2-type 6,FN_III-IPR003961,Fibronectin_typ-III-like_fold-IPR008957,FnIII_subd-IPR003962,Ig-IPR013151,Ig-like-IPR007110,Ig_I-set-IPR013098,I…
2577576	2577482	81615	TMEM163	1.629	4.08
2882850	2882834	10826	C5orf4	1.623	4.08	intron-retention	TRANSMEM
2912563	2912416	577	BAI3	1.616	4.08		GPCR_2_brain-spec_angio_inhib-IPR008077
3333100	3333086	113157	RPLP0P2	1.613	4.08
2316321	2316245	5590	PRKCZ	1.609	4.08		ACT_SITE-Proton acceptor,BINDING-ATP,DOMAIN-Protein kinase,MOD_RES-Phosphoserine,MOD_RES-Phosphothreonine; by PDPK1,NP_BIND-ATP,Prot_kinase_core-IPR000719,Protein_kinase_ATP_BS-IPR017441,Se/Thr_pkinase-rel-IPR017442,Ser_thr_pkin_AS-IPR008271,Ser_thr_pkinase-IPR002290,Tyr_pkinase-IPR001245
2525584	2525533	4133	MAP2	1.606	4.08	cassette-exon|cassetteExon	MOD_RES-Phosphoserine,MOD_RES-Phosphotyrosine,MOD_RES-Phosphoserine,MOD_RES-Phosphothreonine,REPEAT-Tau/MAP motif 1,REPEAT-Tau/MAP motif 2,REPEAT-Tau/MAP motif 3,Tau_tubulin-bd-IPR001084
2523359	2523354	150864	FAM117B	1.605	4.08
2340788	2340695	84251	SGIP1	1.598	4.08
2585506	2585476	6332	SCN7A	1.597	4.08		Ion_trans-IPR005821,MOD_RES-Phosphoserine; by PKA,MOD_RES-Phosphothreonine; by PKA,Na_channel-IPR001696,Na_trans_assoc-IPR010526,TRANSMEM-S1 of repeat II,TRANSMEM-S1 of repeat IV,TRANSMEM-S2 of repeat II,TRANSMEM-S2 of repeat III,TRANSMEM-S2 of repeat IV,TRANSMEM-S3 of repeat II,TRANSMEM-S3 of repeat III,TRANSMEM-S3 of repeat IV,TRANSMEM-S4 of repeat II,TRANSMEM-S4 of repeat III,TRANSMEM-S4 of re…
3357387	3357346	112937	GLB1L3	1.597	4.08		Glyco_hydro_35-IPR001944,ACT_SITE-Nucleophile,Glyco_hydro_35-IPR001944,Glyco_hydro_42_N-IPR013529,Glyco_hydro_cat-IPR017853
2648896	2648873	8833	GMPS	1.589	4.08
2368084	2367963	9910	RABGAP1L	1.584	4.08		RabGAP_TBC-IPR000195,DOMAIN-PID,DOMAIN-Rab-GAP TBC,MOD_RES-Phosphoserine,MOD_RES-Phosphothreonine,PTB_PID-IPR006020,RabGAP_TBC-IPR000195
3847966	3847959	10382	TUBB4	1.583	4.08		Tubulin-IPR000217, Delta_tubulin-IPR002967, Gamma_tubulin-IPR002454
2976690	2976626	85021	REPS1	1.583	4.08		DOMAIN-EH 1,EPS15_homology-IPR000261
3658999	3658980	84706	GPT2	1.582	4.08		ACC_synthase-IPR001176,MOD_RES-N6-(pyridoxal phosphate)lysine
3397030	3397003	84623	KIRREL3	1.579	4.08		CD80_C2-set-IPR013162,DISULFID,DOMAIN-Ig-like C2-type 1,DOMAIN-Ig-like C2-type 2,DOMAIN-Ig-like C2-type 3,DOMAIN-Ig-like C2-type 4,DOMAIN-Ig-like C2-type 5,HELIX,Ig-IPR013151,Ig-like-IPR007110,Ig_C1-set-IPR003597,Ig_I-set-IPR013098,Ig_V-set-IPR013106,Ig_sub-IPR003599,Ig_sub2-IPR003598,SIGNAL,STRAND
3357367	3357346	112937	GLB1L3	1.574	4.08	alt-C-term	ACT_SITE-Nucleophile,Glyco_hydro_35-IPR001944,Glyco_hydro_42_N-IPR013529,Glyco_hydro_cat-IPR017853,Glyco_hydro_35-IPR001944
3546939	3546924	23768	FLRT2	1.574	4.08
3565560	3565524	2643	GCH1	1.569	4.08
2518930	2518889	91752	ZNF804A	1.567	4.08
2821763	2821761	285704	RGMB	1.566	4.08		Wilms_tumour_rgn_bac-IPR017987
3743586	3743571	51087	YBX2	1.562	4.08		NA-bd_OB-fold-like-IPR016027, Cold_shock_prot-IPR011129, CSP_DNA_bd-IPR002059
2738956	2738949	58505	DC2	1.56	4.08
2898379	2898371	140767	NRSN1	1.559	4.08
3797096	3797032	23136	EPB41L3	1.559	4.08		Anion_exchange_2-IPR002978,Band_4.1_C-IPR008379,Dodecin_flavoprot-IPR009923,MOD_RES-Phosphoserine,MOD_RES-Phosphothreonine,Ez/rad/moesin-IPR000798,FERM_3-hlx-IPR009065,FERM_dom-IPR000299,HELIX,STRAND
3848771	3848745	84467	FBN3	1.553	4.08		DISULFID,DOMAIN-EGF-like 35; calcium-binding,DOMAIN-EGF-like 36; calcium-binding,DOMAIN-EGF-like 37; calcium-binding,DOMAIN-EGF-like 39; calcium-binding,DOMAIN-EGF-like 40; calcium-binding,DOMAIN-EGF-like 41; calcium-binding,DOMAIN-EGF-like 42; calcium-binding,DOMAIN-EGF-like 43; calcium-binding,DOMAIN-EGF-like 44; calcium-binding,DOMAIN-TB 9,EGF-IPR006210,EGF-type_Asp/Asn_hydroxyl_CS-IPR000152,E…
2623055	2622970	1795	DOCK3	1.552	4.08		ARM-type_fold-IPR016024,COMPBIAS-Ser-rich,DOCK-IPR010703,DOMAIN-DHR-1,DOMAIN-DHR-2,DOMAIN-SH3,MOD_RES-Phosphoserine,MOTIF-SH3-binding
2662102	2662087	9901	SRGAP3	1.551	4.08	alt-C-term	COILED,DOMAIN-FCH,DOMAIN-SH3,FCH-IPR001060,MOD_RES-Phosphoserine,RhoGAP-IPR000198,Rho_GTPase_activation_prot-IPR008936,SH3_2-IPR011511,SH3_domain-IPR001452,Spectrin_alpha_SH3-IPR013315
2708355	2708287	10057	ABCC5	1.549	4.08		ABC_transporter-like-IPR003439,ATPase_AAA+_core-IPR003593,DOMAIN-ABC transporter 2
3869658	3869650	55769	ZNF83	1.544	4.08	exon-region-exclusion|retainedIntron	ZN_FING-C2H2-type 10,ZN_FING-C2H2-type 11,ZN_FING-C2H2-type 12,ZN_FING-C2H2-type 13,ZN_FING-C2H2-type 14,ZN_FING-C2H2-type 15,ZN_FING-C2H2-type 8,ZN_FING-C2H2-type 9,Znf_BED_prd-IPR003656,Znf_C2H2-IPR007087,Znf_C2H2-like-IPR015880,Znf_LIM-IPR001781
2459812	2459793	126731	C1orf96	1.543	4.08
3662009	3661940	2775	GNAO1	1.543	4.08	cassette-exon|cassetteExon	ARF-IPR006688,Fungi_GproteinA-IPR002975,Gprotein_alph_bd-IPR001019,Gprotein_alpha_I-IPR001408,NP_BIND-GTP,Ras_GTPase-IPR001806,ARF-IPR006688,Fungi_GproteinA-IPR002975,Gprotein_alph_bd-IPR001019,Gprotein_alpha_I-IPR001408,Ras_GTPase-IPR001806
2624082	2624074	26354	GNL3	1.542	4.08		GN3L_Grn1-IPR014813
3046795	3046739	273	AMPH	1.541	4.08		Amphiphysin-IPR003005,Amphiphysin_1-IPR003017,DOMAIN-SH3,HELIX,MOD_RES-Phosphoserine,Neu_cyt_fact_2-IPR000108,SH3_domain-IPR001452,Amphiphysin-IPR003005,Amphiphysin_1-IPR003017,BAR-IPR004148,COILED,DOMAIN-BAR,MOD_RES-Phosphothreonine
3357384	3357346	112937	GLB1L3	1.536	4.08		Glyco_hydro_35-IPR001944,ACT_SITE-Nucleophile,Glyco_hydro_35-IPR001944,Glyco_hydro_42_N-IPR013529,Glyco_hydro_cat-IPR017853
2913204	2913123	22999	RIMS1	1.533	4.08	cassetteExon	COMPBIAS-Ser-rich,PDZ/DHR/GLGF-IPR001478,Rab_bd_dom-IPR010911,Znf_FYVE-rel-IPR017455,Znf_FYVE_PHD-IPR011011
3594038	3594031	29767	TMOD2	1.533	4.08
3039322	3039247	1607	DGKB	1.532	4.08		DAG_PE_bd-IPR002219,DOMAIN-DAGKc,Diacylglycerol_kinase_access-IPR000756,Diacylglycerol_kinase_cat-IPR001206,ZN_FING-Phorbol-ester/DAG-type 1,ZN_FING-Phorbol-ester/DAG-type 2,Znf_RING-IPR001841
3463020	3462949	114882	OSBPL8	1.532	4.08		MOD_RES-Phosphoserine,MOD_RES-Phosphothreonine,MOD_RES-Phosphotyrosine
3983539	3983537	140886	PABPC5	1.53	4.08	alt-3'	DOMAIN-RRM 2,MOD_RES-N6-acetyllysine,RRM_1-IPR003954,RRM_RNP1-IPR000504
3163831	3163818	6456	SH3GL2	1.529	4.08	alt-N-term	BAR-IPR004148,DOMAIN-BAR,DOMAIN-SH3,HELIX,Neu_cyt_fact_2-IPR000108,REGION-Binds and tubulates liposomes,REGION-Membrane-binding amphipathic helix,SH3_2-IPR011511,SH3_domain-IPR001452,Spectrin_alpha_SH3-IPR013315
2366446	2366422	481	ATP1B1	1.527	4.08		ATPase_P-typ_cation-exchng_bsu-IPR000402
2958466	2958325	667	DST	1.527	4.08	cassette-exon	Actinin_actin-bd_CS-IPR001589,COILED,Calponin-homology-IPR016146,Calponin_act_bd-IPR001715,DOMAIN-Actin-binding,DOMAIN-CH 1,DOMAIN-CH 2,DOMAIN-SH3,MOD_RES-Phosphoserine,MOD_RES-Phosphothreonine,REPEAT-Spectrin 2,REPEAT-Spectrin 4,SH3_domain-IPR001452,Spectrin/alpha-actinin-IPR018159,Ribosomal_L23_CS-IPR001014
3768904	3768880	10349	ABCA10	1.526	4.08		MOD_RES-Phosphotyrosine,TRANSMEM,ABC_transporter_CS-IPR017871,MOD_RES-Phosphoserine,NP_BIND-ATP 1,NP_BIND-ATP 2,TRANSMEM
3144060	3144033	793	CALB1	1.525	4.08	alt-N-term	CA_BIND-1,DOMAIN-EF-hand 1,DOMAIN-EF-hand 2,EF_HAND_1-IPR018247,EF_HAND_2-IPR018249,EF_hand-IPR018248,EF_hand_Ca_bd-IPR002048,REGION-Interaction with RANBP9
2693604	2693569	79364	ZXDC	1.522	4.08		Znf_C2H2-IPR007087, Znf_C2H2-like-IPR015880
3951898	3951887	529	ATP6V1E1	1.518	4.08	cassette-exon|cassetteExon	ATPase_V1/A1-cplx_esu-IPR002842,ATPase_V1/A1-cplx_esu-IPR002842
3648012	3647993	4261	CIITA	1.511	4.08		MHC_II_transact-IPR008095
2996570	2996563	168667	BMPER	1.511	4.08		VWF_C-IPR001007
2536768	2536757	84289	ING5	1.51	4.08
3426508	3426502	10154	PLXNC1	1.509	4.08		MOD_RES-Phosphothreonine,SIGNAL
3046103	3046062	313	AOAH	1.508	4.08		Esterase_SGNH_hydro-type-IPR013830, Lipase_GDSL-IPR001087
2593758	2593733	3329	HSPD1	1.505	4.08		Chaperone_TCP-1-IPR017998,Chaprnin_Cpn60-IPR001844,MOD_RES-N6-acetyllysine,MOD_RES-Phosphoserine,TRANSIT-Mitochondrion,Chaprnin_Cpn60-IPR001844,MOD_RES-N6-acetyllysine,MOD_RES-Phosphotyrosine
3333099	3333086	113157	RPLP0P2	1.505	4.08
2672199	2672190	79442	LRRC2	1.503	4.08		Leu-rich_rpt-IPR001611,Leu-rich_rpt_typical-subtyp-IPR003591,REPEAT-LRR 1,REPEAT-LRR 2,REPEAT-LRR 3,REPEAT-LRR 4,REPEAT-LRR 5,REPEAT-LRR 6,REPEAT-LRR 7,REPEAT-LRR 8,REPEAT-LRR 9
3716859	3716783	84440	RAB11FIP4	1.503	4.08		COILED
2713301	2713192	1739	DLG1	1.502	4.08		DOMAIN-Guanylate kinase-like,DOMAIN-L27,DOMAIN-PDZ 1,DOMAIN-PDZ 3,DOMAIN-SH3,Guanylate_kin-IPR008144,Guanylt/Ca-IPR008145,HELIX,L27-IPR004172,L27_1-IPR015143,M-assoc_guanylate_kinase-IPR016313,MOD_RES-Phosphoserine,MOD_RES-Phosphothreonine,MOD_RES-Phosphotyrosine,PDZ/DHR/GLGF-IPR001478,SH3_2-IPR011511,SH3_domain-IPR001452,STRAND
2837137	2837029	6444	SGCD	1.502	4.08		DISULFID,MOD_RES-Phosphoserine,MOD_RES-Phosphothreonine,Sarcoglycan-IPR006875,TOPO_DOM-Extracellular
2761997	2761941	202018	TAPT1	1.502	4.08		COMPBIAS-Gly-rich,Membrane_Tatp1/CMV_rcpt-IPR008010,TRANSMEM
3222743	3222534	23245	ASTN2	1.501	4.08		DISULFID,DOMAIN-EGF-like 1,DOMAIN-EGF-like 2,DOMAIN-EGF-like 3,EGF-IPR006210,TRANSMEM
2622974	2622970	1795	DOCK3	1.501	4.08		SH3_2-IPR011511,SH3_domain-IPR001452

## Sheet: St 4- vs 4+ Splicing
Additional File 1: Alternatively spliced candidate genes between stage 4- and 4+
ProbeSet ID	Transcript Cluster ID	Entrez Gene ID	Gene Symbol	FC of Normalized Probeset Intensity	q-value (%)	Exon Annotations	Uniprot/Ensembl Domain/Feature Predictions	microRNA Target Prediction
3266301	3266279	6571	SLC18A2	4.589	0		MFS_general_subst_transpt-IPR016196, MFS_1-IPR011701
2994396	2994342	8887	TAX1BP1	1.813	0		MOD_RES-Phosphoserine,REGION-Oligomerization,Tropomyosin-IPR000533	microRNA-target(hsa-miR-93*:mirbase)
3033763	3033728	140545	RNF32	5.441	0	cassette-exon	ZN_FING-RING-type 1; atypical,Znf_RING-IPR001841,Znf_RING-CH-IPR011016
2840621	2840616	4869	NPM1	1.624	0
3266288	3266279	6571	SLC18A2	6.84	0		Battenin_disease_Cln3-IPR003492, MFS_general_subst_transpt-IPR016196, MFS_1-IPR011701
3266322	3266279	6571	SLC18A2	3.166	0
3871193	3871192	5794	PTPRH	2.593	0		ACT_SITE-Phosphocysteine intermediate,DOMAIN-Fibronectin type-III 1,DOMAIN-Fibronectin type-III 2,FN_III-IPR003961,Fibronectin_typ-III-like_fold-IPR008957,FnIII_subd-IPR003962,SIGNAL,TOPO_DOM-Extracellular,TRANSMEM,Tyr_Pase-IPR000387,Tyr_Pase_AS-IPR016130,Tyr_Pase_cat-IPR003595,Tyr_Pase_rcpt/non-rcpt-IPR000242	microRNA-target(hsa-miR-133a:mirbase,hsa-miR-10b*:mirbase,hsa-miR-29c*:mirbase,hsa-miR-133b:mirbase,hsa-miR-513-3p:mirbase,hsa-miR-26b:mirbase,hsa-miR-490-3p:mirbase,hsa-miR-188-5p:mirbase,hsa-miR-940:mirbase,hsa-miR-127-5p:mirbase,hsa-miR-516b:mirbase,hsa-miR-29a*:mirbase,hsa-miR-9:mirbase,hsa-miR-888:mirbase,hsa-miR-766:mirbase,hsa-miR-29b-2*:mirbase,hsa-miR-20a*:mirbase,hsa-miR-26a:mirbase,hsa…
2840646	2840616	4869	NPM1	2.028	0		CROSSLNK-Glycyl lysine isopeptide (Lys-Gly) (interchain with G-Cter in SUMO),HELIX,MOD_RES-N6-acetyllysine,MOD_RES-Phosphoserine,MOD_RES-Phosphothreonine,REGION-Required for nucleolar localization
2470659	2470654	1653	DDX1	1.507	0		RNA_helicase_DEAD_Q_motif-IPR014014
2840626	2840616	4869	NPM1	1.913	0		Nucleoplasmin-IPR004301
3871211	3871192	5794	PTPRH	2.887	0		Fibronectin_typ-III-like_fold-IPR008957, FN_III-IPR003961
2840629	2840616	4869	NPM1	1.884	0		Nucleoplasmin-IPR004301
3041901	3041875	26031	OSBPL3	1.959	0	alt-5'|altFivePrime	Oxysterol_bd-IPR000648,Oxysterol_bd_CS-IPR018494,MOD_RES-Phosphoserine
3266294	3266279	6571	SLC18A2	2.544	0		MFS_general_subst_transpt-IPR016196, MFS_1-IPR011701
2840631	2840616	4869	NPM1	1.521	0		Nucleoplasmin-IPR004301
2470668	2470654	1653	DDX1	1.802	0		DEAD-like_N-IPR014001, SPRY_rcpt-IPR003877, SPla/RYanodine_receptor_sg-IPR018355, B302-IPR001870, DNA/RNA_helicase_DEAD/DEAH_N-IPR011545
3731575	3731543	8787	RGS9	3.497	0		DOMAIN-DEP,G-protein_gamma-like-IPR015898,Pleckstrin/G-protein_interact-IPR000591,DOMAIN-RGS,Regulat_G_prot_signal-IPR000342
3197994	3197955	2731	GLDC	3.15	0	alt-N-term	PyrdxlP-dep_Trfase_major-IPR015424
2336010	2335986	26994	RNF11	1.989	0
2840642	2840616	4869	NPM1	2.065	0	alt-C-term	CROSSLNK-Glycyl lysine isopeptide (Lys-Gly) (interchain with G-Cter in SUMO),HELIX,MOD_RES-N6-acetyllysine,MOD_RES-Phosphoserine,MOD_RES-Phosphothreonine,REGION-Required for nucleolar localization
3764567	3764527	5414	2009-09-04	2.439	0	alt-N-term	BINDING-GTP,BINDING-GTP; via amide nitrogen and carbonyl oxygen,MOD_RES-Phosphoserine,NP_BIND-GTP
3778312	3778252	23253	ANKRD12	1.898	0			microRNA-target(hsa-miR-10b*:mirbase)
3731576	3731543	8787	RGS9	3.143	0		G-protein_gamma-like-IPR015898
3871204	3871192	5794	PTPRH	2.603	0		ACT_SITE-Phosphocysteine intermediate,DOMAIN-Fibronectin type-III 1,DOMAIN-Fibronectin type-III 2,FN_III-IPR003961,Fibronectin_typ-III-like_fold-IPR008957,FnIII_subd-IPR003962,SIGNAL,TOPO_DOM-Extracellular,TRANSMEM,Tyr_Pase-IPR000387,Tyr_Pase_AS-IPR016130,Tyr_Pase_cat-IPR003595,Tyr_Pase_rcpt/non-rcpt-IPR000242
3778294	3778252	23253	ANKRD12	1.916	0	alt-C-term	ANK-IPR002110
2470686	2470654	1653	DDX1	1.548	0		DNA/RNA_helicase_C-IPR001650
3728038	3728037	59342	SCPEP1	2.605	0		ACT_SITE,Peptidase_S10-IPR001563
3731577	3731543	8787	RGS9	2.454	0		G-protein_gamma-like-IPR015898
3764531	3764527	5414	2009-09-04	2.435	0		NP_BIND-GTP
3731615	3731543	8787	RGS9	2.711	0			microRNA-target(hsa-miR-765:mirbase,hsa-miR-377:mirbase,hsa-miR-563:mirbase,hsa-miR-136:mirbase,hsa-miR-516a-5p:mirbase,hsa-miR-454*:mirbase,hsa-miR-574-5p:mirbase,hsa-miR-668:mirbase,hsa-miR-586:mirbase,hsa-miR-9:mirbase,hsa-miR-597:mirbase,hsa-miR-331-3p:mirbase,hsa-miR-571:mirbase,hsa-miR-496:mirbase,hsa-miR-630:mirbase,hsa-miR-149*:mirbase,hsa-miR-595:mirbase,hsa-miR-346:mirbase,hsa-miR-105:m…
3565531	3565524	2643	GCH1	2.941	0	cassette-exon|cassetteExon|exon-region-exclusion|retainedIntron	GTP_CycOHase_I-IPR001474,HELIX,METAL-Zinc,STRAND,TURN,GTP_CycOHase_I-IPR001474
3871210	3871192	5794	PTPRH	2.098	0		Fibronectin_typ-III-like_fold-IPR008957, FN_III-IPR003961
3608916	3608787	28232	SLCO3A1	1.978	0
2408043	2408041	51440	HPCAL4	2.366	0		DOMAIN-EF-hand 1,Recoverin-IPR001125
2870991	2870964	64097	EPB41L4A	2.686	0	altPromoter|cassette-exon
2361789	2361761	4914	NTRK1	3.036	0		Ser_thr_pkinase-IPR002290, Prot_kinase_core-IPR000719, Tyr_pkinase-IPR001245, Kinase_like-IPR011009, Se/Thr_pkinase-rel-IPR017442
2361778	2361761	4914	NTRK1	2.8	0
3871202	3871192	5794	PTPRH	2.347	0		ACT_SITE-Phosphocysteine intermediate,DOMAIN-Fibronectin type-III 1,DOMAIN-Fibronectin type-III 2,FN_III-IPR003961,Fibronectin_typ-III-like_fold-IPR008957,FnIII_subd-IPR003962,SIGNAL,TOPO_DOM-Extracellular,TRANSMEM,Tyr_Pase-IPR000387,Tyr_Pase_AS-IPR016130,Tyr_Pase_cat-IPR003595,Tyr_Pase_rcpt/non-rcpt-IPR000242
2361774	2361761	4914	NTRK1	5.647	0		LRR_C-IPR000483
3041903	3041875	26031	OSBPL3	2.706	0	alt-5'|altFivePrime	Oxysterol_bd-IPR000648,Oxysterol_bd_CS-IPR018494,MOD_RES-Phosphoserine
2871035	2870964	64097	EPB41L4A	2.962	0		FERM_3-hlx-IPR009065, FERM_dom-IPR000299
3871200	3871192	5794	PTPRH	2.171	0		ACT_SITE-Phosphocysteine intermediate,DOMAIN-Fibronectin type-III 1,DOMAIN-Fibronectin type-III 2,FN_III-IPR003961,Fibronectin_typ-III-like_fold-IPR008957,FnIII_subd-IPR003962,SIGNAL,TOPO_DOM-Extracellular,TRANSMEM,Tyr_Pase-IPR000387,Tyr_Pase_AS-IPR016130,Tyr_Pase_cat-IPR003595,Tyr_Pase_rcpt/non-rcpt-IPR000242
3731553	3731543	8787	RGS9	2.528	0		G-protein_gamma-like-IPR015898,Regulat_G_prot_signal-IPR000342,Regulat_G_prot_signal_superfam-IPR016137
3669579	3669552	57687	KIAA1576	2.676	0		AlcDHase_Zn-bd-IPR013149
3326636	3326635	960	CD44	3.341	0		C-type_lectin_fold-IPR016187,CD44_antigen-IPR001231,DISULFID,DOMAIN-Link,Flag_FlgI-IPR001782,HELIX,Link-IPR000538,MOD_RES-Phosphoserine,MOD_RES-Phosphoserine; by PKC,MOD_RES-Phosphothreonine,MOD_RES-Pyrrolidone carboxylic acid (Probable),SIGNAL,STRAND,TOPO_DOM-Cytoplasmic
2681914	2681753	27086	FOXP1	1.849	0	alt-N-term	COMPBIAS-Gln-rich,DNA_BIND-Fork-head,DOMAIN-Leucine-zipper,MOD_RES-Phosphoserine,REGION-CTBP1-binding,SITE-Breakpoint for translocation to form PAX5-FOXP1,TF_fork_head-IPR001766,TF_fork_head_CS-IPR018122,ZN_FING-C2H2-type,Znf_C2H2-IPR007087,Znf_C2H2-like-IPR015880
2840647	2840616	4869	NPM1	1.985	0		CROSSLNK-Glycyl lysine isopeptide (Lys-Gly) (interchain with G-Cter in SUMO),HELIX,MOD_RES-N6-acetyllysine,MOD_RES-Phosphoserine,MOD_RES-Phosphothreonine,REGION-Required for nucleolar localization	microRNA-target(hsa-miR-548a-3p:mirbase,hsa-miR-587:mirbase,hsa-miR-148a*:mirbase,hsa-miR-363*:mirbase,hsa-miR-583:mirbase,hsa-miR-551b*:mirbase,hsa-miR-20a*:mirbase,hsa-miR-767-5p:mirbase,hsa-miR-490-3p:mirbase,hsa-miR-136*:mirbase,hsa-miR-181b:pictar,hsa-miR-892a:mirbase,hsa-miR-181a:pictar,hsa-miR-492:mirbase,hsa-miR-181c:pictar,hsa-miR-619:mirbase,hsa-miR-488*:mirbase,hsa-miR-543:mirbase,hsa-…
2870992	2870964	64097	EPB41L4A	2.259	0	altPromoter
3326720	3326635	960	CD44	2.65	0	cassette-exon|cassetteExon	C-type_lectin_fold-IPR016187,Link-IPR000538,CD44_antigen-IPR001231,COMPBIAS-Arg/Lys-rich (basic),DISULFID,Flag_FlgI-IPR001782,HELIX,Link-IPR000538,MOD_RES-Phosphoserine,MOD_RES-Phosphoserine; by PKC,MOD_RES-Phosphothreonine,STRAND,TOPO_DOM-Cytoplasmic,TRANSMEM
3871214	3871192	5794	PTPRH	2.222	0	cassette-exon|cassetteExon	DOMAIN-Fibronectin type-III 2,DOMAIN-Fibronectin type-III 3,FN_III-IPR003961,Fibronectin_typ-III-like_fold-IPR008957,FnIII_subd-IPR003962,TOPO_DOM-Extracellular
3041905	3041875	26031	OSBPL3	3.16	0		Oxysterol_bd-IPR000648
3731545	3731543	8787	RGS9	3.356	0		DOMAIN-DEP,DOMAIN-G protein gamma,G-protein_gamma-like-IPR015898,Pleckstrin/G-protein_interact-IPR000591,Regulat_G_prot_signal-IPR000342,Regulat_G_prot_signal_superfam-IPR016137
2871005	2870964	64097	EPB41L4A	2.682	0
3013674	3013565	1780	DYNC1I1	2.059	0	alt-C-term	MOD_RES-Phosphoserine,REPEAT-WD 7,WD40_repeat-like-IPR011046,WD40_repeat_region-IPR017986
2408047	2408041	51440	HPCAL4	2.993	0		EF_HAND_1-IPR018247, Recoverin-IPR001125, EF_HAND_2-IPR018249, EF_hand_Ca_bd-IPR002048, EF_hand-IPR018248
2840638	2840616	4869	NPM1	2.25	0		Nucleoplasmin-IPR004301
3013675	3013565	1780	DYNC1I1	2.38	0	alt-C-term	MOD_RES-Phosphoserine,REPEAT-WD 7,WD40_repeat-like-IPR011046,WD40_repeat_region-IPR017986	microRNA-target(hsa-miR-220:mirbase,hsa-miR-891b:mirbase,hsa-miR-29a:mirbase,hsa-miR-497:TargetScan|mirbase,hsa-miR-9:TargetScan|pictar,hsa-miR-890:mirbase,hsa-miR-181b:miranda,hsa-miR-217:mirbase,hsa-miR-652:mirbase,hsa-miR-29b-1*:mirbase,hsa-miR-149:TargetScan|pictar,hsa-miR-28:pictar,hsa-miR-517a:mirbase,hsa-miR-100:mirbase,hsa-miR-99a:mirbase,hsa-miR-99b:mirbase,hsa-miR-488:mirbase,hsa-miR-42…
3489515	3489481	51131	PHF11	1.782	0			microRNA-target(hsa-miR-562:mirbase,hsa-miR-216b:mirbase)
2361769	2361761	4914	NTRK1	2.957	0
3764532	3764527	5414	2009-09-04	2.913	0		NP_BIND-GTP
2525597	2525533	4133	MAP2	1.869	0	cassette-exon|cassetteExon	MOD_RES-Phosphoserine,MOD_RES-Phosphotyrosine,MOD_RES-Phosphoserine,MOD_RES-Phosphothreonine,REPEAT-Tau/MAP motif 1,REPEAT-Tau/MAP motif 2,REPEAT-Tau/MAP motif 3,Tau_tubulin-bd-IPR001084
3067600	3067592	50640	PNPLA8	1.675	0
3025292	3025291	136332	LRGUK	2.421	0		DOMAIN-Guanylate kinase-like,Guanylate_kin-IPR008144,Guanylt/Ca-IPR008145,Leu-rich_rpt-IPR001611,Leu-rich_rpt_typical-subtyp-IPR003591,MOD_RES-Phosphotyrosine,NP_BIND-ATP,REPEAT-LRR 1,REPEAT-LRR 10,REPEAT-LRR 2,REPEAT-LRR 3,REPEAT-LRR 4,REPEAT-LRR 5,REPEAT-LRR 6,REPEAT-LRR 7,REPEAT-LRR 8,REPEAT-LRR 9
3731559	3731543	8787	RGS9	2.986	0		G-protein_gamma-like-IPR015898,Regulat_G_prot_signal-IPR000342,Regulat_G_prot_signal_superfam-IPR016137
2361787	2361761	4914	NTRK1	1.873	0		Ser_thr_pkinase-IPR002290, Prot_kinase_core-IPR000719, Tyr_pkinase-IPR001245, Kinase_like-IPR011009, Se/Thr_pkinase-rel-IPR017442
3764538	3764527	5414	2009-09-04	1.822	0		NP_BIND-GTP
3731587	3731543	8787	RGS9	1.793	0		Regulat_G_prot_signal_superfam-IPR016137, Regulat_G_prot_signal-IPR000342
3002453	3002420	222008	VSTM2A	1.892	0	bleedingExon	Ig_V-set-IPR013106, Ig-like-IPR007110
3041933	3041875	26031	OSBPL3	2.036	0		DOMAIN-PH,MOD_RES-Phosphoserine,MOD_RES-Phosphothreonine,Pleckstrin_homology-IPR001849
3672079	3672059	9764	KIAA0513	2.008	0
2840627	2840616	4869	NPM1	1.633	0		Nucleoplasmin-IPR004301
2834318	2834282	202374	STK32A	2.027	0		Ser_thr_pkinase-IPR002290, Prot_kinase_core-IPR000719, Tyr_pkinase-IPR001245, Kinase_like-IPR011009, Se/Thr_pkinase-rel-IPR017442
2441395	2441386	8490	RGS5	1.641	0			microRNA-target(hsa-miR-219-1-3p:mirbase,hsa-miR-555:mirbase,hsa-miR-933:mirbase,hsa-miR-331-3p:mirbase,hsa-miR-324-5p:mirbase,hsa-miR-491-5p:mirbase,hsa-miR-497:mirbase,hsa-miR-936:mirbase,hsa-miR-187*:mirbase,hsa-miR-330-3p:mirbase,hsa-miR-34c-5p:mirbase,hsa-miR-381:mirbase)
3988556	3988538	3597	IL13RA1	1.621	0		DISULFID,Fibronectin_typ-III-like_fold-IPR008957,HELIX,MOTIF-WSXWS motif,SIGNAL,STRAND,Short_hematopoietin_rcpt_2_CS-IPR003532,TOPO_DOM-Extracellular,TURN
3565558	3565524	2643	GCH1	2.388	0		GTP_CycOHase_I-IPR001474
2361775	2361761	4914	NTRK1	2.775	0		Ig-like-IPR007110, Ig_sub-IPR003599
3608892	3608787	28232	SLCO3A1	1.568	0		DOMAIN-Kazal-like,Prot_Inh_Kazal_2-IPR011497,Prot_inh_Kazal-IPR002350,TRANSMEM
3781682	3781654	8780	RIOK3	1.639	0		BINDING-ATP,MOD_RES-Phosphoserine,MOD_RES-Phosphotyrosine,NP_BIND-ATP
3871194	3871192	5794	PTPRH	1.922	0		ACT_SITE-Phosphocysteine intermediate,DOMAIN-Fibronectin type-III 1,DOMAIN-Fibronectin type-III 2,FN_III-IPR003961,Fibronectin_typ-III-like_fold-IPR008957,FnIII_subd-IPR003962,SIGNAL,TOPO_DOM-Extracellular,TRANSMEM,Tyr_Pase-IPR000387,Tyr_Pase_AS-IPR016130,Tyr_Pase_cat-IPR003595,Tyr_Pase_rcpt/non-rcpt-IPR000242
3731554	3731543	8787	RGS9	1.856	0		G-protein_gamma-like-IPR015898,Regulat_G_prot_signal-IPR000342,Regulat_G_prot_signal_superfam-IPR016137
3657085	3657041	3687	ITGAX	1.581	0		CA_BIND,DISULFID,DOMAIN-VWFA,FG-GAP-IPR013517,HELIX,Int_alpha_beta-p-IPR013519,Integrin_alpha-IPR000413,Integrin_alpha-2-IPR013649,Integrin_alpha_C-IPR013513,Integrin_alpha_C_CS-IPR018184,MOTIF-GFFKR motif,REPEAT-FG-GAP 4,REPEAT-FG-GAP 5,REPEAT-FG-GAP 7,STRAND,TRANSMEM,TURN,VWF_A-IPR002035
3731596	3731543	8787	RGS9	2.884	0	alt-5'	DOMAIN-G protein gamma,DOMAIN-RGS,Regulat_G_prot_signal-IPR000342,Regulat_G_prot_signal_superfam-IPR016137
3293851	3293840	9806	SPOCK2	1.553	0		COMPBIAS-Glu-rich,DISULFID,DOMAIN-Kazal-like,DOMAIN-Thyroglobulin type-1,MOD_RES-Phosphothreonine,Prot_Inh_Kazal_2-IPR011497,Prot_inh_Kazal-IPR002350,Thyroglobulin_1-IPR000716
3326711	3326635	960	CD44	2.087	0	alt-3'|cassette-exon|cassetteExon	C-type_lectin_fold-IPR016187, Link-IPR000538
3871207	3871192	5794	PTPRH	2.092	0
3046084	3046062	313	AOAH	2.14	0		Esterase_SGNH_hydro-type-IPR013830, Lipase_GDSL-IPR001087
2449004	2448971	51377	UCHL5	1.501	0	cassette-exon|cassetteExon	Ubiquitinyl_hydrolase_UCH37-IPR017390,Ubiquitinyl_hydrolase_UCH37-IPR017390
2871006	2870964	64097	EPB41L4A	2.298	0
3266297	3266279	6571	SLC18A2	2.185	0		MFS_general_subst_transpt-IPR016196, MFS_1-IPR011701
3726185	3726154	3675	ITGA3	1.794	0		DISULFID,DISULFID-Interchain (between heavy and light chains),Int_alpha_beta-p-IPR013519,Integrin_alpha-IPR000413,Integrin_alpha-2-IPR013649,MOTIF-GFFKR motif,REGION-Interaction with HPS5,REPEAT-FG-GAP 1,REPEAT-FG-GAP 2,REPEAT-FG-GAP 3,SIGNAL,TOPO_DOM-Cytoplasmic,TOPO_DOM-Extracellular,TRANSMEM
3597180	3597125	83660	TLN2	1.613	0		COMPBIAS-Ala-rich,Chemotax_Me-accpt_rcpt_sig-IPR004089,DOMAIN-FERM,FERM_3-hlx-IPR009065,FERM_dom-IPR000299,MOD_RES-N6-acetyllysine,MOD_RES-Phosphotyrosine,REGION-Interaction with PIP5K1C,Talin_cent-IPR015224,Vinculin/catenin-IPR006077
2834327	2834282	202374	STK32A	2.156	0		Tyr_pkinase-IPR001245, Ser_thr_pkinase-IPR002290, Kinase_like-IPR011009, Prot_kinase_core-IPR000719, Se/Thr_pkinase-rel-IPR017442, Ser_thr_pkin_AS-IPR008271
3815741	3815726	6209	RPS15	2.157	0		Ribosomal_S15_euk/arc-IPR005713, Ribosomal_S19-IPR002222
3597168	3597125	83660	TLN2	1.922	0		COMPBIAS-Ala-rich,Chemotax_Me-accpt_rcpt_sig-IPR004089,DOMAIN-FERM,FERM_3-hlx-IPR009065,FERM_dom-IPR000299,MOD_RES-N6-acetyllysine,MOD_RES-Phosphotyrosine,REGION-Interaction with PIP5K1C,Talin_cent-IPR015224,Vinculin/catenin-IPR006077
3778256	3778252	23253	ANKRD12	1.809	0	alt-N-term
3725415	3725392	10241	CALCOCO2	2.016	0		CoCoA-IPR012852
3197999	3197955	2731	GLDC	1.901	0		PyrdxlP-dep_Trfase_major-IPR015424
2722848	2722823	5099	PCDH7	1.683	0	alt-C-term	Cadherin-IPR002126,Cadherin-like-IPR015919,Cadherin-IPR002126,Cadherin-like-IPR015919,DOMAIN-Cadherin 2,DOMAIN-Cadherin 3,STRAND,TOPO_DOM-Cytoplasmic,TOPO_DOM-Extracellular	microRNA-target(hsa-miR-338:pictar,hsa-miR-144:mirbase,hsa-miR-214:pictar,hsa-miR-101*:mirbase)
3646825	3646613	54715	A2BP1	1.601	0	alt-N-term|altPromoter	ArAA_hydroxylase-IPR001273,RNA-bd_9/Ataxin-2-bd-IPR017325
3025315	3025291	136332	LRGUK	1.744	0		DOMAIN-Guanylate kinase-like,Guanylate_kin-IPR008144,Guanylt/Ca-IPR008145,Leu-rich_rpt-IPR001611,Leu-rich_rpt_typical-subtyp-IPR003591,MOD_RES-Phosphotyrosine,NP_BIND-ATP,REPEAT-LRR 1,REPEAT-LRR 10,REPEAT-LRR 2,REPEAT-LRR 3,REPEAT-LRR 4,REPEAT-LRR 5,REPEAT-LRR 6,REPEAT-LRR 7,REPEAT-LRR 8,REPEAT-LRR 9
3731614	3731543	8787	RGS9	3.23	0
3217216	3217194	55357	TBC1D2	1.5	0	cassette-exon	MOD_RES-Phosphoserine
3871195	3871192	5794	PTPRH	2.142	0		ACT_SITE-Phosphocysteine intermediate,DOMAIN-Fibronectin type-III 1,DOMAIN-Fibronectin type-III 2,FN_III-IPR003961,Fibronectin_typ-III-like_fold-IPR008957,FnIII_subd-IPR003962,SIGNAL,TOPO_DOM-Extracellular,TRANSMEM,Tyr_Pase-IPR000387,Tyr_Pase_AS-IPR016130,Tyr_Pase_cat-IPR003595,Tyr_Pase_rcpt/non-rcpt-IPR000242
2952355	2952323	266727	MDGA1	1.68	0		DISULFID,DOMAIN-Fibronectin type-III,DOMAIN-Ig-like 1,DOMAIN-Ig-like 2,DOMAIN-Ig-like 3,DOMAIN-Ig-like 4,DOMAIN-Ig-like 5,DOMAIN-Ig-like 6,FN_III-IPR003961,Fibronectin_typ-III-like_fold-IPR008957,Ig-IPR013151,Ig-like-IPR007110,Ig_C1-set-IPR003597,Ig_I-set-IPR013098,Ig_V-set-IPR013106,Ig_V-set_sub-IPR003596,Ig_sub-IPR003599,Ig_sub2-IPR003598,LIPID-GPI-anchor amidated serine,Nase_comp1_CS-IPR000318…
2470665	2470654	1653	DDX1	1.635	0	alt-5'|cassette-exon|cassette-exon	B302-IPR001870,DEAD-like_N-IPR014001,DNA/RNA_helicase_DEAD/DEAH_N-IPR011545,DOMAIN-B30,DOMAIN-Helicase ATP-binding,MOD_RES-Phosphothreonine,NP_BIND-ATP,RNA_helicase_DEAD_Q_motif-IPR014014
3661743	3661718	54947	LPCAT2	1.772	0
3646897	3646613	54715	A2BP1	2.482	0	cassette-exon|cassetteExon	ArAA_hydroxylase-IPR001273,RNA-bd_9/Ataxin-2-bd-IPR017325
3611006	3610982	23336	DMN	1.932	0		F-IPR016044
3611002	3610982	23336	DMN	1.92	0	cassette-exon	F-IPR016044,MOD_RES-Phosphoserine,REGION-Coil 1A,REGION-Coil 1B,REGION-Head,REGION-Linker 1,REGION-Linker 12
2909968	2909948	7021	TFAP2B	2.85	0		TF_AP2_beta_N-IPR008122
3326637	3326635	960	CD44	1.702	0		C-type_lectin_fold-IPR016187,CD44_antigen-IPR001231,DISULFID,DOMAIN-Link,Flag_FlgI-IPR001782,HELIX,Link-IPR000538,MOD_RES-Phosphoserine,MOD_RES-Phosphoserine; by PKC,MOD_RES-Phosphothreonine,MOD_RES-Pyrrolidone carboxylic acid (Probable),SIGNAL,STRAND,TOPO_DOM-Cytoplasmic
3812085	3812074	92126	DSEL	2.744	0
3731590	3731543	8787	RGS9	1.84	0		Regulat_G_prot_signal_superfam-IPR016137, Regulat_G_prot_signal-IPR000342
2939075	2939069	5269	SERPINB6	1.765	0	alt-3'	Protease_inhib_I4_serpin-IPR000215,Protease_inhib_I4_serpin-IPR000215,SerpinB9_Maspin-IPR000240
2892270	2892262	401232	DKFZP686I15217	1.902	0
2361768	2361761	4914	NTRK1	3.774	0	alt-N-term	SIGNAL,STRAND,TURN
3766177	3766153	1534	CYB561	3.998	0	alt-C-term|altPromoter	TRANSMEM,Cyt_b561/ferric_Rdtase_TM-IPR006593,TOPO_DOM-Cytoplasmic,TRANSMEM
2408048	2408041	51440	HPCAL4	3.097	0		DOMAIN-EF-hand 1,Recoverin-IPR001125
3266305	3266279	6571	SLC18A2	1.6	0		MFS_general_subst_transpt-IPR016196, MFS_1-IPR011701
3731548	3731543	8787	RGS9	2.222	0		G-protein_gamma-like-IPR015898,Regulat_G_prot_signal-IPR000342,Regulat_G_prot_signal_superfam-IPR016137
2541382	2541230	51594	NAG	4.017	0	alt-5'	MOD_RES-Phosphoserine,REPEAT-WD 1,REPEAT-WD 2,WD40_repeat-IPR001680,WD40_repeat-like-IPR011046
3326652	3326635	960	CD44	2.187	0		C-type_lectin_fold-IPR016187,CD44_antigen-IPR001231,COMPBIAS-Arg/Lys-rich (basic),DISULFID,DOMAIN-Link,Flag_FlgI-IPR001782,HELIX,Link-IPR000538,MOD_RES-Phosphoserine,MOD_RES-Phosphoserine; by PKC,MOD_RES-Phosphothreonine,MOD_RES-Pyrrolidone carboxylic acid (Probable),SIGNAL,STRAND,TOPO_DOM-Cytoplasmic,TRANSMEM,TURN
3013668	3013565	1780	DYNC1I1	2.438	0		MOD_RES-Phosphoserine,REPEAT-WD 1,REPEAT-WD 2,REPEAT-WD 3,REPEAT-WD 4,REPEAT-WD 5,REPEAT-WD 6,REPEAT-WD 7,Tropomyosin-IPR000533,WD40_repeat-IPR001680,WD40_repeat-like-IPR011046,WD40_repeat_region-IPR017986
2405162	2405152	81493	SYNC1	1.649	0		SF_assemblin-IPR008374
2373889	2373842	5788	PTPRC	1.906	0		ACT_SITE-Phosphocysteine intermediate,DOMAIN-Fibronectin type-III 1,DOMAIN-Fibronectin type-III 2,DOMAIN-Tyrosine-protein phosphatase 1,DOMAIN-Tyrosine-protein phosphatase 2,FN_III-IPR003961,Fibronectin_typ-III-like_fold-IPR008957,HELIX,Leukocyte_common_Ag-IPR016335,MOD_RES-Phosphoserine,SIGNAL,STRAND,TOPO_DOM-Cytoplasmic,TRANSMEM,TURN,Tyr_Pase-IPR000387,Tyr_Pase_AS-IPR016130,Tyr_Pase_cat-IPR0035…
3871196	3871192	5794	PTPRH	2.011	0		ACT_SITE-Phosphocysteine intermediate,DOMAIN-Fibronectin type-III 1,DOMAIN-Fibronectin type-III 2,FN_III-IPR003961,Fibronectin_typ-III-like_fold-IPR008957,FnIII_subd-IPR003962,SIGNAL,TOPO_DOM-Extracellular,TRANSMEM,Tyr_Pase-IPR000387,Tyr_Pase_AS-IPR016130,Tyr_Pase_cat-IPR003595,Tyr_Pase_rcpt/non-rcpt-IPR000242
2939115	2939069	5269	SERPINB6	1.798	0
3000191	3000167	83605	CCM2	1.571	0	cassette-exon	4_helix_cytokine-like_core-IPR009079,DOMAIN-PID,MOD_RES-Phosphoserine,PTB_PID-IPR006020
3731613	3731543	8787	RGS9	3.3	0		DOMAIN-G protein gamma,DOMAIN-RGS,Regulat_G_prot_signal-IPR000342,Regulat_G_prot_signal_superfam-IPR016137
3764535	3764527	5414	2009-09-04	2.152	0	exon-region-exclusion|retainedIntron	COILED,Cell_Div_GTP_bd-IPR000038
2595575	2595560	65059	RAPH1	1.595	0	cassette-exon	Inhibin_betaB-IPR000381,MOD_RES-Phosphoserine,MOD_RES-Phosphothreonine,PRO_rich-IPR000694,Paxillin-IPR001904,Pistil_extensin-IPR003882,Vinculin-IPR017997	microRNA-target(hsa-miR-422a:mirbase,hsa-miR-647:mirbase,hsa-miR-455-3p:mirbase,hsa-miR-135a:mirbase,hsa-miR-217:mirbase,hsa-miR-30e*:mirbase,hsa-miR-628-3p:mirbase,hsa-miR-31:mirbase,hsa-miR-562:mirbase,hsa-miR-30a*:mirbase,hsa-miR-135b:mirbase,hsa-miR-18a*:mirbase,hsa-miR-622:mirbase,hsa-miR-132:mirbase,hsa-miR-596:mirbase,hsa-miR-129:pictar,hsa-miR-145:TargetScan|mirbase,hsa-miR-30d*:mirbase,h…
3883691	3883690	2036	EPB41L1	1.92	0		MOD_RES-Phosphothreonine,REGION-Carboxyl-terminal (CTD),MOD_RES-Phosphoserine,MOD_RES-Phosphothreonine
3235737	3235726	10133	OPTN	1.685	0	cassette-exon|cassetteExon
3293845	3293840	9806	SPOCK2	1.69	0	intron-retention	DISULFID,DOMAIN-Thyroglobulin type-1,Thyroglobulin_1-IPR000716
3013589	3013565	1780	DYNC1I1	2.382	0		WD40_repeat-like-IPR011046
2407183	2407163	79753	SNIP1	2.013	0		COILED,CROSSLNK-Glycyl lysine isopeptide (Lys-Gly) (interchain with G-Cter in SUMO),FHA-IPR000253,MOD_RES-Phosphoserine,MOD_RES-Phosphothreonine,SMAD_FHA_dom-IPR008984
2642463	2642441	79858	NEK11	1.623	0	cassette-exon	DOMAIN-Protein kinase,Kinase_like-IPR011009,Prot_kinase_core-IPR000719,Se/Thr_pkinase-rel-IPR017442,Ser_thr_pkinase-IPR002290,Tyr_pkinase-IPR001245
3321173	3321150	406	ARNTL	1.555	0	alt-N-term	MOD_RES-N6-acetyllysine
3013628	3013565	1780	DYNC1I1	2.134	0		MOD_RES-Phosphoserine,REPEAT-WD 1,REPEAT-WD 2,REPEAT-WD 3,REPEAT-WD 4,REPEAT-WD 5,REPEAT-WD 6,REPEAT-WD 7,Tropomyosin-IPR000533,WD40_repeat-IPR001680,WD40_repeat-like-IPR011046,WD40_repeat_region-IPR017986
2840628	2840616	4869	NPM1	1.59	0		Nucleoplasmin-IPR004301
2925994	2925953	5167	ENPP1	1.566	0		ACT_SITE-AMP-threonine intermediate,Alkaline_phosphatase_core-IPR017850,DISULFID,DISULFID-Alternate,DOMAIN-SMB 1,DOMAIN-SMB 2,Endonuclease-IPR001604,HELIX,METAL-Divalent metal cation 2 (Probable),Phosphodiest/P_Trfase-IPR002591,REGION-Nuclease,REGION-Phosphodiesterase,SITE-Essential for catalytic activity,STRAND,Somatomedin_B-IPR001212,TOPO_DOM-Extracellular,TRANSMEM-Signal-anchor for type II mem…
3726171	3726154	3675	ITGA3	1.605	0		CA_BIND,DISULFID,FG-GAP-IPR013517,Int_alpha_beta-p-IPR013519,Integrin_alpha-IPR000413,REPEAT-FG-GAP 1,REPEAT-FG-GAP 2,REPEAT-FG-GAP 3,REPEAT-FG-GAP 4,REPEAT-FG-GAP 5,REPEAT-FG-GAP 6,REPEAT-FG-GAP 7,SIGNAL
3655861	3655826	9344	TAOK2	1.859	0	bleedingExon|exon-region-exclusion|retainedIntron	COMPBIAS-Leu-rich,PRO_rich-IPR000694,TRANSMEM	microRNA-target(hsa-miR-555:mirbase,hsa-miR-526b*:mirbase,hsa-miR-20b:mirbase,hsa-miR-520h:mirbase,hsa-miR-518d-5p:mirbase,hsa-miR-17:mirbase,hsa-miR-30c-2*:mirbase,hsa-miR-891b:mirbase,hsa-miR-674:mirbase,hsa-miR-30b*:mirbase,hsa-miR-18b:mirbase,hsa-miR-518e*:mirbase,hsa-miR-20a:mirbase,hsa-miR-518f*:mirbase,hsa-miR-516b:mirbase,hsa-miR-520a-3p:mirbase,hsa-miR-519d:mirbase,hsa-miR-18a:mirbase,hs…
3726179	3726154	3675	ITGA3	2.242	0		CA_BIND,DISULFID,FG-GAP-IPR013517,Int_alpha_beta-p-IPR013519,Integrin_alpha-IPR000413,REPEAT-FG-GAP 1,REPEAT-FG-GAP 2,REPEAT-FG-GAP 3,REPEAT-FG-GAP 4,REPEAT-FG-GAP 5,REPEAT-FG-GAP 6,REPEAT-FG-GAP 7,SIGNAL
3283648	3283613	220929	ZNF438	2.05	0	cassetteExon
2583415	2583374	22925	PLA2R1	1.839	0		C-type_lectin-IPR001304, C-type_lectin_fold-IPR016187
3002451	3002420	222008	VSTM2A	1.67	0	bleedingExon	Ig_V-set-IPR013106, Ig-like-IPR007110
3661742	3661718	54947	LPCAT2	1.654	0
2544290	2544238	50618	ITSN2	1.648	0		COILED,DH-domain-IPR000219,DOMAIN-EH 2,DOMAIN-SH3 1,DOMAIN-SH3 2,DOMAIN-SH3 3,DOMAIN-SH3 4,DOMAIN-SH3 5,EF_HAND_2-IPR018249,EF_hand-IPR018248,EF_hand_Ca_bd-IPR002048,EPS15_homology-IPR000261,HELIX,MOD_RES-Phosphoserine,MOD_RES-Phosphotyrosine,Neu_cyt_fact_2-IPR000108,SH3_2-IPR011511,SH3_domain-IPR001452,STRAND,Spectrin_alpha_SH3-IPR013315
2544267	2544238	50618	ITSN2	1.665	0	alt-C-term	C2_Ca-dep-IPR000008,C2_Ca/lipid-bd_reg_CaLB-IPR008973,C2_membr_targeting-IPR018029,CA_BIND,COILED,DH-domain-IPR000219,DOMAIN-C2,DOMAIN-DH,DOMAIN-EF-hand 1,DOMAIN-EH 1,DOMAIN-EH 2,DOMAIN-PH,DOMAIN-SH3 1,DOMAIN-SH3 2,DOMAIN-SH3 3,DOMAIN-SH3 4,DOMAIN-SH3 5,EF_HAND_1-IPR018247,EF_HAND_2-IPR018249,EF_hand-IPR018248,EF_hand_Ca_bd-IPR002048,EPS15_homology-IPR000261,HELIX,MOD_RES-Phosphoserine,MOD_RES-Ph…
3725426	3725392	10241	CALCOCO2	1.967	0		CoCoA-IPR012852
2409364	2409344	112950	MED8	1.648	0	alt-3'|altThreePrime	COILED
3818083	3818076	25873	RPL36	1.814	0		Ribosomal_L36e-IPR000509
3565560	3565524	2643	GCH1	2.304	0
3871178	3871173	6861	SYT5	1.534	0		C2_Ca/lipid-bd_reg_CaLB-IPR008973, C2_Ca-dep-IPR000008, C2_membr_targeting-IPR018029
2597583	2597552	2066	ERBB4	2.228	0		Tyr_pkinase-IPR001245, Ser_thr_pkinase-IPR002290, Kinase_like-IPR011009, Prot_kinase_core-IPR000719, Tyr_kinase_rcpt_EGF/ERB/XmrK-IPR016245, Se/Thr_pkinase-rel-IPR017442
2870981	2870964	64097	EPB41L4A	1.877	0	alt-C-term	DOMAIN-FERM,Ez/rad/moesin-IPR000798,FERM-adjacent-IPR014847,FERM_3-hlx-IPR009065,FERM_dom-IPR000299
3382374	3382319	81544	GDPD5	1.647	0	cassette-exon|cassetteExon	DISULFID,DOMAIN-GDPD,GlyceroP-diester-Pdiesterase-IPR004129,PLC-like_Pdiesterase_TIM-brl-IPR017946,TOPO_DOM-Cytoplasmic,TOPO_DOM-Extracellular,TRANSMEM
3722421	3722417	4077	NBR1	1.607	0	alt-N-term
3339429	3339423	3636	INPPL1	1.947	0		COMPBIAS-Pro-rich,DOMAIN-SH2,Endo/exonuclease/phosphatase-IPR005135,IPPc-IPR000300,MOD_RES-Phosphoserine,MOD_RES-Phosphothreonine,MOD_RES-Phosphotyrosine,MOD_RES-Phosphotyrosine; by SRC,MOTIF-NPXY motif,MOTIF-SH3-binding,PRO_rich-IPR000694,SH2-IPR000980
3013582	3013565	1780	DYNC1I1	4.459	0		Tropomyosin-IPR000533
3611021	3610982	23336	DMN	1.546	0	intron-retention	F-IPR016044,MOD_RES-Phosphoserine,REGION-Coil 1A,REGION-Coil 1B,REGION-Head,REGION-Linker 1,REGION-Linker 12
2407165	2407163	79753	SNIP1	1.534	0		COILED,COMPBIAS-Arg-rich,CROSSLNK-Glycyl lysine isopeptide (Lys-Gly) (interchain with G-Cter in SUMO),FHA-IPR000253,MOD_RES-Phosphoserine,MOD_RES-Phosphothreonine,SMAD_FHA_dom-IPR008984
3025368	3025291	136332	LRGUK	2.016	0			microRNA-target(hsa-miR-543:mirbase,hsa-let-7e:mirbase,hsa-let-7f:mirbase,hsa-miR-582-3p:mirbase,hsa-miR-125a-3p:mirbase,hsa-miR-181c:mirbase,hsa-miR-296-3p:mirbase,hsa-miR-562:mirbase,hsa-miR-551b:mirbase,hsa-miR-186:mirbase,hsa-miR-646:mirbase,hsa-miR-337-5p:mirbase,hsa-miR-22*:mirbase,hsa-miR-892b:mirbase,hsa-miR-921:mirbase,hsa-miR-422a:mirbase,hsa-miR-181d:mirbase,hsa-let-7i:mirbase,hsa-miR-…
3597179	3597125	83660	TLN2	1.971	0		COMPBIAS-Ala-rich,Chemotax_Me-accpt_rcpt_sig-IPR004089,DOMAIN-FERM,FERM_3-hlx-IPR009065,FERM_dom-IPR000299,MOD_RES-N6-acetyllysine,MOD_RES-Phosphotyrosine,REGION-Interaction with PIP5K1C,Talin_cent-IPR015224,Vinculin/catenin-IPR006077
2886641	2886595	3937	LCP2	1.716	0		COMPBIAS-Poly-Glu,COMPBIAS-Poly-Pro,HELIX,MOD_RES-Phosphoserine,MOD_RES-Phosphotyrosine,TURN
3294461	3294438	310	ANXA7	1.834	0	alt-5'|altFivePrime	AnnexinVII-IPR013286,Mollsc_rhodpsn_C-IPR006030,PRO_rich-IPR000694,REGION-Repeat-rich region
2939073	2939069	5269	SERPINB6	2.051	0		Protease_inhib_I4_serpin-IPR000215, SerpinB9_Maspin-IPR000240
3013669	3013565	1780	DYNC1I1	1.926	0		MOD_RES-Phosphoserine,REPEAT-WD 1,REPEAT-WD 2,REPEAT-WD 3,REPEAT-WD 4,REPEAT-WD 5,REPEAT-WD 6,REPEAT-WD 7,Tropomyosin-IPR000533,WD40_repeat-IPR001680,WD40_repeat-like-IPR011046,WD40_repeat_region-IPR017986
3512906	3512874	3936	LCP1	1.596	0		Actinin_actin-bd_CS-IPR001589,CA_BIND-1,CA_BIND-2,Calponin_act_bd-IPR001715,DOMAIN-Actin-binding 1,DOMAIN-CH 1,DOMAIN-CH 2,DOMAIN-CH 4,DOMAIN-EF-hand 1,DOMAIN-EF-hand 2,EF_HAND_1-IPR018247,EF_HAND_2-IPR018249,EF_hand-IPR018248,EF_hand_Ca_bd-IPR002048,HELIX,MOD_RES-N6-acetyllysine,MOD_RES-Phosphoserine,MOD_RES-Phosphotyrosine,Parvalbumin-IPR008080
3129075	3129065	1191	CLU	2.179	0		Clusterin-IPR016016, Clusterin-like-IPR000753
2895229	2895159	3096	HIVEP1	2.023	0			microRNA-target(hsa-miR-127-5p:mirbase,hsa-miR-325:mirbase,hsa-miR-525-3p:mirbase,hsa-miR-506:TargetScan|mirbase,hsa-miR-19a:miranda,hsa-miR-380:mirbase,hsa-miR-944:mirbase,hsa-miR-300:mirbase,hsa-miR-579:mirbase,hsa-let-7b*:mirbase,hsa-miR-433:mirbase,hsa-miR-570:mirbase,hsa-miR-299-5p:mirbase,hsa-let-7a*:mirbase,hsa-miR-124:mirbase,hsa-miR-872:mirbase,hsa-miR-200c*:mirbase,hsa-miR-219-1-3p:mirb…
3818085	3818076	25873	RPL36	1.88	0		Ribosomal_L36e-IPR000509
3731556	3731543	8787	RGS9	1.642	0		G-protein_gamma-like-IPR015898,Regulat_G_prot_signal-IPR000342,Regulat_G_prot_signal_superfam-IPR016137
3871185	3871173	6861	SYT5	2.038	0	cassette-exon|cassetteExon	PRO_rich-IPR000694,TOPO_DOM-Vesicular,TRANSMEM
3627508	3627422	6095	RORA	2.025	0	altPromoter|cassette-exon
3646861	3646613	54715	A2BP1	1.537	0	cassette-exon	DOMAIN-RRM,HELIX,Hud_Sxl_RNA-IPR002343,RRM_1-IPR003954,RRM_RNP1-IPR000504,SITE-Interaction with RNA,STRAND
3041926	3041875	26031	OSBPL3	1.624	0		DOMAIN-PH,MOD_RES-Phosphoserine,MOD_RES-Phosphothreonine,Pleckstrin_homology-IPR001849
2583395	2583374	22925	PLA2R1	2.048	0		C-type_lectin-IPR001304, C-type_lectin_fold-IPR016187
3728039	3728037	59342	SCPEP1	2.558	0		Peptidase_S10-IPR001563,Peptidase_S33-IPR002410,SIGNAL
3013588	3013565	1780	DYNC1I1	4.421	0	alt-3'|altThreePrime	WD40_repeat-like-IPR011046
2834937	2834863	22885	ABLIM3	1.619	0
3040993	3040967	9771	RAPGEF5	2.08	0		Pleckstrin/G-protein_interact-IPR000591,DOMAIN-Ras-GEF,HELIX,RasGRF_CDC25-IPR001895,RasGef_N-IPR000651,Ras_GEF-IPR008937,STRAND
3673925	3673921	197320	ZNF778	1.757	0		ZN_FING-C2H2-type 12,ZN_FING-C2H2-type 13,ZN_FING-C2H2-type 14,Znf_C2H2-IPR007087,Znf_C2H2-like-IPR015880
3125155	3125116	10395	DLC1	2.26	0	alt-N-term	DOMAIN-SAM,HELIX,SAM-IPR001660,SAM_2-IPR011510,STRAND,TopoIV_B_Gneg-IPR005737,SAM-IPR001660,SAM_2-IPR011510
3726196	3726154	3675	ITGA3	2.072	0	cassette-exon|cassetteExon	Integrin_alpha-IPR000413,MOTIF-GFFKR motif,REGION-Interaction with HPS5,TOPO_DOM-Cytoplasmic,Integrin_alpha-IPR000413,Integrin_alpha_C_CS-IPR018184
2560948	2560881	80059	LRRTM4	1.962	0
3672069	3672059	9764	KIAA0513	2.132	0
3261898	3261886	54838	C10orf26	1.627	0	alt-N-term
3672507	3672489	3394	IRF8	1.788	0	cassetteExon
3726189	3726154	3675	ITGA3	1.661	0		DISULFID,DISULFID-Interchain (between heavy and light chains),Int_alpha_beta-p-IPR013519,Integrin_alpha-IPR000413,Integrin_alpha-2-IPR013649,MOTIF-GFFKR motif,REGION-Interaction with HPS5,REPEAT-FG-GAP 1,REPEAT-FG-GAP 2,REPEAT-FG-GAP 3,SIGNAL,TOPO_DOM-Cytoplasmic,TOPO_DOM-Extracellular,TRANSMEM
2892679	2892652	26240	FAM50B	1.587	0			microRNA-target(hsa-miR-551b*:mirbase,hsa-miR-134:mirbase,hsa-miR-187:mirbase,hsa-miR-609:mirbase,hsa-miR-572:mirbase)
3129604	3129588	23303	KIF13B	1.786	0		Kinesin_motor-IPR001752,COILED,Cytoskel-assoc-prot_CAP-Gly-IPR000938,DOMAIN-CAP-Gly,DOMAIN-Kinesin-motor,HELIX,MOD_RES-Phosphoserine,PRO_rich-IPR000694,STRAND
3013596	3013565	1780	DYNC1I1	1.613	0	alt-C-term	MOD_RES-Phosphoserine,REPEAT-WD 1,REPEAT-WD 2,REPEAT-WD 3,REPEAT-WD 4,REPEAT-WD 5,REPEAT-WD 6,REPEAT-WD 7,Tropomyosin-IPR000533,WD40_repeat-IPR001680,WD40_repeat-like-IPR011046,WD40_repeat_region-IPR017986
3013646	3013565	1780	DYNC1I1	1.779	0		MOD_RES-Phosphoserine,REPEAT-WD 1,REPEAT-WD 2,REPEAT-WD 3,REPEAT-WD 4,REPEAT-WD 5,REPEAT-WD 6,REPEAT-WD 7,Tropomyosin-IPR000533,WD40_repeat-IPR001680,WD40_repeat-like-IPR011046,WD40_repeat_region-IPR017986
3665077	3665049	283848	FLJ37464	1.626	0		CarbesteraseB-IPR002018
2634127	2634091	64332	NFKBIZ	1.584	0		ANK-IPR002110,MOTIF-Nuclear localization signal,REGION-Interaction with NFKB1/p50,REGION-Required for transcriptional activity,REPEAT-ANK 1,REPEAT-ANK 2,REPEAT-ANK 3,REPEAT-ANK 4,REPEAT-ANK 5,REPEAT-ANK 6,REPEAT-ANK 7
2583388	2583374	22925	PLA2R1	1.676	0		C-type_lectin_fold-IPR016187,DISULFID,MOTIF-Endocytosis signal,TOPO_DOM-Cytoplasmic,TRANSMEM
2351302	2351294	3749	KCNC4	2.15	0		BTB/POZ-like-IPR000210,BTB/POZ_fold-IPR011333,K_chnl-IPR003091,K_chnl_volt-dep_Kv-IPR003968,K_chnl_volt-dep_Kv3-IPR003974,K_chnl_volt-dep_Kv3.4-IPR005405,K_chnl_volt-dep_Kv6-IPR003969,K_chnl_volt-dep_Kv8-IPR003970,K_chnl_volt-dep_Kv9-IPR003971,K_chnl_volt-dep_Kv_tetra-IPR003131,MOD_RES-Phosphoserine,REGION-Inactivation gate,TOPO_DOM-Cytoplasmic
3597226	3597125	83660	TLN2	1.616	0		Vinculin/catenin-IPR006077,A/AMP_deam_AS-IPR006650,DOMAIN-I/LWEQ,ILWEQ-IPR002558,VBS_bd-IPR015009
2583444	2583374	22925	PLA2R1	1.668	0		FN_type2_col_bd-IPR000562
3279744	3279698	8029	CUBN	1.52	0	cassette-exon	CUB-IPR000859,DISULFID,DOMAIN-CUB 21,CUB-IPR000859,DISULFID,DOMAIN-CUB 11,DOMAIN-CUB 12,DOMAIN-CUB 14,DOMAIN-CUB 16,DOMAIN-CUB 17,DOMAIN-CUB 18,DOMAIN-CUB 9
3457135	3457101	3679	ITGA7	1.561	0		FG-GAP-IPR013517, Int_alpha_beta-p-IPR013519
2943601	2943434	6310	ATXN1	1.528	0		Ataxin-1_HBP1-IPR013723,Ataxin_AXH-IPR003652,COMPBIAS-Poly-Gln,DOMAIN-AXH,HELIX,MOD_RES-Phosphoserine,MOTIF-Nuclear localization signal,REGION-Interaction with USP7,REGION-RNA-binding,REGION-Self-association,STRAND,TURN
3046085	3046062	313	AOAH	1.856	0		Esterase_SGNH_hydro-type-IPR013830, Lipase_GDSL-IPR001087
2544279	2544238	50618	ITSN2	1.639	0		COILED,DH-domain-IPR000219,DOMAIN-EH 2,DOMAIN-SH3 1,DOMAIN-SH3 2,DOMAIN-SH3 3,DOMAIN-SH3 4,DOMAIN-SH3 5,EF_HAND_2-IPR018249,EF_hand-IPR018248,EF_hand_Ca_bd-IPR002048,EPS15_homology-IPR000261,HELIX,MOD_RES-Phosphoserine,MOD_RES-Phosphotyrosine,Neu_cyt_fact_2-IPR000108,SH3_2-IPR011511,SH3_domain-IPR001452,STRAND,Spectrin_alpha_SH3-IPR013315
3657079	3657041	3687	ITGAX	1.813	0		CA_BIND,DISULFID,DOMAIN-VWFA,FG-GAP-IPR013517,HELIX,Int_alpha_beta-p-IPR013519,Integrin_alpha-IPR000413,Integrin_alpha-2-IPR013649,Integrin_alpha_C-IPR013513,Integrin_alpha_C_CS-IPR018184,MOTIF-GFFKR motif,REPEAT-FG-GAP 4,REPEAT-FG-GAP 5,REPEAT-FG-GAP 7,STRAND,TRANSMEM,TURN,VWF_A-IPR002035
2351329	2351294	3749	KCNC4	1.576	0
3321215	3321150	406	ARNTL	1.684	0	cassette-exon|cassetteExon	DOMAIN-PAS 2,Nuc_translocat-IPR001067,PAS-IPR000014,PAS_fold-IPR013767,PAS_fold_3-IPR013655
3672093	3672059	9764	KIAA0513	2.013	0
2405043	2405036	55108	BSDC1	1.545	0		BSD-IPR005607,DOMAIN-BSD
3181228	3181193	23424	TDRD7	1.594	0	cassette-exon|cassetteExon	DOMAIN-Tudor 1,DOMAIN-Tudor 2,Maternal_tudor-IPR008191,Tudor-IPR002999,Tudor_subgroup-IPR018351
3815744	3815726	6209	RPS15	1.91	0		Ribosomal_S15_euk/arc-IPR005713, Ribosomal_S19-IPR002222
2722847	2722823	5099	PCDH7	1.812	0	alt-C-term	Cadherin-IPR002126,Cadherin-like-IPR015919,Cadherin-IPR002126,Cadherin-like-IPR015919,DOMAIN-Cadherin 2,DOMAIN-Cadherin 3,STRAND,TOPO_DOM-Cytoplasmic,TOPO_DOM-Extracellular
3597498	3597476	51762	RAB8B	1.639	0		Ras_GTPase-IPR001806, Ran_GTPase-IPR002041, GTPase_Rab-IPR003579, GTPase_Ras-IPR003577, Miro-like-IPR013684, Small_GTP_bd-IPR005225, GTPase_Rho-IPR003578, ARF-IPR006688, Ras-IPR013753
3181220	3181193	23424	TDRD7	1.735	0	alt-N-term	DOMAIN-Tudor 1,DOMAIN-Tudor 2,Maternal_tudor-IPR008191,Tudor-IPR002999,Tudor_subgroup-IPR018351
3363305	3363266	27122	DKK3	2.117	0	alt-N-term	GABAAt_rcpt-IPR008101,SIGNAL
2677742	2677723	50650	ARHGEF3	1.659	0		DH-domain-IPR000219
3025318	3025291	136332	LRGUK	2.108	0		DOMAIN-Guanylate kinase-like,Guanylate_kin-IPR008144,Guanylt/Ca-IPR008145,Leu-rich_rpt-IPR001611,Leu-rich_rpt_typical-subtyp-IPR003591,MOD_RES-Phosphotyrosine,NP_BIND-ATP,REPEAT-LRR 1,REPEAT-LRR 10,REPEAT-LRR 2,REPEAT-LRR 3,REPEAT-LRR 4,REPEAT-LRR 5,REPEAT-LRR 6,REPEAT-LRR 7,REPEAT-LRR 8,REPEAT-LRR 9
3661733	3661718	54947	LPCAT2	1.906	0	altPromoter	Acyltransferase-IPR002123
2904070	2904000	3159	HMGA1	1.874	0		AT_hook_DNA-bd_CS-IPR017956,Adrgc_rcpt_B1-IPR000507,Highmoblty_IY-IPR000116,PRO_rich-IPR000694,TURN
3861949	3861948	9535	GMFG	1.628	0		GMF-beta-IPR011171
2713694	2713664	84223	IQCG	1.549	0
3592145	3592109	6652	SORD	1.697	0		AlcDHase_Zn-bd-IPR013149
3726198	3726154	3675	ITGA3	2.12	0		DISULFID,DISULFID-Interchain (between heavy and light chains),Int_alpha_beta-p-IPR013519,Integrin_alpha-IPR000413,Integrin_alpha-2-IPR013649,MOTIF-GFFKR motif,REGION-Interaction with HPS5,REPEAT-FG-GAP 1,REPEAT-FG-GAP 2,REPEAT-FG-GAP 3,SIGNAL,TOPO_DOM-Cytoplasmic,TOPO_DOM-Extracellular,TRANSMEM
3871197	3871192	5794	PTPRH	2.103	0		ACT_SITE-Phosphocysteine intermediate,DOMAIN-Fibronectin type-III 1,DOMAIN-Fibronectin type-III 2,FN_III-IPR003961,Fibronectin_typ-III-like_fold-IPR008957,FnIII_subd-IPR003962,SIGNAL,TOPO_DOM-Extracellular,TRANSMEM,Tyr_Pase-IPR000387,Tyr_Pase_AS-IPR016130,Tyr_Pase_cat-IPR003595,Tyr_Pase_rcpt/non-rcpt-IPR000242
2340873	2340845	57708	MIER1	1.513	0		COMPBIAS-Glu-rich,DOMAIN-ELM2,DOMAIN-SANT,ELM2-IPR000949,Homeodomain_like-IPR009057,MOD_RES-Phosphoserine,MOD_RES-Phosphothreonine,MOD_RES-Phosphotyrosine,Myb_DNA-bd-IPR014778,REGION-Interaction with HDAC1,SANT_DNA-bd-IPR001005
2895209	2895159	3096	HIVEP1	1.972	0
2404438	2404418	2170	FABP3	1.701	0
2939111	2939069	5269	SERPINB6	2.112	0	alt-N-term	Protease_inhib_I4_serpin-IPR000215
3334776	3334749	5526	PPP2R5B	1.739	0	alt-3'	ARM-type_fold-IPR016024,PP2A_B56-IPR002554	microRNA-target(hsa-miR-367*:mirbase,hsa-miR-330-5p:mirbase,hsa-miR-331-3p:mirbase,hsa-miR-496:mirbase,hsa-miR-100*:mirbase,hsa-miR-744*:mirbase,hsa-miR-326:mirbase,hsa-miR-612:mirbase,hsa-miR-630:mirbase,hsa-miR-423-5p:mirbase,hsa-miR-668:mirbase,hsa-miR-185*:mirbase)
3764534	3764527	5414	2009-09-04	1.956	0	exon-region-exclusion|retainedIntron	COILED,Cell_Div_GTP_bd-IPR000038
2583436	2583374	22925	PLA2R1	1.986	0		C-type_lectin-IPR001304, C-type_lectin_fold-IPR016187
3067598	3067592	50640	PNPLA8	1.694	0
3646899	3646613	54715	A2BP1	1.704	0		ArAA_hydroxylase-IPR001273
3489502	3489481	51131	PHF11	1.663	0
3073486	3073267	91584	PLXNA4	1.864	0		DISULFID,DOMAIN-Sema,SIGNAL,Semaphorin/CD100_Ag-IPR001627,TOPO_DOM-Extracellular
3489493	3489481	51131	PHF11	1.56	0	cassette-exon
2975016	2975014	6446	SGK1	1.841	0
3512890	3512874	3936	LCP1	1.936	0	alt-N-term	Actinin_actin-bd_CS-IPR001589,CA_BIND-1,CA_BIND-2,Calponin_act_bd-IPR001715,DOMAIN-Actin-binding 1,DOMAIN-CH 1,DOMAIN-CH 2,DOMAIN-CH 4,DOMAIN-EF-hand 1,DOMAIN-EF-hand 2,EF_HAND_1-IPR018247,EF_HAND_2-IPR018249,EF_hand-IPR018248,EF_hand_Ca_bd-IPR002048,HELIX,MOD_RES-N6-acetyllysine,MOD_RES-Phosphoserine,MOD_RES-Phosphotyrosine,Parvalbumin-IPR008080
2624748	2624639	55799	CACNA2D3	2.056	0	cassette-exon	DOMAIN-VWFA,METAL-Divalent metal cation,MOTIF-MIDAS-like motif,TOPO_DOM-Cytoplasmic,TRANSMEM,VWA_N-IPR013608,VWF_A-IPR002035
3988580	3988538	3597	IL13RA1	2.179	0	alt-C-term	TOPO_DOM-Cytoplasmic
3025358	3025291	136332	LRGUK	2.44	0
2952335	2952323	266727	MDGA1	2.35	0		MAM-IPR000998
3672087	3672059	9764	KIAA0513	1.722	0
3105274	3105271	138046	RALYL	2.058	0	alt-C-term|alt-5'
2892298	2892277	4835	NQO2	1.797	0		Flavodoxin_fold-IPR003680
2775299	2775259	153020	RASGEF1B	1.664	0		DOMAIN-Ras-GEF,RasGRF_CDC25-IPR001895
2373893	2373842	5788	PTPRC	1.855	0		ACT_SITE-Phosphocysteine intermediate,DOMAIN-Fibronectin type-III 1,DOMAIN-Fibronectin type-III 2,DOMAIN-Tyrosine-protein phosphatase 1,DOMAIN-Tyrosine-protein phosphatase 2,FN_III-IPR003961,Fibronectin_typ-III-like_fold-IPR008957,HELIX,Leukocyte_common_Ag-IPR016335,MOD_RES-Phosphoserine,SIGNAL,STRAND,TOPO_DOM-Cytoplasmic,TRANSMEM,TURN,Tyr_Pase-IPR000387,Tyr_Pase_AS-IPR016130,Tyr_Pase_cat-IPR0035…
3781283	3781245	2627	GATA6	1.677	0
3615994	3615985	54893	MTMR10	1.658	0	bleedingExon	Myotub-related-IPR010569
2470661	2470654	1653	DDX1	0.53	0		DEAD-like_N-IPR014001, DNA/RNA_helicase_DEAD/DEAH_N-IPR011545
3308031	3307939	3983	ABLIM1	0.34	0		DOMAIN-LIM zinc-binding 1,DOMAIN-LIM zinc-binding 2,DOMAIN-LIM zinc-binding 3,DOMAIN-LIM zinc-binding 4,MOD_RES-Phosphoserine,Znf_LIM-IPR001781
2470697	2470654	1653	DDX1	0.654	0		DNA/RNA_helicase_C-IPR001650
3308013	3307939	3983	ABLIM1	0.352	0	alt-N-term	DOMAIN-LIM zinc-binding 1,DOMAIN-LIM zinc-binding 2,DOMAIN-LIM zinc-binding 3,DOMAIN-LIM zinc-binding 4,MOD_RES-Phosphoserine,Znf_LIM-IPR001781
3308047	3307939	3983	ABLIM1	0.392	0		DOMAIN-LIM zinc-binding 1,DOMAIN-LIM zinc-binding 2,DOMAIN-LIM zinc-binding 3,DOMAIN-LIM zinc-binding 4,MOD_RES-Phosphoserine,MOD_RES-Phosphotyrosine,Znf_LIM-IPR001781
2733326	2733287	56978	PRDM8	0.196	0	intron-retention	COMPBIAS-Ala-rich,COMPBIAS-Gly-rich,COMPBIAS-Poly-Gly,COMPBIAS-Ser-rich,Tubulin_CS-IPR017975,ZN_FING-C2H2-type 2,ZN_FING-C2H2-type 3,Znf_C2H2-IPR007087,Znf_C2H2-like-IPR015880,Znf_Rad18_put-IPR006642
2733307	2733287	56978	PRDM8	0.18	0	cassette-exon|cassetteExon
2733295	2733287	56978	PRDM8	0.187	0	altPromoter|cassette-exon
2733322	2733287	56978	PRDM8	0.24	0	cassette-exon|exon-region-exclusion	COMPBIAS-Ala-rich,COMPBIAS-Gly-rich,COMPBIAS-Poly-Gln,COMPBIAS-Poly-Gly,COMPBIAS-Ser-rich,Tubulin_CS-IPR017975
2733305	2733287	56978	PRDM8	0.206	0
2733303	2733287	56978	PRDM8	0.226	0	cassette-exon|cassetteExon
2733320	2733287	56978	PRDM8	0.227	0	alt-5'|exon-region-exclusion	COMPBIAS-Ala-rich,COMPBIAS-Gly-rich,COMPBIAS-Poly-Gln,COMPBIAS-Poly-Gly,COMPBIAS-Ser-rich,Tubulin_CS-IPR017975
3023371	3023350	6608	SMO	0.432	0		GPCR_2-like-IPR017981, Frizzled-IPR000539
3593593	3593575	11001	SLC27A2	0.462	0		AMP-dep_Synth/Lig-IPR000873
2733313	2733287	56978	PRDM8	0.223	0
2470700	2470654	1653	DDX1	0.653	0		B302-IPR001870,DEAD-like_N-IPR014001,DNA/RNA_helicase_C-IPR001650,DNA/RNA_helicase_DEAD/DEAH_N-IPR011545,DOMAIN-B30,DOMAIN-Helicase ATP-binding,DOMAIN-Helicase C-terminal,MOD_RES-Phosphotyrosine
2733309	2733287	56978	PRDM8	0.219	0
2808761	2808748	79668	PARP8	0.483	0		DOMAIN-PARP catalytic,PARP_catalytic-IPR012317
3883961	3883941	60436	TGIF2	0.445	0
2733311	2733287	56978	PRDM8	0.213	0
3899353	3899346	27131	SNX5	0.545	0
3308034	3307939	3983	ABLIM1	0.418	0		COILED,DOMAIN-HP,DOMAIN-LIM zinc-binding 1,DOMAIN-LIM zinc-binding 2,DOMAIN-LIM zinc-binding 3,DOMAIN-LIM zinc-binding 4,MOD_RES-Phosphoserine,MOD_RES-Phosphotyrosine,Villin_headpiece-IPR003128,Znf_LIM-IPR001781
3593598	3593575	11001	SLC27A2	0.438	0			microRNA-target(hsa-miR-491-3p:mirbase,hsa-miR-155*:mirbase,hsa-miR-384:mirbase,hsa-miR-204:mirbase,hsa-miR-211:mirbase,hsa-miR-337-3p:mirbase,hsa-miR-513-3p:mirbase,hsa-let-7e*:mirbase)
3308035	3307939	3983	ABLIM1	0.429	0	exon-region-exclusion	DOMAIN-LIM zinc-binding 1,DOMAIN-LIM zinc-binding 2,Znf_LIM-IPR001781
3883964	3883941	60436	TGIF2	0.303	0
3593590	3593575	11001	SLC27A2	0.49	0		AMP-dep_Synth/Lig-IPR000873
3066450	3066436	54517	PUS7	0.457	0		tRNA_psdUrid_synthase_D_euk-IPR017091, tRNA_psdUrid_synth_D_core-IPR011760, tRNA_psdUrid_synth_D-IPR001656
3883944	3883941	60436	TGIF2	0.328	0	alt-5'	DNA_BIND-Homeobox; TALE-type,Homeobox-IPR001356,Homeodomain_like-IPR009057,MOD_RES-Phosphothreonine,REGION-Repressive function
3593583	3593575	11001	SLC27A2	0.552	0	cassette-exon|cassetteExon	AMP-dep_Synth/Lig-IPR000873,AMP-dep_Synth/Lig-IPR000873,NP_BIND-AMP,TOPO_DOM-Lumenal,TRANSMEM
3197985	3197955	2731	GLDC	0.602	0		PyrdxlP-dep_Trfase_major-IPR015424, GDC-P-IPR003437
3593579	3593575	11001	SLC27A2	0.539	0	alt-N-term	AMP-dep_Synth/Lig-IPR000873,NP_BIND-AMP,TOPO_DOM-Cytoplasmic,TOPO_DOM-Lumenal,TRANSMEM
4007454	4007437	92745	SLC38A5	0.58	0		AA_transpt_TM-IPR013057
3555327	3555300	57820	CCNB1IP1	0.401	0
3847972	3847959	10382	TUBB4	0.589	0	alt-3'|alt-5'	Alpha_tubulin-IPR002452,Beta-tubulin_BS-IPR013838,Delta_tubulin-IPR002967,Epsilon_tubulin-IPR004057,MOD_RES-Phosphotyrosine,Tub_FtsZ_C-IPR008280,Tubulin-IPR000217,Tubulin_FtsZ-IPR003008
2610587	2610544	6538	SLC6A11	0.544	0		Na/ntran_symport-IPR000175
2675764	2675763	9136	RRP9	0.545	0			microRNA-target(hsa-miR-655:mirbase,hsa-miR-92a-2*:mirbase,hsa-miR-518a-5p:mirbase,hsa-miR-296-3p:mirbase,hsa-miR-629:mirbase,hsa-miR-524-5p:mirbase,hsa-miR-130b:mirbase,hsa-miR-585:mirbase,hsa-miR-520d-5p:mirbase,hsa-miR-300:mirbase)
2800057	2800026	170690	ADAMTS16	0.303	0	cassetteExon
2800041	2800026	170690	ADAMTS16	0.303	0		Peptidase_M12B-IPR001590
3883959	3883941	60436	TGIF2	0.376	0
3347854	3347831	1662	DDX10	0.588	0
3696700	3696697	28987	NOB1	0.588	0			microRNA-target(hsa-miR-491-3p:mirbase)
3696698	3696697	28987	NOB1	0.588	0
2598180	2598145	26154	ABCA12	0.336	0		ABC_transporter-like-IPR003439,ABC_transporter_CS-IPR017871,ATPase_AAA+_core-IPR003593,DOMAIN-ABC transporter 1,NP_BIND-ATP 1,TRANSMEM
3521303	3521174	10257	ABCC4	0.409	0	cassette-exon|cassetteExon
2800085	2800026	170690	ADAMTS16	0.312	0	cassette-exon	DISULFID,DOMAIN-PLAC,DOMAIN-TSP type-1 2,DOMAIN-TSP type-1 3,DOMAIN-TSP type-1 4,DOMAIN-TSP type-1 5,DOMAIN-TSP type-1 6,MOD_RES-Phosphoserine,PLAC-IPR010909,Peptidase_M12B_N-IPR002870,Thrombospondin_1_rpt-IPR000884
4007456	4007437	92745	SLC38A5	0.482	0		AA_transpt_TM-IPR013057
3066459	3066436	54517	PUS7	0.53	0		tRNA_psdUrid_synthase_D_euk-IPR017091, tRNA_psdUrid_synth_D-IPR001656
3883948	3883941	60436	TGIF2	0.324	0
2545624	2545613	7781	SLC30A3	0.372	0	bleedingExon	Cation_efflux-IPR002524
3308015	3307939	3983	ABLIM1	0.476	0		DOMAIN-LIM zinc-binding 1,DOMAIN-LIM zinc-binding 2,DOMAIN-LIM zinc-binding 3,DOMAIN-LIM zinc-binding 4,MOD_RES-Phosphoserine,Znf_LIM-IPR001781
2800045	2800026	170690	ADAMTS16	0.511	0		Peptidase_M12B-IPR001590
3555301	3555300	57820	CCNB1IP1	0.442	0
2770439	2770427	84273	C4orf14	0.571	0
2800056	2800026	170690	ADAMTS16	0.385	0
3883949	3883941	60436	TGIF2	0.433	0		Homeobox-IPR001356, Homeodomain_like-IPR009057
2748267	2748198	23240	KIAA0922	0.535	0		COMPBIAS-Poly-Ser,COMPBIAS-Ser-rich,MOD_RES-Phosphoserine,TOPO_DOM-Cytoplasmic,TOPO_DOM-Extracellular,TRANSMEM
3560767	3560711	11177	BAZ1A	0.455	0
3690163	3690154	81831	NETO2	0.354	0		CUB-IPR000859
4007448	4007437	92745	SLC38A5	0.5	0		AA_transpt_TM-IPR013057
2798501	2798475	153478	PLEKHG4B	0.466	0		DH-domain-IPR000219
3450200	3450180	51067	YARS2	0.647	0		HELIX,STRAND,TRANSIT-Mitochondrion,Tyr-tRNA-synth_Ib_bac/mito-IPR002307,aa-tRNA-synth_Ib-IPR002305
3816302	3816264	84444	DOT1L	0.645	0
4007465	4007437	92745	SLC38A5	0.36	0		AA_transpt_TM-IPR013057,TOPO_DOM-Cytoplasmic,TRANSMEM
2569223	2569215	84620	ST6GAL2	0.445	0	alt-C-term	Glyco_trans_29-IPR001675,DISULFID,Glyco_trans_29-IPR001675,TOPO_DOM-Lumenal
2610568	2610544	6538	SLC6A11	0.615	0		Na/ntran_symport-IPR000175
2798512	2798475	153478	PLEKHG4B	0.416	0			microRNA-target(hsa-miR-768-5p:mirbase,hsa-miR-626:mirbase,hsa-miR-361-5p:mirbase)
3130257	3130244	56154	TEX15	0.462	0
2748291	2748198	23240	KIAA0922	0.554	0		SIGNAL,TOPO_DOM-Extracellular	microRNA-target(hsa-miR-222*:mirbase,hsa-miR-199a-5p:mirbase,hsa-miR-575:mirbase,hsa-miR-138-2*:mirbase,hsa-miR-199b-5p:mirbase,hsa-miR-192*:mirbase)
3347872	3347831	1662	DDX10	0.581	0
3677783	3677752	10131	TRAP1	0.496	0
2800052	2800026	170690	ADAMTS16	0.406	0		ADAM_Cys-rich-IPR006586
3389987	3389976	54733	SLC35F2	0.581	0		DUF914_euk-IPR009262,DUF250-IPR004853,DUF914_euk-IPR009262,MOD_RES-Phosphoserine,TRANSMEM,UAA-IPR013657	microRNA-target(hsa-miR-218-1*:mirbase,hsa-miR-654-3p:mirbase,hsa-miR-218-2*:mirbase)
3198004	3197955	2731	GLDC	0.574	0		PyrdxlP-dep_Trfase_major-IPR015424
2598199	2598145	26154	ABCA12	0.518	0		ABC_transporter-like-IPR003439,ABC_transporter_CS-IPR017871,ATPase_AAA+_core-IPR003593,DOMAIN-ABC transporter 1,NP_BIND-ATP 1,TRANSMEM
2597570	2597552	2066	ERBB4	0.435	0		Tyr_kinase_rcpt_EGF/ERB/XmrK-IPR016245
3674210	3674199	27132	CPNE7	0.299	0		C2_Ca/lipid-bd_reg_CaLB-IPR008973, C2_Ca-dep-IPR000008
3645570	3645565	79228	THOC6	0.622	0	alt-3'	WD40_repeat-like-IPR011046
3308036	3307939	3983	ABLIM1	0.462	0		COILED,DOMAIN-HP,DOMAIN-LIM zinc-binding 1,DOMAIN-LIM zinc-binding 2,DOMAIN-LIM zinc-binding 3,DOMAIN-LIM zinc-binding 4,MOD_RES-Phosphoserine,MOD_RES-Phosphotyrosine,Villin_headpiece-IPR003128,Znf_LIM-IPR001781
2598170	2598145	26154	ABCA12	0.289	0
2800058	2800026	170690	ADAMTS16	0.423	0	cassetteExon	Peptidase_M12B_ADAM-TS-IPR013273
2598232	2598145	26154	ABCA12	0.226	0		TRANSMEM
2750245	2750227	55319	C4orf43	0.466	0
3130253	3130244	56154	TEX15	0.39	0
3828964	3828949	147991	DPY19L3	0.637	0		TRANSMEM
2598217	2598145	26154	ABCA12	0.224	0		TRANSMEM
3130245	3130244	56154	TEX15	0.355	0
3866290	3866276	6510	SLC1A5	0.379	0		Na-dicarboxylate_symporter-IPR001991
3674232	3674199	27132	CPNE7	0.377	0		VWF_A-IPR002035, Copine-IPR010734
3347885	3347831	1662	DDX10	0.598	0
3357411	3357397	89944	GLB1L2	0.562	0		Glyco_hydro_35-IPR001944
4007449	4007437	92745	SLC38A5	0.507	0		AA_transpt_TM-IPR013057
3915608	3915569	140578	CHODL	0.44	0
3801641	3801621	114876	OSBPL1A	0.495	0		ANK-IPR002110,COILED,DOMAIN-PH,MOD_RES-Phosphoserine,Pleckstrin_homology-IPR001849,REPEAT-ANK 2,REPEAT-ANK 3
2728190	2728189	10606	PAICS	0.437	0		ACT_SITE-For AIR carboxylase activity,AIR_COase_core-IPR000031,HELIX,REGION-AIR carboxylase,SITE-Essential for AIR carboxylase activity,STRAND,TURN,REGION-SAICAR synthetase
3197968	3197955	2731	GLDC	0.551	0		PyrdxlP-dep_Trfase_major-IPR015424, GDC-P-IPR003437
2354641	2354634	26227	PHGDH	0.315	0		D-isomer_2_OHA_DHase-IPR006139,D-3-Phosphoglycerate_DHase-IPR006236,D-isomer_2_OHA_DHase-IPR006139,HELIX,STRAND
2735608	2735598	166815	TIGD2	0.607	0		Centromere_CenpB_HTH-IPR006600, Centromere_CenpB_DNA-db_2-IPR015175, Homeodomain_like-IPR009057
3560730	3560711	11177	BAZ1A	0.469	0
3962806	3962799	23170	TTLL12	0.629	0	alt-3'	MOD_RES-Phosphoserine,MOD_RES-Phosphothreonine
2354689	2354634	26227	PHGDH	0.397	0		ACT_SITE,ACT_SITE-Proton donor,BINDING-NAD,Casein-IPR001588,D-isomer_2_OHA_DHase_NAD-bd-IPR006140,HELIX,MOD_RES-Phosphoserine,NAD(P)-bd-IPR016040,NP_BIND-NAD,STRAND,TURN
3243587	3243581	84856	MGC16291	0.331	0
2735613	2735598	166815	TIGD2	0.549	0
3677754	3677752	10131	TRAP1	0.491	0			microRNA-target(hsa-miR-127-5p:mirbase,hsa-miR-151-5p:mirbase,hsa-miR-599:mirbase,hsa-miR-453:mirbase,hsa-miR-185*:mirbase,hsa-miR-99a*:mirbase,hsa-miR-99b*:mirbase,hsa-miR-9*:mirbase)
2598151	2598145	26154	ABCA12	0.396	0		ATPase_AAA+_core-IPR003593, ABC_transporter-like-IPR003439
3555313	3555300	57820	CCNB1IP1	0.515	0	cassette-exon|cassetteExon	COILED
2598152	2598145	26154	ABCA12	0.364	0		ATPase_AAA+_core-IPR003593, ABC_transporter-like-IPR003439
3197995	3197955	2731	GLDC	0.657	0		PyrdxlP-dep_Trfase_major-IPR015424
3741582	3741547	5026	P2RX5	0.358	0		P2X6_purnocptor-IPR003049,P2X_purnocptor-IPR001429,TOPO_DOM-Extracellular
3347834	3347831	1662	DDX10	0.618	0		RNA_helicase_DEAD_Q_motif-IPR014014
3375235	3375192	220001	VWCE	0.651	0		C-type_lectin_CS-IPR018378,COMPBIAS-Poly-Leu,COMPBIAS-Pro-rich,DISULFID,DOMAIN-EGF-like 1,DOMAIN-EGF-like 2; calcium-binding,DOMAIN-EGF-like 3; calcium-binding,DOMAIN-EGF-like 4; calcium-binding,DOMAIN-VWFC 1,DOMAIN-VWFC 2,DOMAIN-VWFC 3,DOMAIN-VWFC 4,DOMAIN-VWFC 5,DOMAIN-VWFC 6,EGF-IPR006210,EGF-type_Asp/Asn_hydroxyl_CS-IPR000152,EGF_2-IPR001438,EGF_3-IPR000742,EGF_Ca_bd-IPR001881,EGF_Ca_bd_2-IPR…
4007442	4007437	92745	SLC38A5	0.597	0		AA_transpt_TM-IPR013057
4007467	4007437	92745	SLC38A5	0.416	0		AA_transpt_TM-IPR013057,TOPO_DOM-Cytoplasmic,TRANSMEM
2584990	2584957	6328	SCN3A	0.654	0		Ion_trans-IPR005821,Na_channel1-IPR008051,Na_trans_assoc-IPR010526,TRANSMEM-S1 of repeat I,TRANSMEM-S1 of repeat II,TRANSMEM-S1 of repeat III,TRANSMEM-S2 of repeat I,TRANSMEM-S2 of repeat II,TRANSMEM-S2 of repeat III,TRANSMEM-S3 of repeat I,TRANSMEM-S3 of repeat II,TRANSMEM-S3 of repeat III,TRANSMEM-S4 of repeat I,TRANSMEM-S4 of repeat II,TRANSMEM-S4 of repeat III,TRANSMEM-S5 of repeat I,TRANSMEM…
2598163	2598145	26154	ABCA12	0.52	0
2545627	2545613	7781	SLC30A3	0.443	0		Cation_efflux-IPR002524
2798495	2798475	153478	PLEKHG4B	0.456	0		COMPBIAS-Ser-rich,CRAL_bd_TRIO_C-IPR001251,DH-domain-IPR000219,DOMAIN-DH
3968190	3968122	6907	TBL1X	0.666	0	alt-C-term	Antifreeze_1-IPR000104,COMPBIAS-Poly-Ala,DOMAIN-F-box-like,DOMAIN-LisH,LisH_dimerisation-IPR006594,LisH_dimerisation_sub-IPR013720,REPEAT-WD 1,REPEAT-WD 2,REPEAT-WD 3,REPEAT-WD 4,REPEAT-WD 5,REPEAT-WD 6,REPEAT-WD 7,REPEAT-WD 8,WD40_repeat-IPR001680,WD40_repeat-like-IPR011046,WD40_repeat_region-IPR017986
2598154	2598145	26154	ABCA12	0.628	0		ATPase_AAA+_core-IPR003593, ABC_transporter-like-IPR003439
2474427	2474409	285126	DNAJC5G	0.532	0			microRNA-target(hsa-miR-524-3p:mirbase,hsa-miR-506:mirbase)
3850411	3850409	65095	KRI1	0.649	0		COMPBIAS-Glu-rich,Kri1_subgr-IPR007851,MOD_RES-Phosphoserine,MOD_RES-Phosphothreonine
2798503	2798475	153478	PLEKHG4B	0.479	0		Pleckstrin_homology-IPR001849
2598182	2598145	26154	ABCA12	0.492	0		ABC_transporter-like-IPR003439,ABC_transporter_CS-IPR017871,ATPase_AAA+_core-IPR003593,DOMAIN-ABC transporter 1,NP_BIND-ATP 1,TRANSMEM
4007447	4007437	92745	SLC38A5	0.573	0		AA_transpt_TM-IPR013057
3543625	3543619	79697	C14orf169	0.615	0
3845368	3845365	6929	TCF3	0.645	0	bleedingExon|exon-region-exclusion|retainedIntron	HLH_DNA_bd-IPR011598,HLH_basic-IPR001092,AnnexinVII-IPR013286,Atrophin-1-IPR017993,DNA_BIND-Basic motif,DOMAIN-Helix-loop-helix motif,HELIX,HLH_DNA_bd-IPR011598,HLH_basic-IPR001092
3168939	3168938	64425	POLR1E	0.639	0
3023379	3023350	6608	SMO	0.485	0	bleedingExon
3847900	3847873	79085	SLC25A23	0.401	0		EF_HAND_2-IPR018249, EF_hand_Ca_bd-IPR002048, EF_hand-IPR018248
2598213	2598145	26154	ABCA12	0.246	0		TRANSMEM
4012353	4012299	5255	PHKA1	0.637	0		6-hairpin_glycosidase-like-IPR008928, PHK_AB-IPR008734
3673691	3673684	81620	CDT1	0.419	0		DNA_replication_fac_CDT1-like-IPR014939,MOD_RES-Phosphoserine,MOD_RES-Phosphothreonine,MOTIF-Cyclin-binding motif,REGION-Interaction with GMNN
2354682	2354634	26227	PHGDH	0.504	0		ACT_SITE,ACT_SITE-Proton donor,BINDING-NAD,Casein-IPR001588,D-3-Phosphoglycerate_DHase-IPR006236,D-isomer_2_OHA_DHase-IPR006139,D-isomer_2_OHA_DHase_NAD-bd-IPR006140,HELIX,MOD_RES-Phosphoserine,NAD(P)-bd-IPR016040,NP_BIND-NAD,STRAND,TURN
2654968	2654967	84002	B3GNT5	0.459	0	alt-N-term
2800084	2800026	170690	ADAMTS16	0.324	0	cassette-exon	DISULFID,DOMAIN-PLAC,DOMAIN-TSP type-1 2,DOMAIN-TSP type-1 3,DOMAIN-TSP type-1 4,DOMAIN-TSP type-1 5,DOMAIN-TSP type-1 6,MOD_RES-Phosphoserine,PLAC-IPR010909,Peptidase_M12B_N-IPR002870,Thrombospondin_1_rpt-IPR000884
3357410	3357397	89944	GLB1L2	0.573	0		Glyco_hydro_35-IPR001944,Glyco_hydro_42_N-IPR013529,Glyco_hydro_cat-IPR017853,SIGNAL
2800042	2800026	170690	ADAMTS16	0.552	0		Peptidase_M12B-IPR001590
2433674	2433605	388685	FLJ39739	0.5	0
3862184	3862167	2091	FBL	0.433	0		Fibrillarin-IPR000692
3543380	3543355	26094	WDR21A	0.513	0	cassette-exon|cassetteExon	WD40_repeat-like-IPR011046
2598197	2598145	26154	ABCA12	0.354	0		ABC_transporter-like-IPR003439,ABC_transporter_CS-IPR017871,ATPase_AAA+_core-IPR003593,DOMAIN-ABC transporter 1,NP_BIND-ATP 1,TRANSMEM
2598189	2598145	26154	ABCA12	0.416	0		ABC_transporter-like-IPR003439,ABC_transporter_CS-IPR017871,ATPase_AAA+_core-IPR003593,DOMAIN-ABC transporter 1,NP_BIND-ATP 1,TRANSMEM
3674237	3674199	27132	CPNE7	0.292	0
3866284	3866276	6510	SLC1A5	0.545	0		Na-dicarboxylate_symporter-IPR001991
2598203	2598145	26154	ABCA12	0.306	0		ABC_transporter-like-IPR003439,ABC_transporter_CS-IPR017871,ATPase_AAA+_core-IPR003593,DOMAIN-ABC transporter 1,NP_BIND-ATP 1,TRANSMEM
3883958	3883941	60436	TGIF2	0.47	0
2758694	2758686	55646	LYAR	0.58	0
2735096	2735073	1834	DSPP	0.666	0		COMPBIAS-Asp/Ser-rich
3422175	3422144	8549	LGR5	0.651	0		Leu-rich_rpt-IPR001611, Leu-rich_rpt_typical-subtyp-IPR003591
2354642	2354634	26227	PHGDH	0.485	0		D-isomer_2_OHA_DHase-IPR006139,D-3-Phosphoglycerate_DHase-IPR006236,D-isomer_2_OHA_DHase-IPR006139,HELIX,STRAND
2800072	2800026	170690	ADAMTS16	0.407	0	alt-5'	Thrombospondin_1_rpt-IPR000884
2859204	2859195	27292	DIMT1L	0.589	0	alt-C-term	HELIX,RRNA_Ade_Mease_Trfase-IPR001737,TURN,rRNA_adenine_dimethylase-IPR011530
3980998	3980981	26548	ITGB1BP2	0.507	0		CS-IPR017447, CS_domain-IPR007052, HSP20-like_chaperone-IPR008978
3446167	3446137	55885	LMO3	0.186	0	alt-N-term|altPromoter	DOMAIN-LIM zinc-binding 1,DOMAIN-LIM zinc-binding 2,Znf_LIM-IPR001781
3543365	3543355	26094	WDR21A	0.615	0	cassette-exon|cassetteExon	WD40_repeat-like-IPR011046
3892839	3892812	28231	SLCO4A1	0.547	0	exon-region-exclusion	MFS_general_subst_transpt-IPR016196,MOD_RES-Phosphoserine,MOD_RES-Phosphothreonine,TRANSMEM
3850410	3850409	65095	KRI1	0.626	0		COMPBIAS-Glu-rich,Kri1_subgr-IPR007851,MOD_RES-Phosphoserine,MOD_RES-Phosphothreonine	microRNA-target(hsa-miR-623:mirbase,hsa-miR-557:mirbase,hsa-miR-339-5p:mirbase,hsa-miR-224:mirbase,hsa-miR-20b*:mirbase,hsa-miR-516a-5p:mirbase,hsa-miR-920:mirbase,hsa-miR-939:mirbase)
3892842	3892812	28231	SLCO4A1	0.549	0	exon-region-exclusion	MFS_general_subst_transpt-IPR016196,MOD_RES-Phosphoserine,MOD_RES-Phosphothreonine,TRANSMEM	microRNA-target(hsa-miR-99b:mirbase,hsa-miR-491-5p:mirbase)
3375201	3375192	220001	VWCE	0.472	0		C-type_lectin_CS-IPR018378,COMPBIAS-Poly-Leu,COMPBIAS-Pro-rich,DISULFID,DOMAIN-EGF-like 1,DOMAIN-EGF-like 2; calcium-binding,DOMAIN-EGF-like 3; calcium-binding,DOMAIN-EGF-like 4; calcium-binding,DOMAIN-VWFC 1,DOMAIN-VWFC 2,DOMAIN-VWFC 3,DOMAIN-VWFC 4,DOMAIN-VWFC 5,DOMAIN-VWFC 6,EGF-IPR006210,EGF-type_Asp/Asn_hydroxyl_CS-IPR000152,EGF_2-IPR001438,EGF_3-IPR000742,EGF_Ca_bd-IPR001881,EGF_Ca_bd_2-IPR…
2748204	2748198	23240	KIAA0922	0.617	0		SIGNAL
2758688	2758686	55646	LYAR	0.581	0
2758687	2758686	55646	LYAR	0.581	0
2353791	2353773	8458	TTF2	0.638	0		MOD_RES-Phosphoserine,MOD_RES-Phosphoserine,NP_BIND-ATP,Znf_GRF-IPR010666
3576445	3576441	440193	CCDC88C	0.632	0
3375202	3375192	220001	VWCE	0.58	0		COMPBIAS-Pro-rich,DISULFID,DOMAIN-EGF-like 1,DOMAIN-EGF-like 2; calcium-binding,DOMAIN-EGF-like 3; calcium-binding,DOMAIN-EGF-like 4; calcium-binding,EGF-IPR006210,EGF-type_Asp/Asn_hydroxyl_CS-IPR000152,EGF_2-IPR001438,EGF_3-IPR000742,EGF_Ca_bd-IPR001881,EGF_Ca_bd_2-IPR013091,EGF_Ca_bd_CS-IPR018097,EGF_extracell-IPR013111,EGF_like-IPR006209,EGF_like_reg_CS-IPR013032,PRO_rich-IPR000694,SIGNAL
2598153	2598145	26154	ABCA12	0.367	0		ATPase_AAA+_core-IPR003593, ABC_transporter-like-IPR003439
3375217	3375192	220001	VWCE	0.593	0	alt-N-term	C-type_lectin_CS-IPR018378,COMPBIAS-Poly-Leu,COMPBIAS-Pro-rich,DISULFID,DOMAIN-EGF-like 1,DOMAIN-EGF-like 2; calcium-binding,DOMAIN-EGF-like 3; calcium-binding,DOMAIN-EGF-like 4; calcium-binding,DOMAIN-VWFC 1,DOMAIN-VWFC 2,DOMAIN-VWFC 3,DOMAIN-VWFC 4,DOMAIN-VWFC 5,DOMAIN-VWFC 6,EGF-IPR006210,EGF-type_Asp/Asn_hydroxyl_CS-IPR000152,EGF_2-IPR001438,EGF_3-IPR000742,EGF_Ca_bd-IPR001881,EGF_Ca_bd_2-IPR…
2859203	2859195	27292	DIMT1L	0.645	0	alt-C-term	HELIX,RRNA_Ade_Mease_Trfase-IPR001737,TURN,rRNA_adenine_dimethylase-IPR011530
2598157	2598145	26154	ABCA12	0.481	0		ATPase_AAA+_core-IPR003593, ABC_transporter-like-IPR003439
3915613	3915569	140578	CHODL	0.536	0
2598171	2598145	26154	ABCA12	0.33	0
2733314	2733287	56978	PRDM8	0.515	0
3337561	3337516	4041	LRP5	0.607	0		Low_density_Lipo_rcpt-rel_p5/6-IPR017049, LDLR-IPR000033
2569224	2569215	84620	ST6GAL2	0.517	0	alt-C-term	DISULFID,Glyco_trans_29-IPR001675,TOPO_DOM-Cytoplasmic,TOPO_DOM-Lumenal,Glyco_trans_29-IPR001675
3540060	3540007	4522	MTHFD1	0.547	0			microRNA-target(hsa-miR-30b:mirbase,hsa-miR-559:mirbase,hsa-miR-30a:mirbase,hsa-miR-30d:mirbase,hsa-miR-411:mirbase,hsa-miR-548a-5p:mirbase,hsa-miR-30c:mirbase,hsa-miR-30e:mirbase,hsa-miR-887:mirbase)
3357448	3357397	89944	GLB1L2	0.465	0
2598150	2598145	26154	ABCA12	0.314	0		ABC_transporter-like-IPR003439
3845389	3845365	6929	TCF3	0.641	0		Andrgn_rcpt-IPR001103,AnnexinVII-IPR013286,Atrophin-1-IPR017993,DOMAIN-Leucine-zipper,HLH_DNA_bd-IPR011598,HLH_basic-IPR001092,MOD_RES-Phosphoserine,MOTIF-Nuclear localization signal,SITE-Breakpoint for translocation to form TCF3-PBX1 oncogene
2469548	2469529	245973	ATP6V1C2	0.633	0		ATPase_V1-cplx_csu-IPR004907
3389979	3389976	54733	SLC35F2	0.56	0		DUF914_euk-IPR009262,DUF250-IPR004853,DUF914_euk-IPR009262,MOD_RES-Phosphoserine,TRANSMEM,UAA-IPR013657
3543360	3543355	26094	WDR21A	0.629	0
2598198	2598145	26154	ABCA12	0.365	0		ABC_transporter-like-IPR003439,ABC_transporter_CS-IPR017871,ATPase_AAA+_core-IPR003593,DOMAIN-ABC transporter 1,NP_BIND-ATP 1,TRANSMEM
2597638	2597552	2066	ERBB4	0.585	0		Furin-like-IPR006211, Tyr_kinase_rcpt_EGF/ERB/XmrK-IPR016245, Furin_repeat-IPR006212
4007450	4007437	92745	SLC38A5	0.649	0		AA_transpt_TM-IPR013057
3446164	3446137	55885	LMO3	0.307	0	altPromoter|bleedingExon	DOMAIN-LIM zinc-binding 1,DOMAIN-LIM zinc-binding 2,Znf_LIM-IPR001781
2800038	2800026	170690	ADAMTS16	0.426	0		Peptidase_M12B_N-IPR002870
3673699	3673684	81620	CDT1	0.568	0		DNA_replication_fac_CDT1-like-IPR014939
2353777	2353773	8458	TTF2	0.487	0		MOD_RES-Phosphoserine,MOD_RES-Phosphoserine,NP_BIND-ATP,Znf_GRF-IPR010666
2598168	2598145	26154	ABCA12	0.387	0
2598177	2598145	26154	ABCA12	0.393	0		ABC_transporter-like-IPR003439,ABC_transporter_CS-IPR017871,ATPase_AAA+_core-IPR003593,DOMAIN-ABC transporter 1,NP_BIND-ATP 1,TRANSMEM
2861971	2861952	23107	MRPS27	0.651	0	cassette-exon	REPEAT-PPR 1,REPEAT-PPR 2
3521274	3521174	10257	ABCC4	0.529	0		ABC_TM_transpt-IPR001140,ABC_transporter-like-IPR003439,ABC_transporter_CS-IPR017871,ABC_transporter_type1-IPR017940,ATPase_AAA+_core-IPR003593,CysFib_conduc_TM-IPR009147,DOMAIN-ABC transmembrane type-1 1,DOMAIN-ABC transporter 1,DOMAIN-ABC transporter 2,NP_BIND-ATP 1,TRANSMEM
2745916	2745899	64399	HHIP	0.579	0	alt-N-term	COMPBIAS-Arg-rich,DISULFID,DOMAIN-EGF-like 1,DOMAIN-EGF-like 2,EGF-IPR006210,EGF_3-IPR000742,EGF_Ca_bd-IPR001881,EGF_extracell-IPR013111,EGF_laminin-IPR002049,EGF_like_reg_CS-IPR013032,Quinoprot_gluc_DH-IPR011041,SIGNAL
2598175	2598145	26154	ABCA12	0.321	0
2597628	2597552	2066	ERBB4	0.46	0		Tyr_kinase_rcpt_EGF/ERB/XmrK-IPR016245, Furin_repeat-IPR006212
3396900	3396883	84881	RPUSD4	0.628	0
3980999	3980981	26548	ITGB1BP2	0.528	0			microRNA-target(hsa-miR-15b*:mirbase,hsa-miR-505:mirbase,hsa-miR-616:mirbase,hsa-miR-338-5p:mirbase,hsa-miR-193a-3p:mirbase)
3690179	3690154	81831	NETO2	0.428	0		CUB-IPR000859,DISULFID,DOMAIN-CUB 1,SIGNAL,TOPO_DOM-Extracellular
2598202	2598145	26154	ABCA12	0.46	0		ABC_transporter-like-IPR003439,ABC_transporter_CS-IPR017871,ATPase_AAA+_core-IPR003593,DOMAIN-ABC transporter 1,NP_BIND-ATP 1,TRANSMEM
3448442	3448428	55726	C12orf11	0.625	0
3673708	3673684	81620	CDT1	0.513	0		DNA_replication_fac_CDT1-like-IPR014939,MOD_RES-Phosphoserine,MOD_RES-Phosphothreonine,MOTIF-Cyclin-binding motif,REGION-Interaction with GMNN	microRNA-target(hsa-miR-760:mirbase,hsa-miR-585:mirbase,hsa-miR-93:mirbase,hsa-miR-941:mirbase,hsa-miR-220b:mirbase,hsa-miR-325:mirbase,hsa-miR-143*:mirbase,hsa-miR-20b:mirbase,hsa-miR-106b:mirbase,hsa-miR-565:mirbase)
3198007	3197955	2731	GLDC	0.552	0	alt-N-term	Carboh/pur_kinase_PfkB_CS-IPR002173,GDC-P-IPR003437,MOD_RES-Phosphoserine,PyrdxlP-dep_Trfase_major-IPR015424,TRANSIT-Mitochondrion
2598194	2598145	26154	ABCA12	0.444	0		ABC_transporter-like-IPR003439,ABC_transporter_CS-IPR017871,ATPase_AAA+_core-IPR003593,DOMAIN-ABC transporter 1,NP_BIND-ATP 1,TRANSMEM
3903392	3903361	191	AHCY	0.64	0		Ad_hcy_hydrolase-IPR000043
2598209	2598145	26154	ABCA12	0.526	0		ABC_transporter-like-IPR003439,ABC_transporter_CS-IPR017871,ATPase_AAA+_core-IPR003593,DOMAIN-ABC transporter 1,NP_BIND-ATP 1,TRANSMEM
3845387	3845365	6929	TCF3	0.659	0		Andrgn_rcpt-IPR001103,AnnexinVII-IPR013286,Atrophin-1-IPR017993,DOMAIN-Leucine-zipper,HLH_DNA_bd-IPR011598,HLH_basic-IPR001092,MOD_RES-Phosphoserine,MOTIF-Nuclear localization signal,SITE-Breakpoint for translocation to form TCF3-PBX1 oncogene
2437278	2437273	10712	C1orf2	0.572	0	alt-3'	COMPBIAS-Poly-Pro,PRO_rich-IPR000694
2598211	2598145	26154	ABCA12	0.451	0
2545616	2545613	7781	SLC30A3	0.593	0		Cation_efflux-IPR002524
3389992	3389976	54733	SLC35F2	0.666	0		UAA-IPR013657, DUF914_euk-IPR009262
3593597	3593575	11001	SLC27A2	0.606	0
2427690	2427688	55791	C1orf103	0.602	0			microRNA-target(hsa-miR-520h:mirbase,hsa-miR-519d:mirbase,hsa-miR-515-3p:mirbase,hsa-miR-340*:mirbase)
2597568	2597552	2066	ERBB4	0.517	0
2745950	2745899	64399	HHIP	0.412	0		COMPBIAS-Arg-rich,DISULFID,DOMAIN-EGF-like 1,DOMAIN-EGF-like 2,EGF-IPR006210,EGF_3-IPR000742,EGF_Ca_bd-IPR001881,EGF_extracell-IPR013111,EGF_laminin-IPR002049,EGF_like_reg_CS-IPR013032,Quinoprot_gluc_DH-IPR011041,SIGNAL
3521183	3521174	10257	ABCC4	0.481	0		ABC_TM_1-IPR011527,ABC_TM_transpt-IPR001140,ABC_transporter-like-IPR003439,ABC_transporter_CS-IPR017871,ABC_transporter_type1-IPR017940,ATPase_AAA+_core-IPR003593,CysFib_conduc_TM-IPR009147,DOMAIN-ABC transmembrane type-1 1,DOMAIN-ABC transmembrane type-1 2,DOMAIN-ABC transporter 1,DOMAIN-ABC transporter 2,NP_BIND-ATP 2,TRANSMEM
2770264	2770242	5471	PPAT	0.45	0
4012309	4012299	5255	PHKA1	0.488	0	cassette-exon|cassetteExon	PHK_AB-IPR008734,MOD_RES-Phosphoserine,MOD_RES-Phosphoserine; by PKA,PHK_AB-IPR008734
2800050	2800026	170690	ADAMTS16	0.33	0		ADAM_Cys-rich-IPR006586
2354677	2354634	26227	PHGDH	0.499	0		ACT_SITE,ACT_SITE-Proton donor,BINDING-NAD,Casein-IPR001588,D-isomer_2_OHA_DHase_NAD-bd-IPR006140,HELIX,MOD_RES-Phosphoserine,NAD(P)-bd-IPR016040,NP_BIND-NAD,STRAND,TURN
2763311	2763278	166647	GPR125	0.582	0
3023372	3023350	6608	SMO	0.518	0
2598183	2598145	26154	ABCA12	0.427	0		ABC_transporter-like-IPR003439,ABC_transporter_CS-IPR017871,ATPase_AAA+_core-IPR003593,DOMAIN-ABC transporter 1,NP_BIND-ATP 1,TRANSMEM
3968213	3968122	6907	TBL1X	0.649	0		Antifreeze_1-IPR000104,COMPBIAS-Poly-Ala,DOMAIN-F-box-like,DOMAIN-LisH,LisH_dimerisation-IPR006594,LisH_dimerisation_sub-IPR013720,REPEAT-WD 1,REPEAT-WD 2,REPEAT-WD 3,REPEAT-WD 4,REPEAT-WD 5,REPEAT-WD 6,REPEAT-WD 7,REPEAT-WD 8,WD40_repeat-IPR001680,WD40_repeat-like-IPR011046,WD40_repeat_region-IPR017986
3674214	3674199	27132	CPNE7	0.382	0		C2_Ca/lipid-bd_reg_CaLB-IPR008973, C2_Ca-dep-IPR000008, C2_membr_targeting-IPR018029
2597571	2597552	2066	ERBB4	0.284	0	cassette-exon|cassetteExon	Tyr_kinase_rcpt_EGF/ERB/XmrK-IPR016245,TOPO_DOM-Cytoplasmic,Tyr_kinase_rcpt_EGF/ERB/XmrK-IPR016245
3219814	3219788	54566	EPB41L4B	0.622	0		COMPBIAS-His-rich
3845380	3845365	6929	TCF3	0.525	0	cassetteExon	HLH_DNA_bd-IPR011598,HLH_basic-IPR001092,AnnexinVII-IPR013286,DNA_BIND-Basic motif,DOMAIN-Helix-loop-helix motif,HELIX,HLH_DNA_bd-IPR011598,HLH_basic-IPR001092
3521291	3521174	10257	ABCC4	0.48	0	cassette-exon	ABC_TM_transpt-IPR001140,ABC_transporter_type1-IPR017940,CysFib_conduc_TM-IPR009147,DOMAIN-ABC transmembrane type-1 1,TRANSMEM
4007466	4007437	92745	SLC38A5	0.408	0		AA_transpt_TM-IPR013057,TOPO_DOM-Cytoplasmic,TRANSMEM
3261880	3261859	118980	SFXN2	0.558	0		Mtc-IPR004686
3593596	3593575	11001	SLC27A2	0.622	0
3915594	3915569	140578	CHODL	0.359	0	alt-N-term|cassette-exon|cassetteExon
2545620	2545613	7781	SLC30A3	0.485	0		Cation_efflux-IPR002524
3865312	3865301	2068	ERCC2	0.642	0		DNA_helicase_DNA-repair_Rad3-IPR013020,DEAD-like_N-IPR014001,DNA_helicase_DNA-repair_Rad3-IPR013020,DOMAIN-Helicase ATP-binding,Helic_SF1/SF2_ATP-bd_DinG/Rad3-IPR014013,Helicase-like_DEXD_c2-IPR006554,Helicase_ATP-dep_c2-IPR006555,MOTIF-Nuclear localization signal,XPGD_DNA_repair-IPR001945
2814648	2814642	64087	MCCC2	0.643	0		COA_CT_N-IPR011762
3521256	3521174	10257	ABCC4	0.653	0		ATPase_AAA+_core-IPR003593, ABC_transporter-like-IPR003439, ABC_transporter_CS-IPR017871
3321561	3321512	5140	PDE3B	0.613	0		PDEase-IPR002073, Met-dep_phosphohydro_HD-IPR003607
2598179	2598145	26154	ABCA12	0.511	0		ABC_transporter-like-IPR003439,ABC_transporter_CS-IPR017871,ATPase_AAA+_core-IPR003593,DOMAIN-ABC transporter 1,NP_BIND-ATP 1,TRANSMEM
3366520	3366519	2188	FANCF	0.623	0
2360016	2359993	148327	CREB3L4	0.548	0		DNA_BIND-Basic motif,DOMAIN-Leucine-zipper,Euk_TF_DNA_bd-IPR008917,Leuzip_CREB-IPR001630,Leuzip_Jun-IPR002112,SITE-Cleavage; by PS1,TF_bZIP-IPR004827,TOPO_DOM-Cytoplasmic,TOPO_DOM-Lumenal,TRANSMEM-Signal-anchor for type II membrane protein,bZIP_1-IPR011616,bZIP_2-IPR011700	microRNA-target(hsa-miR-7-2*:mirbase,hsa-miR-216a:mirbase,hsa-miR-939:mirbase,hsa-miR-362-3p:mirbase,hsa-miR-650:mirbase,hsa-miR-571:mirbase,hsa-miR-140-5p:mirbase,hsa-miR-500*:mirbase,hsa-miR-194*:mirbase,hsa-miR-491-5p:mirbase,hsa-miR-125b:mirbase,hsa-miR-379:mirbase,hsa-miR-518c:mirbase,hsa-miR-125a-5p:mirbase,hsa-miR-105:mirbase,hsa-miR-125b-1*:mirbase,hsa-miR-25*:mirbase,hsa-miR-7-1*:mirbase…
3139631	3139580	81796	SLCO5A1	0.577	0		TRANSMEM
3641750	3641633	170691	ADAMTS17	0.396	0	alt-N-term	ADAM_spacer1-IPR010294
3560741	3560711	11177	BAZ1A	0.577	0	cassette-exon|cassetteExon
2545622	2545613	7781	SLC30A3	0.58	0	bleedingExon	Cation_efflux-IPR002524
3066448	3066436	54517	PUS7	0.576	0		tRNA_psdUrid_synthase_D_euk-IPR017091, tRNA_psdUrid_synth_D_core-IPR011760, tRNA_psdUrid_synth_D-IPR001656
2770438	2770427	84273	C4orf14	0.655	0			microRNA-target(hsa-miR-582-5p:mirbase,hsa-miR-10a*:mirbase,hsa-miR-124*:mirbase,hsa-let-7a*:mirbase,hsa-miR-300:mirbase,hsa-miR-297:mirbase,hsa-miR-581:mirbase,hsa-miR-381:mirbase,hsa-miR-369-3p:mirbase,hsa-miR-190:mirbase,hsa-miR-10b*:mirbase,hsa-miR-190b:mirbase,hsa-miR-586:mirbase,hsa-let-7f-2*:mirbase)
2598207	2598145	26154	ABCA12	0.502	0		ABC_transporter-like-IPR003439,ABC_transporter_CS-IPR017871,ATPase_AAA+_core-IPR003593,DOMAIN-ABC transporter 1,NP_BIND-ATP 1,TRANSMEM
3422196	3422144	8549	LGR5	0.526	0
2967323	2967321	5550	PREP	0.641	0
2598191	2598145	26154	ABCA12	0.594	0		ABC_transporter-like-IPR003439,ABC_transporter_CS-IPR017871,ATPase_AAA+_core-IPR003593,DOMAIN-ABC transporter 1,NP_BIND-ATP 1,TRANSMEM
3850439	3850409	65095	KRI1	0.661	0		Kri1_subgr-IPR007851,MOD_RES-Phosphoserine
3641646	3641633	170691	ADAMTS17	0.551	0		ADAM_spacer1-IPR010294,COMPBIAS-Arg-rich,DISULFID,DOMAIN-PLAC,DOMAIN-Peptidase M12B,DOMAIN-TSP type-1 2,DOMAIN-TSP type-1 3,DOMAIN-TSP type-1 4,DOMAIN-TSP type-1 5,METAL-Zinc; in inhibited form,MOTIF-Cysteine switch,PLAC-IPR010909,PROPEP,Peptidase_M12B-IPR001590,Peptidase_M12B_N-IPR002870,REGION-Spacer,SIGNAL,Thrombospondin_1_rpt-IPR000884,Znf_C2H2-IPR007087
3428507	3428447	27340	UTP20	0.666	0		ARM-type_fold-IPR016024
2806520	2806517	6502	SKP2	0.539	0
3847896	3847873	79085	SLC25A23	0.594	0		EF_HAND_1-IPR018247, EF_HAND_2-IPR018249, EF_hand_Ca_bd-IPR002048, EF_hand-IPR018248
3385841	3385834	2915	GRM5	0.488	0	alt-3'	GPCR_3_mtglu_rcpt_1-IPR001256,GPCR_3_mtglu_rcpt_5-IPR000202
2666944	2666904	9497	SLC4A7	0.638	0	cassette-exon|cassetteExon	HCO3_transpt_cyt-IPR013769,HCO3_transpt_euk-IPR003020,PTrfase/Anion_transptr-IPR016152,HCO3_transpt_cyt-IPR013769,HCO3_transpt_euk-IPR003020,MOD_RES-Phosphoserine,PTrfase/Anion_transptr-IPR016152,TOPO_DOM-Cytoplasmic,TOPO_DOM-Extracellular
3866301	3866276	6510	SLC1A5	0.496	0		Na-dicarboxylate_symporter-IPR001991,Na-dicarboxylate_symporter_CS-IPR018107,TOPO_DOM-Cytoplasmic,TOPO_DOM-Extracellular,TRANSMEM
3446156	3446137	55885	LMO3	0.318	0	alt-5'|altFivePrime	DOMAIN-LIM zinc-binding 1,DOMAIN-LIM zinc-binding 2,Znf_LIM-IPR001781
2558600	2558595	84908	FAM136A	0.643	0		DUF842_euk-IPR008560
2675777	2675763	9136	RRP9	0.46	0		WD40_repeat-IPR001680, WD40_repeat-like-IPR011046, WD40_repeat_region-IPR017986
3066451	3066436	54517	PUS7	0.572	0		tRNA_psdUrid_synthase_D_euk-IPR017091, tRNA_psdUrid_synth_D_core-IPR011760, tRNA_psdUrid_synth_D-IPR001656
2776104	2776088	84142	FAM175A	0.664	0	cassetteExon	REGION-MPN-like
3915615	3915569	140578	CHODL	0.504	0		SIGNAL,TOPO_DOM-Extracellular	microRNA-target(hsa-miR-220c:mirbase)
3641690	3641633	170691	ADAMTS17	0.478	0		ACT_SITE,ADAM_Cys-rich-IPR006586,COMPBIAS-Cys-rich,DISULFID,DOMAIN-Disintegrin,DOMAIN-TSP type-1 1,METAL-Zinc; catalytic,Peptidase_M12B-IPR001590,Peptidase_M12B_ADAM-TS-IPR013273,Thrombospondin_1_rpt-IPR000884,Thrombospondin_1_rpt_sub-IPR008085
3458854	3458837	4234	METTL1	0.626	0
2598204	2598145	26154	ABCA12	0.545	0		ABC_transporter-like-IPR003439,ABC_transporter_CS-IPR017871,ATPase_AAA+_core-IPR003593,DOMAIN-ABC transporter 1,NP_BIND-ATP 1,TRANSMEM
2526788	2526759	471	ATIC	0.633	0		AICARFT_IMPCHas_formly-IPR013982, AICARFT_IMPCHas-IPR002695
3866291	3866276	6510	SLC1A5	0.617	0		Na-dicarboxylate_symporter-IPR001991
2727764	2727762	79644	SRD5A3	0.516	0
3023374	3023350	6608	SMO	0.485	0
3816280	3816264	84444	DOT1L	0.621	0		AT_hook_DNA-bd_CS-IPR017956,BINDING-S-adenosyl-L-methionine,DOT1-IPR013110,HELIX,MOD_RES-Phosphoserine,MOD_RES-Phosphothreonine,MOTIF-SAM-binding motif 1,MOTIF-SAM-binding motif 2,MOTIF-SAM-binding motif 3,REGION-Required for interaction with nucleosomes and DNA,REGION-S-adenosyl-L-methionine binding,STRAND,TURN
3375206	3375192	220001	VWCE	0.509	0		C-type_lectin_CS-IPR018378,COMPBIAS-Poly-Leu,COMPBIAS-Pro-rich,DISULFID,DOMAIN-EGF-like 1,DOMAIN-EGF-like 2; calcium-binding,DOMAIN-EGF-like 3; calcium-binding,DOMAIN-EGF-like 4; calcium-binding,DOMAIN-VWFC 1,DOMAIN-VWFC 2,DOMAIN-VWFC 3,DOMAIN-VWFC 4,DOMAIN-VWFC 5,DOMAIN-VWFC 6,EGF-IPR006210,EGF-type_Asp/Asn_hydroxyl_CS-IPR000152,EGF_2-IPR001438,EGF_3-IPR000742,EGF_Ca_bd-IPR001881,EGF_Ca_bd_2-IPR…
2745915	2745899	64399	HHIP	0.448	0	alt-N-term	COMPBIAS-Arg-rich,DISULFID,DOMAIN-EGF-like 1,DOMAIN-EGF-like 2,EGF-IPR006210,EGF_3-IPR000742,EGF_Ca_bd-IPR001881,EGF_extracell-IPR013111,EGF_laminin-IPR002049,EGF_like_reg_CS-IPR013032,Quinoprot_gluc_DH-IPR011041,SIGNAL
3564339	3564250	114088	TRIM9	0.391	0
2598195	2598145	26154	ABCA12	0.563	0		ABC_transporter-like-IPR003439,ABC_transporter_CS-IPR017871,ATPase_AAA+_core-IPR003593,DOMAIN-ABC transporter 1,NP_BIND-ATP 1,TRANSMEM
2792112	2792069	92345	NAF1	0.654	0
3243588	3243581	84856	MGC16291	0.417	0
2621597	2621583	51385	ZNF589	0.641	0		Krueppel-associated_box-IPR001909
3899388	3899346	27131	SNX5	0.612	0	altPromoter|bleedingExon|exon-region-exclusion	DOMAIN-PX,MOD_RES-N6-acetyllysine,PX-IPR001683,Snx5_Snx6-IPR014637,Vps5_C-IPR015404
2569238	2569215	84620	ST6GAL2	0.487	0
2814668	2814642	64087	MCCC2	0.634	0		COA_CT_C-IPR011763, Carboxyl_trans-IPR000022
2598178	2598145	26154	ABCA12	0.603	0		ABC_transporter-like-IPR003439,ABC_transporter_CS-IPR017871,ATPase_AAA+_core-IPR003593,DOMAIN-ABC transporter 1,NP_BIND-ATP 1,TRANSMEM
3850431	3850409	65095	KRI1	0.639	0		Kri1_subgr-IPR007851,MOD_RES-Phosphoserine
4012316	4012299	5255	PHKA1	0.518	0		PHK_AB-IPR008734
2610586	2610544	6538	SLC6A11	0.615	0		Na/ntran_symport-IPR000175
2489177	2489172	10797	MTHFD2	0.581	0	cassette-exon|cassetteExon	MOD_RES-N6-acetyllysine,THF_DHase/CycOHase-IPR000672,TRANSIT-Mitochondrion
3845394	3845365	6929	TCF3	0.647	0		Andrgn_rcpt-IPR001103,AnnexinVII-IPR013286,DOMAIN-Leucine-zipper,MOTIF-Nuclear localization signal
3468768	3468743	51559	NT5DC3	0.635	0		ACT_SITE-Nucleophile,ACT_SITE-Proton donor,HAD-SF_hydro_IG_5-nucl-IPR008380,METAL-Magnesium,METAL-Magnesium; via carbonyl oxygen,Pur_nucleotidase-IPR016695,REGION-Substrate binding
3422176	3422144	8549	LGR5	0.468	0		Leu-rich_rpt-IPR001611, Leu-rich_rpt_typical-subtyp-IPR003591
3674211	3674199	27132	CPNE7	0.49	0		C2_Ca/lipid-bd_reg_CaLB-IPR008973, C2_Ca-dep-IPR000008
2499253	2499234	165055	CCDC138	0.513	0		ARM-type_fold-IPR016024
3130256	3130244	56154	TEX15	0.625	0
3229798	3229797	169714	QSOX2	0.589	0
3828135	3828112	898	CCNE1	0.647	0		Cyclin_N-IPR006671, Cyclin_like-IPR011028, Cyclin_C-IPR004367, Cyclin_A_B_D_E-IPR014400
3928719	3928668	7074	TIAM1	0.653	0		Spectrin_PH-IPR001605, Pleckstrin_homology-IPR001849
2745946	2745899	64399	HHIP	0.62	0		COMPBIAS-Arg-rich,DISULFID,DOMAIN-EGF-like 1,DOMAIN-EGF-like 2,EGF-IPR006210,EGF_3-IPR000742,EGF_Ca_bd-IPR001881,EGF_extracell-IPR013111,EGF_laminin-IPR002049,EGF_like_reg_CS-IPR013032,Quinoprot_gluc_DH-IPR011041,SIGNAL
3375216	3375192	220001	VWCE	0.545	0		C-type_lectin_CS-IPR018378,COMPBIAS-Poly-Leu,COMPBIAS-Pro-rich,DISULFID,DOMAIN-EGF-like 1,DOMAIN-EGF-like 2; calcium-binding,DOMAIN-EGF-like 3; calcium-binding,DOMAIN-EGF-like 4; calcium-binding,DOMAIN-VWFC 1,DOMAIN-VWFC 2,DOMAIN-VWFC 3,DOMAIN-VWFC 4,DOMAIN-VWFC 5,DOMAIN-VWFC 6,EGF-IPR006210,EGF-type_Asp/Asn_hydroxyl_CS-IPR000152,EGF_2-IPR001438,EGF_3-IPR000742,EGF_Ca_bd-IPR001881,EGF_Ca_bd_2-IPR…
2654978	2654967	84002	B3GNT5	0.523	0
3521253	3521174	10257	ABCC4	0.578	0		ATPase_AAA+_core-IPR003593, ABC_transporter-like-IPR003439
3521199	3521174	10257	ABCC4	0.515	0		ABC_TM_1-IPR011527,ABC_TM_transpt-IPR001140,ABC_transporter-like-IPR003439,ABC_transporter_CS-IPR017871,ABC_transporter_type1-IPR017940,ATPase_AAA+_core-IPR003593,CysFib_conduc_TM-IPR009147,DOMAIN-ABC transmembrane type-1 1,DOMAIN-ABC transmembrane type-1 2,DOMAIN-ABC transporter 1,DOMAIN-ABC transporter 2,NP_BIND-ATP 2,TRANSMEM
3422162	3422144	8549	LGR5	0.444	0		Leu-rich_rpt-IPR001611, Leu-rich_rpt_typical-subtyp-IPR003591
2598149	2598145	26154	ABCA12	0.447	0
3674217	3674199	27132	CPNE7	0.422	0		C2_Ca/lipid-bd_reg_CaLB-IPR008973
2728213	2728189	10606	PAICS	0.592	0	intron-retention	REGION-SAICAR synthetase
3385923	3385834	2915	GRM5	0.605	0		ANF_lig_bd_rcpt-IPR001828,GPCR_3-IPR000337,GPCR_3_C-IPR017978,GPCR_3_CS-IPR017979,GPCR_3_NCR-IPR011500,GPCR_3_mtglu_rcpt-IPR000162,GPCR_3_mtglu_rcpt_1-IPR001256,GPCR_3_mtglu_rcpt_5-IPR000202,SIGNAL,TOPO_DOM-Cytoplasmic,TOPO_DOM-Extracellular,TRANSMEM-1,TRANSMEM-2,TRANSMEM-3,TRANSMEM-4,TRANSMEM-5,TRANSMEM-6,TRANSMEM-7
2583389	2583374	22925	PLA2R1	1.771	0.176		C-type_lectin_fold-IPR016187,DISULFID,MOTIF-Endocytosis signal,TOPO_DOM-Cytoplasmic,TRANSMEM
3764529	3764527	5414	2009-09-04	1.687	0.176		NP_BIND-GTP
3482124	3482112	5042	PABPC3	1.799	0.176		PABP_1234-IPR006515, RRM_1-IPR003954, RRM_RNP1-IPR000504
2583438	2583374	22925	PLA2R1	1.599	0.176		C-type_lectin-IPR001304, C-type_lectin_fold-IPR016187, C-type_lectin_CS-IPR018378
2340874	2340845	57708	MIER1	1.501	0.176		COMPBIAS-Glu-rich,DOMAIN-ELM2,DOMAIN-SANT,ELM2-IPR000949,Homeodomain_like-IPR009057,MOD_RES-Phosphoserine,MOD_RES-Phosphothreonine,MOD_RES-Phosphotyrosine,Myb_DNA-bd-IPR014778,REGION-Interaction with HDAC1,SANT_DNA-bd-IPR001005
2713690	2713664	84223	IQCG	1.537	0.176
3764558	3764527	5414	2009-09-04	1.811	0.176	cassetteExon	BINDING-GTP,BINDING-GTP; via amide nitrogen and carbonyl oxygen,MOD_RES-Phosphoserine,NP_BIND-GTP,NP_BIND-GTP
3611014	3610982	23336	DMN	1.632	0.176		F-IPR016044
3722822	3722820	79089	TMUB2	1.625	0.176	altPromoter
3403288	3403244	9746	CLSTN3	1.961	0.176	alt-N-term	Cadherin-IPR002126,Cadherin-like-IPR015919,ConA_like_lec_gl-IPR008985,DOMAIN-Cadherin 1,DOMAIN-Cadherin 2,SIGNAL,TOPO_DOM-Cytoplasmic,TOPO_DOM-Extracellular
3661738	3661718	54947	LPCAT2	1.603	0.176
3764555	3764527	5414	2009-09-04	2.036	0.176	exon-region-exclusion|retainedIntron	BINDING-GTP,BINDING-GTP; via amide nitrogen and carbonyl oxygen,MOD_RES-Phosphoserine,NP_BIND-GTP
2854148	2854092	3977	LIFR	2.149	0.176	alt-N-term	DISULFID,STRAND,TOPO_DOM-Cytoplasmic,TOPO_DOM-Extracellular
3657060	3657041	3687	ITGAX	1.866	0.176		CA_BIND,DISULFID,DOMAIN-VWFA,FG-GAP-IPR013517,HELIX,Int_alpha_beta-p-IPR013519,Integrin_alpha-IPR000413,Integrin_alpha-2-IPR013649,Integrin_alpha_C-IPR013513,Integrin_alpha_C_CS-IPR018184,MOTIF-GFFKR motif,REPEAT-FG-GAP 4,REPEAT-FG-GAP 5,REPEAT-FG-GAP 7,STRAND,TRANSMEM,TURN,VWF_A-IPR002035
3646867	3646613	54715	A2BP1	2.878	0.176		ArAA_hydroxylase-IPR001273,DOMAIN-RRM,HELIX,Hud_Sxl_RNA-IPR002343,RRM_1-IPR003954,RRM_RNP1-IPR000504,SITE-Interaction with RNA,STRAND
3726182	3726154	3675	ITGA3	1.586	0.176		DISULFID,DISULFID-Interchain (between heavy and light chains),Int_alpha_beta-p-IPR013519,Integrin_alpha-IPR000413,Integrin_alpha-2-IPR013649,MOTIF-GFFKR motif,REGION-Interaction with HPS5,REPEAT-FG-GAP 1,REPEAT-FG-GAP 2,REPEAT-FG-GAP 3,SIGNAL,TOPO_DOM-Cytoplasmic,TOPO_DOM-Extracellular,TRANSMEM
2404936	2404930	56063	C1orf91	1.536	0.176
3726168	3726154	3675	ITGA3	1.901	0.176		CA_BIND,DISULFID,FG-GAP-IPR013517,Int_alpha_beta-p-IPR013519,Integrin_alpha-IPR000413,REPEAT-FG-GAP 1,REPEAT-FG-GAP 2,REPEAT-FG-GAP 3,REPEAT-FG-GAP 4,REPEAT-FG-GAP 5,REPEAT-FG-GAP 6,REPEAT-FG-GAP 7,SIGNAL
2333385	2333318	5792	PTPRF	1.709	0.176		DOMAIN-Tyrosine-protein phosphatase 1,HELIX,Tyr_Pase_rcpt/non-rcpt-IPR000242,ACT_SITE-Phosphocysteine intermediate,DOMAIN-Fibronectin type-III 3,DOMAIN-Fibronectin type-III 4,DOMAIN-Fibronectin type-III 7,DOMAIN-Fibronectin type-III 8,FN_III-IPR003961,Fibronectin_typ-III-like_fold-IPR008957,FnIII_subd-IPR003962,HELIX,STRAND,TRANSMEM,TURN,Tyr_Pase_AS-IPR016130
2871037	2870964	64097	EPB41L4A	1.78	0.176		Ez/rad/moesin-IPR000798, FERM_dom-IPR000299, FERM_3-hlx-IPR009065
2583431	2583374	22925	PLA2R1	1.978	0.176		C-type_lectin-IPR001304, C-type_lectin_fold-IPR016187
3046094	3046062	313	AOAH	1.722	0.176		Esterase_SGNH_hydro-type-IPR013830, Lipase_GDSL-IPR001087
3591469	3591459	4130	MAP1A	2.821	0.176
2403340	2403335	2140	EYA3	1.531	0.176
2593767	2593733	3329	HSPD1	2.269	0.176	alt-3'	Chaperone_TCP-1-IPR017998,Chaprnin_Cpn60-IPR001844,MOD_RES-N6-acetyllysine,MOD_RES-Phosphoserine,TRANSIT-Mitochondrion
2996342	2996321	27241	BBS9	1.637	0.176	alt-C-term
2736327	2736322	10611	PDLIM5	1.757	0.176		PDZ/DHR/GLGF-IPR001478
3041902	3041875	26031	OSBPL3	1.854	0.176	alt-5'|altFivePrime	Oxysterol_bd-IPR000648,Oxysterol_bd_CS-IPR018494,MOD_RES-Phosphoserine
3489506	3489481	51131	PHF11	1.903	0.176
2541380	2541230	51594	NAG	3.473	0.176
2325287	2325274	57095	C1orf128	1.701	0.176
3922677	3922664	54020	SLC37A1	1.55	0.176	intron-retention
3489504	3489481	51131	PHF11	1.794	0.176
3049815	3049700	168507	PKD1L1	1.543	0.176		DOMAIN-GPS,DOMAIN-PKD 1,DOMAIN-PKD 2,DOMAIN-PLAT,DOMAIN-REJ,LipOase_LH2-IPR001024,Lipase_LipOase-IPR008976,PKD-IPR000601,PKD/REJ-like-IPR002859,PKD1_2_channel-IPR013122,PKD_cys_rich-IPR000203,REJ-like-IPR014010,TOPO_DOM-Cytoplasmic,TOPO_DOM-Extracellular,TRANSMEM
3722826	3722820	79089	TMUB2	1.507	0.176	alt-3'|cassette-exon|altThreePrime|cassetteExon|exon-region-exclusion
3730653	3730601	1636	ACE	1.623	0.176		Peptidase_M2-IPR001548
3013643	3013565	1780	DYNC1I1	1.838	0.176		MOD_RES-Phosphoserine,REPEAT-WD 1,REPEAT-WD 2,REPEAT-WD 3,REPEAT-WD 4,REPEAT-WD 5,REPEAT-WD 6,REPEAT-WD 7,Tropomyosin-IPR000533,WD40_repeat-IPR001680,WD40_repeat-like-IPR011046,WD40_repeat_region-IPR017986
3326714	3326635	960	CD44	1.851	0.176	cassette-exon|cassetteExon	C-type_lectin_fold-IPR016187, Link-IPR000538
2624789	2624639	55799	CACNA2D3	2.675	0.176		DOMAIN-VWFA,METAL-Divalent metal cation,MOTIF-MIDAS-like motif,TOPO_DOM-Cytoplasmic,TRANSMEM,VWA_N-IPR013608,VWF_A-IPR002035
2952001	2951999	57699	CPNE5	1.624	0.176
2655909	2655845	2049	EPHB3	1.683	0.176		TyrPK_ephrin_receptor-IPR016257, SAM-IPR001660, SAM_2-IPR011510
2909955	2909948	7021	TFAP2B	3.049	0.176		TF_AP2_beta_N-IPR008122
2593749	2593733	3329	HSPD1	1.663	0.176		Chaperone_TCP-1-IPR017998,Chaprnin_Cpn60-IPR001844,MOD_RES-N6-acetyllysine,MOD_RES-Phosphoserine,TRANSIT-Mitochondrion,Chaprnin_Cpn60-IPR001844,MOD_RES-N6-acetyllysine,MOD_RES-Phosphotyrosine
3764528	3764527	5414	2009-09-04	1.848	0.176		Cell_Div_GTP_bd-IPR000038	microRNA-target(hsa-miR-34a:mirbase,hsa-miR-490-5p:mirbase,hsa-miR-923:mirbase,hsa-miR-675:mirbase,hsa-miR-138:mirbase,hsa-miR-483-5p:mirbase,hsa-miR-612:mirbase,hsa-miR-573:mirbase)
2952347	2952323	266727	MDGA1	3.092	0.176		DISULFID,DOMAIN-Fibronectin type-III,DOMAIN-Ig-like 1,DOMAIN-Ig-like 2,DOMAIN-Ig-like 3,DOMAIN-Ig-like 4,DOMAIN-Ig-like 5,DOMAIN-Ig-like 6,FN_III-IPR003961,Fibronectin_typ-III-like_fold-IPR008957,Ig-IPR013151,Ig-like-IPR007110,Ig_C1-set-IPR003597,Ig_I-set-IPR013098,Ig_V-set-IPR013106,Ig_V-set_sub-IPR003596,Ig_sub-IPR003599,Ig_sub2-IPR003598,LIPID-GPI-anchor amidated serine,Nase_comp1_CS-IPR000318…
2583424	2583374	22925	PLA2R1	1.653	0.176		C-type_lectin-IPR001304, C-type_lectin_fold-IPR016187
2920644	2920619	84071	ARMC2	1.555	0.176
3248674	3248661	22891	ZNF365	1.863	0.176		COILED,MOD_RES-Phosphothreonine,Znf_C2H2-IPR007087,Znf_C2H2-like-IPR015880
2405049	2405036	55108	BSDC1	1.595	0.176		BSD-IPR005607,DOMAIN-BSD
2361776	2361761	4914	NTRK1	2.074	0.176	cassetteExon	Ig-like-IPR007110, Ig_sub-IPR003599
3197237	3197231	55064	C9orf68	1.953	0.176	cassette-exon
2326944	2326912	23038	WDTC1	1.843	0.176	intron-retention	REPEAT-WD 6,REPEAT-WD 7,TPR_region-IPR013026,WD40_repeat-IPR001680,WD40_repeat-like-IPR011046,WD40_repeat_region-IPR017986	microRNA-target(hsa-miR-200c:miranda,hsa-miR-199a*:miranda,hsa-let-7e:miranda)
3181225	3181193	23424	TDRD7	1.793	0.176	cassette-exon|cassetteExon	Maternal_tudor-IPR008191,REGION-Interacts with CABLES1,REGION-Interacts with PCTK2
2481368	2481308	129285	CCDC128	1.586	0.176		COILED,MOD_RES-Phosphoserine,Rabaptin-IPR003914
4019822	4019784	55026	FAM70A	2.364	0.176		TRANSMEM
2593747	2593733	3329	HSPD1	2.067	0.176		Chaperone_TCP-1-IPR017998,Chaprnin_Cpn60-IPR001844,MOD_RES-N6-acetyllysine,MOD_RES-Phosphoserine,TRANSIT-Mitochondrion,Chaprnin_Cpn60-IPR001844,MOD_RES-N6-acetyllysine,MOD_RES-Phosphotyrosine
2411670	2411642	84871	AGBL4	1.995	0.176		Peptidase_M14-IPR000834
3284332	3284302	8829	NRP1	2.216	0.176	bleedingExon	DOMAIN-MAM,MAM-IPR000998,MOD_RES-Phosphotyrosine,Neuropilin-IPR014648,TOPO_DOM-Cytoplasmic,TOPO_DOM-Extracellular,TRANSMEM,Neuropilin-IPR014648	microRNA-target(hsa-miR-140-3p:mirbase)
3403290	3403244	9746	CLSTN3	1.713	0.176	alt-N-term	Cadherin-IPR002126,Cadherin-like-IPR015919,ConA_like_lec_gl-IPR008985,DOMAIN-Cadherin 1,DOMAIN-Cadherin 2,SIGNAL,TOPO_DOM-Cytoplasmic,TOPO_DOM-Extracellular
2340864	2340845	57708	MIER1	1.502	0.176	bleedingExon	COMPBIAS-Glu-rich,DOMAIN-ELM2,DOMAIN-SANT,ELM2-IPR000949,Homeodomain_like-IPR009057,MOD_RES-Phosphoserine,MOD_RES-Phosphothreonine,MOD_RES-Phosphotyrosine,Myb_DNA-bd-IPR014778,REGION-Interaction with HDAC1,SANT_DNA-bd-IPR001005
2642478	2642441	79858	NEK11	1.585	0.176	alt-C-term	Kinase_like-IPR011009
3784404	3784344	10982	MAPRE2	1.54	0.176		EB1_C-IPR004953
3554383	3554360	122622	ADSSL1	1.587	0.176		Adenylosuccinate_synthetase-IPR001114
3283642	3283613	220929	ZNF438	1.686	0.176		ZN_FING-C2H2-type 1,ZN_FING-C2H2-type 2,ZN_FING-C2H2-type 3,ZN_FING-C2H2-type 4,Znf_C2H2-IPR007087,Znf_C2H2-like-IPR015880
3353469	3353441	79864	C11orf63	1.54	0.176
2405046	2405036	55108	BSDC1	1.609	0.176	bleedingExon|exon-region-exclusion|retainedIntron	BSD-IPR005607,DOMAIN-BSD
3013595	3013565	1780	DYNC1I1	2.124	0.176	cassette-exon|cassetteExon	WD40_repeat-like-IPR011046,WD40_repeat-like-IPR011046
2681892	2681753	27086	FOXP1	1.784	0.176	alt-C-term	DNA_BIND-Fork-head,DOMAIN-Leucine-zipper,MOD_RES-Phosphoserine,REGION-CTBP1-binding,SITE-Breakpoint for translocation to form PAX5-FOXP1,TF_fork_head-IPR001766,TF_fork_head_CS-IPR018122,ZN_FING-C2H2-type,Znf_C2H2-IPR007087,Znf_C2H2-like-IPR015880
3988578	3988538	3597	IL13RA1	1.566	0.176		DISULFID,Fibronectin_typ-III-like_fold-IPR008957,MOTIF-Box 1 motif,MOTIF-WSXWS motif,STRAND,TOPO_DOM-Extracellular,TRANSMEM,TURN
2975474	2975385	54806	AHI1	1.502	0.176	cassette-exon	Beta-tubulin_BS-IPR013838,COMPBIAS-Poly-Lys,DOMAIN-SH3,Gprotein_B-IPR001632,MOD_RES-Phosphoserine,REPEAT-WD 1,REPEAT-WD 2,REPEAT-WD 3,REPEAT-WD 4,REPEAT-WD 5,REPEAT-WD 6,REPEAT-WD 7,SH3_2-IPR011511,SH3_domain-IPR001452,Spectrin_alpha_SH3-IPR013315,WD40_repeat-IPR001680,WD40_repeat-like-IPR011046,WD40_repeat_region-IPR017986
3672077	3672059	9764	KIAA0513	2.163	0.176
2642445	2642441	79858	NEK11	1.656	0.176	cassette-exon|cassetteExon
3102447	3102372	23213	SULF1	2.242	0.176
3549748	3549740	5104	SERPINA5	1.852	0.176		HELIX,HELIX,Prot_inh_Lserp2-IPR000295,Protease_inhib_I4_serpin-IPR000215,SIGNAL,SITE-Reactive bond,STRAND,TURN
3061443	3061438	54809	SAMD9	1.852	0.176		DOMAIN-SAM,SAM-IPR001660,SAM_2-IPR011510,SAM_homology-IPR010993
3611000	3610982	23336	DMN	2.258	0.176	bleedingExon|cassette-exon	F-IPR016044,MOD_RES-Phosphoserine,REGION-Coil 1A,REGION-Coil 1B,REGION-Head,REGION-Linker 1,REGION-Linker 12
3049805	3049700	168507	PKD1L1	1.632	0.176		DOMAIN-GPS,DOMAIN-PKD 1,DOMAIN-PKD 2,DOMAIN-PLAT,DOMAIN-REJ,LipOase_LH2-IPR001024,Lipase_LipOase-IPR008976,PKD-IPR000601,PKD/REJ-like-IPR002859,PKD1_2_channel-IPR013122,PKD_cys_rich-IPR000203,REJ-like-IPR014010,TOPO_DOM-Cytoplasmic,TOPO_DOM-Extracellular,TRANSMEM
3353470	3353441	79864	C11orf63	1.699	0.176
2939113	2939069	5269	SERPINB6	1.907	0.176
2892359	2892341	8737	RIPK1	1.603	0.176		ACT_SITE-Proton acceptor,COMPBIAS-Poly-Arg,MOD_RES-Phosphoserine,MOD_RES-Phosphotyrosine,REGION-Interaction with SQSTM1,SITE-Cleavage; by caspase-8,Ser_thr_pkin_AS-IPR008271,Tyr_pkinase-IPR001245
2880348	2880292	1809	DPYSL3	2.109	0.176
3326668	3326635	960	CD44	1.91	0.176	cassette-exon|cassetteExon	C-type_lectin_fold-IPR016187,Link-IPR000538,C-type_lectin_fold-IPR016187,CD44_antigen-IPR001231,COMPBIAS-Arg/Lys-rich (basic),DISULFID,DOMAIN-Link,Flag_FlgI-IPR001782,HELIX,Link-IPR000538,MOD_RES-Phosphoserine,MOD_RES-Phosphoserine; by PKC,MOD_RES-Phosphothreonine,STRAND,TOPO_DOM-Cytoplasmic,TRANSMEM
3326712	3326635	960	CD44	1.974	0.176	cassette-exon|cassetteExon	C-type_lectin_fold-IPR016187, Link-IPR000538
3762486	3762473	10140	TOB1	1.535	0.176
2892355	2892341	8737	RIPK1	1.649	0.176		ACT_SITE-Proton acceptor,COMPBIAS-Poly-Arg,MOD_RES-Phosphoserine,MOD_RES-Phosphotyrosine,REGION-Interaction with SQSTM1,SITE-Cleavage; by caspase-8,Ser_thr_pkin_AS-IPR008271,Tyr_pkinase-IPR001245
2543017	2542990	64342	HS1BP3	1.525	0.176	bleedingExon	PX-IPR001683,COMPBIAS-Poly-Glu,DOMAIN-PX,MOD_RES-Phosphoserine,PX-IPR001683
3307798	3307795	55088	C10orf118	1.651	0.176		(~)Prefoldin-IPR009053,Spectrin/alpha-actinin-IPR018159
3557233	3557209	23428	SLC7A8	1.642	0.176		TRANSMEM,TRANSMEM
3049828	3049700	168507	PKD1L1	1.758	0.176		DOMAIN-GPS,DOMAIN-PKD 1,DOMAIN-PKD 2,DOMAIN-PLAT,DOMAIN-REJ,LipOase_LH2-IPR001024,Lipase_LipOase-IPR008976,PKD-IPR000601,PKD/REJ-like-IPR002859,PKD1_2_channel-IPR013122,PKD_cys_rich-IPR000203,REJ-like-IPR014010,TOPO_DOM-Cytoplasmic,TOPO_DOM-Extracellular,TRANSMEM
3381955	3381925	283209	PGM2L1	1.772	0.176
2878948	2878943	5097	PCDH1	1.514	0.176		TOPO_DOM-Cytoplasmic,Cadherin-IPR002126,Cadherin-like-IPR015919,Cadherin_N-IPR013164,DOMAIN-Cadherin 1,DOMAIN-Cadherin 2,DOMAIN-Cadherin 3,DOMAIN-Cadherin 5,SIGNAL,TF_GreA/GreB_CS-IPR018151,TOPO_DOM-Extracellular
3283627	3283613	220929	ZNF438	1.541	0.176
3555350	3555340	7011	TEP1	1.59	0.176		WD40_repeat-IPR001680
3962802	3962799	23170	TTLL12	0.599	0.176	bleedingExon|retainedIntron	Tub_tyr_ligase-IPR004344	microRNA-target(hsa-miR-7:mirbase,hsa-miR-222:mirbase,hsa-miR-302d*:mirbase,hsa-miR-518d-3p:mirbase,hsa-miR-302b*:mirbase,hsa-miR-146b-3p:mirbase,hsa-miR-583:mirbase,hsa-miR-875-3p:mirbase,hsa-miR-345:mirbase,hsa-miR-518e:mirbase,hsa-miR-342-3p:mirbase,hsa-miR-675:mirbase,hsa-miR-611:mirbase)
3825612	3825609	1463	NCAN	0.378	0.176		Complement_control_module-IPR016060,DISULFID,DOMAIN-Sushi,Sushi_SCR_CCP-IPR000436,C-type_lectin_fold-IPR016187,DISULFID,DOMAIN-EGF-like 2; calcium-binding,DOMAIN-Ig-like V-type,DOMAIN-Link 1,DOMAIN-Link 2,EGF-IPR006210,EGF_2-IPR001438,EGF_3-IPR000742,EGF_Ca_bd-IPR001881,EGF_Ca_bd_CS-IPR018097,EGF_like-IPR006209,EGF_like_reg_CS-IPR013032,Ig-like-IPR007110,Ig_V-set_sub-IPR003596,Ig_sub-IPR003599,Ig…
3554327	3554315	64423	INF2	0.475	0.176		Alkaline_phosphatase_AS-IPR018299,COILED,DOMAIN-WH2,FH2_actin_bd-IPR015425,HTH_AraC-typ_sub_2-IPR018062,MOD_RES-Phosphoserine,MOD_RES-Phosphothreonine,WH2_actin_bd-IPR003124
3422180	3422144	8549	LGR5	0.527	0.176		Leu-rich_rpt_typical-subtyp-IPR003591
3023363	3023350	6608	SMO	0.552	0.176		Frizzled_Cys-rich-IPR000024, GPCR_2-like-IPR017981, Frizzled-IPR000539
3894122	3894098	140680	C20orf96	0.648	0.176	cassette-exon|cassetteExon
3428547	3428447	27340	UTP20	0.629	0.176			microRNA-target(hsa-miR-342-3p:mirbase,hsa-miR-338-3p:mirbase,hsa-miR-25:mirbase,hsa-miR-92a:mirbase,hsa-miR-219-1-3p:mirbase,hsa-miR-99b:mirbase,hsa-miR-99a:mirbase,hsa-miR-100:mirbase,hsa-miR-650:mirbase,hsa-miR-876-3p:mirbase,hsa-let-7d*:mirbase,hsa-miR-656:mirbase,hsa-miR-490-3p:mirbase,hsa-miR-33b*:mirbase,hsa-miR-369-3p:mirbase,hsa-miR-542-3p:mirbase,hsa-miR-561:mirbase,hsa-miR-17*:mirbase,…
3674229	3674199	27132	CPNE7	0.339	0.176		VWF_A-IPR002035, Copine-IPR010734
3139581	3139580	81796	SLCO5A1	0.506	0.176
3130259	3130244	56154	TEX15	0.512	0.176
2598158	2598145	26154	ABCA12	0.643	0.176
3564873	3564872	64841	GNPNAT1	0.619	0.176
2499256	2499234	165055	CCDC138	0.552	0.176		ARM-type_fold-IPR016024
2360015	2359993	148327	CREB3L4	0.608	0.176		DNA_BIND-Basic motif,DOMAIN-Leucine-zipper,Euk_TF_DNA_bd-IPR008917,Leuzip_CREB-IPR001630,Leuzip_Jun-IPR002112,SITE-Cleavage; by PS1,TF_bZIP-IPR004827,TOPO_DOM-Cytoplasmic,TOPO_DOM-Lumenal,TRANSMEM-Signal-anchor for type II membrane protein,bZIP_1-IPR011616,bZIP_2-IPR011700
2597584	2597552	2066	ERBB4	0.554	0.176		Tyr_pkinase-IPR001245, Ser_thr_pkinase-IPR002290, Kinase_like-IPR011009, Prot_kinase_core-IPR000719, Tyr_kinase_rcpt_EGF/ERB/XmrK-IPR016245, Se/Thr_pkinase-rel-IPR017442
3962826	3962799	23170	TTLL12	0.588	0.176		MOD_RES-Phosphoserine,MOD_RES-Phosphothreonine
2353785	2353773	8458	TTF2	0.664	0.176		MOD_RES-Phosphoserine,MOD_RES-Phosphoserine,NP_BIND-ATP,Znf_GRF-IPR010666
3521203	3521174	10257	ABCC4	0.661	0.176		ABC_TM_1-IPR011527,ABC_TM_transpt-IPR001140,ABC_transporter-like-IPR003439,ABC_transporter_CS-IPR017871,ABC_transporter_type1-IPR017940,ATPase_AAA+_core-IPR003593,CysFib_conduc_TM-IPR009147,DOMAIN-ABC transmembrane type-1 1,DOMAIN-ABC transmembrane type-1 2,DOMAIN-ABC transporter 1,DOMAIN-ABC transporter 2,NP_BIND-ATP 2,TRANSMEM
3677540	3677538	91151	TIGD7	0.595	0.176
2541319	2541230	51594	NAG	0.581	0.176
3400277	3400236	283358	B4GALNT3	0.589	0.176		TOPO_DOM-Cytoplasmic,TOPO_DOM-Lumenal,TRANSMEM-Signal-anchor for type II membrane protein
2725785	2725779	60558	GUF1	0.645	0.176		Small_GTP_bd-IPR005225, LepA_GTP_bd-IPR006297, Ras_GTPase-IPR001806, GTPase_Ras-IPR003577, ProtSyn_GTP_bd-IPR000795
3375237	3375192	220001	VWCE	0.521	0.176		COMPBIAS-Poly-Leu,DISULFID,DOMAIN-EGF-like 1,DOMAIN-EGF-like 2; calcium-binding,DOMAIN-EGF-like 3; calcium-binding,DOMAIN-EGF-like 4; calcium-binding,DOMAIN-VWFC 1,DOMAIN-VWFC 2,DOMAIN-VWFC 3,EGF-IPR006210,EGF-type_Asp/Asn_hydroxyl_CS-IPR000152,EGF_2-IPR001438,EGF_3-IPR000742,EGF_Ca_bd-IPR001881,EGF_Ca_bd_2-IPR013091,EGF_Ca_bd_CS-IPR018097,EGF_extracell-IPR013111,EGF_like-IPR006209,EGF_like_reg_C…
2598208	2598145	26154	ABCA12	0.663	0.176		ABC_transporter-like-IPR003439,ABC_transporter_CS-IPR017871,ATPase_AAA+_core-IPR003593,DOMAIN-ABC transporter 1,NP_BIND-ATP 1,TRANSMEM
2515424	2515402	254042	MAP1D	0.64	0.176		Pept_M24_MAP-IPR001714, Pept_M24_structural-domain-IPR000994, Pept_M24A_MAP1-IPR002467
3233625	3233605	5209	PFKFB3	0.657	0.176	alt-N-term	6Phosfructo_kin-IPR013079,Bifunct_6PFK/fruc_bisP_Ptase-IPR016260,6Phosfructo_kin-IPR013079,Bifunct_6PFK/fruc_bisP_Ptase-IPR016260,REGION-6-phosphofructo-2-kinase,STRAND,TURN
3015700	3015682	5118	PCOLCE	0.644	0.176		CUB-IPR000859,DISULFID,DOMAIN-CUB 2,DOMAIN-NTR,HELIX,Netrin_domain-IPR001134,Netrin_module_non-TIMP-IPR018933,SITE-Cleavage,STRAND,TIMP-like_OB-fold-IPR008993,TURN
2360014	2359993	148327	CREB3L4	0.61	0.176		DNA_BIND-Basic motif,DOMAIN-Leucine-zipper,Euk_TF_DNA_bd-IPR008917,Leuzip_CREB-IPR001630,Leuzip_Jun-IPR002112,SITE-Cleavage; by PS1,TF_bZIP-IPR004827,TOPO_DOM-Cytoplasmic,TOPO_DOM-Lumenal,TRANSMEM-Signal-anchor for type II membrane protein,bZIP_1-IPR011616,bZIP_2-IPR011700
3422167	3422144	8549	LGR5	0.52	0.176		Leu-rich_rpt-IPR001611, Leu-rich_rpt_typical-subtyp-IPR003591
2387000	2386943	88	ACTN2	0.294	0.176		Actinin_actin-bd_CS-IPR001589,Calponin_act_bd-IPR001715,DOMAIN-CH 1
2597632	2597552	2066	ERBB4	0.625	0.176		EGF_rcpt_L-IPR000494, Tyr_kinase_rcpt_EGF/ERB/XmrK-IPR016245
2991117	2991103	28969	BZW2	0.526	0.176	alt-N-term
3130260	3130244	56154	TEX15	0.543	0.176
3258916	3258910	3070	HELLS	0.561	0.176	cassette-exon|cassetteExon	COILED,DEAD-like_N-IPR014001,DNA/RNA_helicase_C-IPR001650,DOMAIN-Helicase ATP-binding,DOMAIN-Helicase C-terminal,Helicase_SF1/SF2_ATP-bd-IPR014021,MOD_RES-Phosphothreonine,MOTIF-DEAH box,NP_BIND-ATP,SNF2_N-IPR000330
2756657	2756630	10815	CPLX1	0.609	0.176
3962821	3962799	23170	TTLL12	0.566	0.176	cassette-exon	DOMAIN-TTL,MOD_RES-Phosphoserine,MOD_RES-Phosphothreonine,Tub_tyr_ligase-IPR004344
2750229	2750227	55319	C4orf43	0.538	0.176
3521179	3521174	10257	ABCC4	0.622	0.176		ABC_TM_1-IPR011527,ABC_TM_transpt-IPR001140,ABC_transporter-like-IPR003439,ABC_transporter_CS-IPR017871,ABC_transporter_type1-IPR017940,ATPase_AAA+_core-IPR003593,CysFib_conduc_TM-IPR009147,DOMAIN-ABC transmembrane type-1 1,DOMAIN-ABC transmembrane type-1 2,DOMAIN-ABC transporter 1,DOMAIN-ABC transporter 2,NP_BIND-ATP 2,TRANSMEM
3915609	3915569	140578	CHODL	0.467	0.176	cassette-exon|cassetteExon	C-type_lectin-IPR001304,C-type_lectin_fold-IPR016187,DOMAIN-C-type lectin,SIGNAL,TOPO_DOM-Cytoplasmic,TOPO_DOM-Extracellular,TRANSMEM
3023368	3023350	6608	SMO	0.64	0.176		GPCR_2-like-IPR017981, Frizzled-IPR000539
3034064	3034027	10049	DNAJB6	0.562	0.176		MOD_RES-Phosphoserine,REGION-Interaction with KRT18,DOMAIN-J,DnaJ_N-IPR001623,REGION-Interaction with HSP70
3428543	3428447	27340	UTP20	0.647	0.176
3892852	3892812	28231	SLCO4A1	0.638	0.176	exon-region-exclusion	DOMAIN-Kazal-like,MFS_1-IPR011701,MFS_general_subst_transpt-IPR016196,MOD_RES-Phosphoserine,MOD_RES-Phosphothreonine,OA_transporter-IPR004156,Prot_Inh_Kazal_2-IPR011497,Prot_inh_Kazal-IPR002350,TRANSMEM
3261455	3261447	23082	PPRC1	0.656	0.176		COMPBIAS-Pro-rich,PRO_rich-IPR000694,REGION-Necessary for interaction with CREB1 and NRF1 and for transcriptional coactivation
2610601	2610544	6538	SLC6A11	0.615	0.176		Na/ntran_symport-IPR000175
2598174	2598145	26154	ABCA12	0.499	0.176
3540042	3540007	4522	MTHFD1	0.633	0.176		BINDING-NADP,For_THF_ligase-IPR000559,HELIX,MOD_RES-N6-acetyllysine,MOD_RES-Phosphothreonine,NAD(P)-bd-IPR016040,NP_BIND-ATP,NP_BIND-NADP,REGION-Formyltetrahydrofolate synthetase,REGION-Substrate binding,STRAND,THF_DHase/CycOHase-IPR000672,TURN
2745951	2745899	64399	HHIP	0.489	0.176		COMPBIAS-Arg-rich,DISULFID,DOMAIN-EGF-like 1,DOMAIN-EGF-like 2,EGF-IPR006210,EGF_3-IPR000742,EGF_Ca_bd-IPR001881,EGF_extracell-IPR013111,EGF_laminin-IPR002049,EGF_like_reg_CS-IPR013032,Quinoprot_gluc_DH-IPR011041,SIGNAL
3564256	3564250	114088	TRIM9	0.511	0.176		B302-IPR001870,ConA_like_lec_gl-IPR008985,Fibronectin_typ-III-like_fold-IPR008957,SPRY_rcpt-IPR003877,SPla/RYanodine_receptor_sg-IPR018355,B302-IPR001870,ConA_like_lec_gl-IPR008985,DOMAIN-B30,DOMAIN-Fibronectin type-III,SPRY_rcpt-IPR003877,SPla/RYanodine_receptor_sg-IPR018355
2378205	2378180	27042	C1orf107	0.575	0.176		COMPBIAS-Poly-Asp
4012321	4012299	5255	PHKA1	0.559	0.176		PHK_AB-IPR008734
2745923	2745899	64399	HHIP	0.404	0.176		Quinoprot_gluc_DH-IPR011041
2798507	2798475	153478	PLEKHG4B	0.636	0.176			microRNA-target(hsa-miR-489:mirbase)
3842307	3842301	51545	ZNF581	0.578	0.176
3140930	3140920	56704	JPH1	0.594	0.176		Junctophilin-IPR017191
2515735	2515707	5163	PDK1	0.461	0.176	bleedingExon
2763324	2763278	166647	GPR125	0.624	0.176	alt-N-term|altPromoter	DOMAIN-GPS,GPCR_2-like-IPR017981,GPCR_2_secretin-like-IPR000832,LRR_C-IPR000483,Leu-rich_rpt-IPR001611,Leu-rich_rpt_typical-subtyp-IPR003591,MOD_RES-Phosphothreonine,MOTIF-PDZ-binding,PKD_cys_rich-IPR000203,REPEAT-LRR 4,TOPO_DOM-Cytoplasmic,TOPO_DOM-Extracellular,TRANSMEM-1,TRANSMEM-2,TRANSMEM-3,TRANSMEM-4,TRANSMEM-5,TRANSMEM-6,TRANSMEM-7
3446140	3446137	55885	LMO3	0.229	0.176		DOMAIN-LIM zinc-binding 1,DOMAIN-LIM zinc-binding 2,Znf_LIM-IPR001781	microRNA-target(hsa-miR-31:miranda)
3674203	3674199	27132	CPNE7	0.528	0.176		C2_Ca/lipid-bd_reg_CaLB-IPR008973, C2_Ca-dep-IPR000008, C2_membr_targeting-IPR018029
3957825	3957816	23598	PATZ1	0.594	0.176	alt-3'|cassette-exon|altThreePrime|cassetteExon	ZN_FING-C2H2-type 6,Znf_C2H2-IPR007087,Znf_C2H2-like-IPR015880
3396901	3396883	84881	RPUSD4	0.633	0.176
2610580	2610544	6538	SLC6A11	0.651	0.176		Na/ntran_symport-IPR000175
2598192	2598145	26154	ABCA12	0.626	0.176		ABC_transporter-like-IPR003439,ABC_transporter_CS-IPR017871,ATPase_AAA+_core-IPR003593,DOMAIN-ABC transporter 1,NP_BIND-ATP 1,TRANSMEM
2733332	2733287	56978	PRDM8	0.556	0.176		COMPBIAS-Poly-Gln,ZN_FING-C2H2-type 2,ZN_FING-C2H2-type 3,Znf_C2H2-IPR007087,Znf_C2H2-like-IPR015880,Znf_Rad18_put-IPR006642
2598159	2598145	26154	ABCA12	0.578	0.176
3629577	3629567	54956	PARP16	0.637	0.176
2774820	2774817	152559	PAQR3	0.58	0.176		HlyIII_related-IPR004254,REGION-Golgi targeting,TOPO_DOM-Cytoplasmic,TOPO_DOM-Lumenal,TRANSMEM
3422179	3422144	8549	LGR5	0.503	0.176	cassetteExon	Leu-rich_rpt_typical-subtyp-IPR003591
3468747	3468743	51559	NT5DC3	0.579	0.176
3833762	3833757	6626	SNRPA	0.617	0.176		DOMAIN-RRM 1,HELIX,MOD_RES-N6-acetyllysine,RRM_RNP1-IPR000504,STRAND,TURN
4010613	4010602	139285	FAM123B	0.635	0.176
2672902	2672857	6599	SMARCC1	0.604	0.176		BRCT-IPR001357,COMPBIAS-Poly-Pro,Chromodomain-IPR000953,DOMAIN-SWIRM,MOD_RES-N6-acetyllysine,MOD_RES-Phosphoserine,MOD_RES-Phosphothreonine,SWIRM-IPR007526
2611945	2611848	6533	SLC6A6	0.658	0.176		TOPO_DOM-Cytoplasmic,MOD_RES-Phosphoserine,Na/ntran_symport-IPR000175,Na/ntran_symport_taurine-IPR002434,TOPO_DOM-Cytoplasmic,TOPO_DOM-Extracellular,TRANSMEM-10,TRANSMEM-11,TRANSMEM-12,TRANSMEM-2,TRANSMEM-3,TRANSMEM-4,TRANSMEM-5,TRANSMEM-6,TRANSMEM-7,TRANSMEM-8,TRANSMEM-9
3932133	3932131	8624	PSMG1	0.597	0.176	alt-C-term	MOD_RES-N6-acetyllysine,MOD_RES-Phosphoserine,MOD_RES-Phosphothreonine,Proteasome_assmbl_chp_1-IPR016565
3239900	3239891	23590	PDSS1	0.616	0.176		BINDING-Isopentenyl diphosphate,BINDING-Polyprenyl diphosphate,METAL-Magnesium 1,METAL-Magnesium 2,Polyprenyl_synt-IPR000092,Terpenoid_synth-IPR008949
3557162	3557106	22985	ACIN1	0.652	0.176		COMPBIAS-Glu-rich,COMPBIAS-Ser-rich,CROSSLNK-Glycyl lysine isopeptide (Lys-Gly) (interchain with G-Cter in ubiquitin),DOMAIN-SAP,MOD_RES-N6-acetyllysine,MOD_RES-Phosphoserine,MOD_RES-Phosphothreonine,MOD_RES-Phosphotyrosine,SAP_DNA_bd-IPR003034
2952343	2952323	266727	MDGA1	1.765	0.26		DISULFID,DOMAIN-Fibronectin type-III,DOMAIN-Ig-like 1,DOMAIN-Ig-like 2,DOMAIN-Ig-like 3,DOMAIN-Ig-like 6,DOMAIN-MAM,FN_III-IPR003961,Fibronectin_typ-III-like_fold-IPR008957,Ig-IPR013151,Ig-like-IPR007110,Ig_I-set-IPR013098,Ig_V-set-IPR013106,Ig_V-set_sub-IPR003596,Ig_sub-IPR003599,Ig_sub2-IPR003598,LIPID-GPI-anchor amidated serine,MAM-IPR000998,Nase_comp1_CS-IPR000318,PROPEP-Removed in mature for…
3046103	3046062	313	AOAH	2.223	0.26		Esterase_SGNH_hydro-type-IPR013830, Lipase_GDSL-IPR001087
2635749	2635741	10225	CD96	1.611	0.26		Ig_sub-IPR003599
3501745	3501661	8874	ARHGEF7	1.587	0.26		Calponin-IPR001997,Calponin-homology-IPR016146,Calponin_act_bd-IPR001715,SM22_calponin-IPR003096
4019490	4019486	23157	2009-09-06	1.842	0.26	bleedingExon	COILED,Cell_Div_GTP_bd-IPR000038,HELIX,MOD_RES-N6-acetyllysine,MOD_RES-Phosphoserine,MOD_RES-Phosphothreonine,NP_BIND-GTP,STRAND,Septin-IPR016491,TURN	microRNA-target(hsa-miR-330-5p:mirbase,hsa-miR-206:mirbase,hsa-miR-1:mirbase,hsa-miR-493:mirbase,hsa-miR-205:mirbase,hsa-miR-550*:mirbase)
3307811	3307795	55088	C10orf118	1.514	0.26		(~)Prefoldin-IPR009053,Spectrin/alpha-actinin-IPR018159
2362498	2362469	57863	CADM3	1.92	0.26		CD80_C2-set-IPR013162,DISULFID,DOMAIN-Ig-like C2-type 1,DOMAIN-Ig-like C2-type 2,Ig-IPR013151,Ig-like-IPR007110,Ig_C1-set-IPR003597,Ig_I-set-IPR013098,Ig_sub-IPR003599,Ig_sub2-IPR003598,Neurexin-like-IPR003585,TOPO_DOM-Cytoplasmic,TOPO_DOM-Extracellular,TRANSMEM
3321174	3321150	406	ARNTL	1.93	0.26	cassette-exon|cassetteExon
2351298	2351294	3749	KCNC4	1.911	0.26
2593742	2593733	3329	HSPD1	2.05	0.26		Chaprnin_Cpn60-IPR001844,Cpn60/TCP-1-IPR002423,MOD_RES-N6-acetyllysine	microRNA-target(hsa-miR-449a:mirbase,hsa-miR-140:miranda,hsa-miR-449b:mirbase)
2440555	2440549	257106	ARHGAP30	1.654	0.26	alt-3'|bleedingExon|exon-region-exclusion	MOD_RES-Phosphoserine,MOD_RES-Phosphotyrosine	microRNA-target(hsa-miR-379:mirbase,hsa-miR-582-5p:mirbase,hsa-miR-532-3p:mirbase,hsa-miR-33b*:mirbase,hsa-miR-571:mirbase,hsa-miR-188-3p:mirbase,hsa-miR-519e:mirbase,hsa-miR-767-3p:mirbase,hsa-miR-34a:mirbase)
3911782	3911767	1522	CTSZ	2.418	0.26		ACT_SITE,DISULFID,HELIX,PROPEP-Activation peptide,Peptidase_C1A_C-IPR000668,SIGNAL,STRAND,TURN
3059415	3059393	9723	SEMA3E	1.652	0.26		Semaphorin/CD100_Ag-IPR001627
3064607	3064591	51024	FIS1	1.589	0.26	alt-C-term|altPromoter	HELIX,REPEAT-TPR,STRAND,TOPO_DOM-Cytoplasmic,TOPO_DOM-Mitochondrial intermembrane or peroxisomal matrix,TRANSMEM,TURN,Tetratricopeptide_rpt_11_Fis1-IPR016543
3108309	3108226	10404	PGCP	1.834	0.26		ACT_SITE-Nucleophile,METAL-Zinc 1,METAL-Zinc 2,Peptidase_M28-IPR007484,SIGNAL	microRNA-target(hsa-miR-190:mirbase,hsa-miR-218:mirbase,hsa-miR-33a:mirbase,hsa-miR-191:mirbase,hsa-miR-518d-5p:mirbase,hsa-miR-194:mirbase,hsa-miR-149*:mirbase,hsa-miR-502-5p:mirbase,hsa-miR-380:mirbase)
3726187	3726154	3675	ITGA3	1.889	0.26		DISULFID,DISULFID-Interchain (between heavy and light chains),Int_alpha_beta-p-IPR013519,Integrin_alpha-IPR000413,Integrin_alpha-2-IPR013649,MOTIF-GFFKR motif,REGION-Interaction with HPS5,REPEAT-FG-GAP 1,REPEAT-FG-GAP 2,REPEAT-FG-GAP 3,SIGNAL,TOPO_DOM-Cytoplasmic,TOPO_DOM-Extracellular,TRANSMEM
3672070	3672059	9764	KIAA0513	1.552	0.26
2593753	2593733	3329	HSPD1	1.839	0.26		Chaperone_TCP-1-IPR017998,Chaprnin_Cpn60-IPR001844,MOD_RES-N6-acetyllysine,MOD_RES-Phosphoserine,TRANSIT-Mitochondrion,Chaprnin_Cpn60-IPR001844,MOD_RES-N6-acetyllysine,MOD_RES-Phosphotyrosine
2935315	2935311	135138	PACRG	1.741	0.26
3025324	3025291	136332	LRGUK	1.725	0.26		DOMAIN-Guanylate kinase-like,Guanylate_kin-IPR008144,Guanylt/Ca-IPR008145,Leu-rich_rpt-IPR001611,Leu-rich_rpt_typical-subtyp-IPR003591,MOD_RES-Phosphotyrosine,NP_BIND-ATP,REPEAT-LRR 1,REPEAT-LRR 10,REPEAT-LRR 2,REPEAT-LRR 3,REPEAT-LRR 4,REPEAT-LRR 5,REPEAT-LRR 6,REPEAT-LRR 7,REPEAT-LRR 8,REPEAT-LRR 9
2373907	2373842	5788	PTPRC	1.736	0.26		ACT_SITE-Phosphocysteine intermediate,DOMAIN-Fibronectin type-III 1,DOMAIN-Fibronectin type-III 2,DOMAIN-Tyrosine-protein phosphatase 1,DOMAIN-Tyrosine-protein phosphatase 2,FN_III-IPR003961,Fibronectin_typ-III-like_fold-IPR008957,HELIX,Leukocyte_common_Ag-IPR016335,MOD_RES-Phosphoserine,SIGNAL,STRAND,TOPO_DOM-Cytoplasmic,TRANSMEM,TURN,Tyr_Pase-IPR000387,Tyr_Pase_AS-IPR016130,Tyr_Pase_cat-IPR0035…
2583403	2583374	22925	PLA2R1	1.977	0.26		C-type_lectin-IPR001304, C-type_lectin_fold-IPR016187
2436541	2436526	7170	TPM3	1.635	0.26	cassetteExon	MOD_RES-Phosphothreonine,MOD_RES-Phosphotyrosine,SF_assemblin-IPR008374,Stathmin-IPR000956,Tropomyosin-IPR000533
2952356	2952323	266727	MDGA1	1.844	0.26		DISULFID,DOMAIN-Fibronectin type-III,DOMAIN-Ig-like 1,DOMAIN-Ig-like 2,DOMAIN-Ig-like 3,DOMAIN-Ig-like 4,DOMAIN-Ig-like 5,DOMAIN-Ig-like 6,FN_III-IPR003961,Fibronectin_typ-III-like_fold-IPR008957,Ig-IPR013151,Ig-like-IPR007110,Ig_C1-set-IPR003597,Ig_I-set-IPR013098,Ig_V-set-IPR013106,Ig_V-set_sub-IPR003596,Ig_sub-IPR003599,Ig_sub2-IPR003598,LIPID-GPI-anchor amidated serine,Nase_comp1_CS-IPR000318…
2411675	2411642	84871	AGBL4	1.934	0.26	alt-3'	ACT_SITE-Nucleophile,METAL-Zinc
2642473	2642441	79858	NEK11	1.939	0.26	alt-C-term
3489507	3489481	51131	PHF11	1.808	0.26
2892377	2892341	8737	RIPK1	1.637	0.26	exon-region-exclusion	ACT_SITE-Proton acceptor,COMPBIAS-Poly-Arg,MOD_RES-Phosphoserine,MOD_RES-Phosphotyrosine,REGION-Interaction with SQSTM1,SITE-Cleavage; by caspase-8,Ser_thr_pkin_AS-IPR008271,Tyr_pkinase-IPR001245
3722471	3722417	4077	NBR1	1.523	0.26	cassette-exon	DOMAIN-UBA
3382366	3382319	81544	GDPD5	1.525	0.26		TOPO_DOM-Extracellular,DISULFID,DOMAIN-GDPD,PLC-like_Pdiesterase_TIM-brl-IPR017946,TOPO_DOM-Extracellular
2996416	2996321	27241	BBS9	1.578	0.26
3482125	3482112	5042	PABPC3	1.514	0.26		PABP_1234-IPR006515, RRM_1-IPR003954, RRM_RNP1-IPR000504
3283658	3283613	220929	ZNF438	1.616	0.26	cassette-exon|cassetteExon	Znf_C2H2-like-IPR015880
2975412	2975385	54806	AHI1	1.597	0.26		Beta-tubulin_BS-IPR013838,COILED,COMPBIAS-Poly-Lys,DOMAIN-SH3,Gprotein_B-IPR001632,MOD_RES-Phosphoserine,REPEAT-WD 1,REPEAT-WD 2,REPEAT-WD 3,REPEAT-WD 4,REPEAT-WD 5,REPEAT-WD 6,REPEAT-WD 7,SH3_2-IPR011511,SH3_domain-IPR001452,Spectrin_alpha_SH3-IPR013315,WD40_repeat-IPR001680,WD40_repeat-like-IPR011046,WD40_repeat_region-IPR017986
3129073	3129065	1191	CLU	2.591	0.26		Clusterin-IPR016016, Clusterin-like-IPR000753	microRNA-target(hsa-miR-576-5p:mirbase)
3049812	3049700	168507	PKD1L1	1.714	0.26		DOMAIN-GPS,DOMAIN-PKD 1,DOMAIN-PKD 2,DOMAIN-PLAT,DOMAIN-REJ,LipOase_LH2-IPR001024,Lipase_LipOase-IPR008976,PKD-IPR000601,PKD/REJ-like-IPR002859,PKD1_2_channel-IPR013122,PKD_cys_rich-IPR000203,REJ-like-IPR014010,TOPO_DOM-Cytoplasmic,TOPO_DOM-Extracellular,TRANSMEM
3159381	3159330	81704	DOCK8	1.511	0.26		ARM-type_fold-IPR016024,DOCK-IPR010703,DOMAIN-DHR-1,DOMAIN-DHR-2
3646846	3646613	54715	A2BP1	2.247	0.26		ArAA_hydroxylase-IPR001273,DOMAIN-RRM,HELIX,Hud_Sxl_RNA-IPR002343,RRM_1-IPR003954,RRM_RNP1-IPR000504,SITE-Interaction with RNA,STRAND
3592144	3592109	6652	SORD	1.58	0.26		AlcDHase_Zn-bd-IPR013149, DNA_repair_RadA-IPR004504, FAD_pyr_nucl-diS_OxRdtase-IPR013027, Pyridine_nuc-diS_OxRdtase_2-IPR000103, GroES_like-IPR011032
3061447	3061438	54809	SAMD9	1.749	0.26		DOMAIN-SAM,SAM-IPR001660,SAM_2-IPR011510,SAM_homology-IPR010993
3049741	3049700	168507	PKD1L1	1.712	0.26
3049735	3049700	168507	PKD1L1	1.712	0.26		DOMAIN-GPS,DOMAIN-PKD 1,DOMAIN-PKD 2,DOMAIN-PLAT,DOMAIN-REJ,LipOase_LH2-IPR001024,Lipase_LipOase-IPR008976,PKD-IPR000601,PKD/REJ-like-IPR002859,PKD1_2_channel-IPR013122,PKD_cys_rich-IPR000203,REJ-like-IPR014010,TOPO_DOM-Cytoplasmic,TOPO_DOM-Extracellular,TRANSMEM
3049734	3049700	168507	PKD1L1	1.712	0.26		DOMAIN-GPS,DOMAIN-PKD 1,DOMAIN-PKD 2,DOMAIN-PLAT,DOMAIN-REJ,LipOase_LH2-IPR001024,Lipase_LipOase-IPR008976,PKD-IPR000601,PKD/REJ-like-IPR002859,PKD1_2_channel-IPR013122,PKD_cys_rich-IPR000203,REJ-like-IPR014010,TOPO_DOM-Cytoplasmic,TOPO_DOM-Extracellular,TRANSMEM
3049776	3049700	168507	PKD1L1	1.712	0.26		DOMAIN-GPS,DOMAIN-PKD 1,DOMAIN-PKD 2,DOMAIN-PLAT,DOMAIN-REJ,LipOase_LH2-IPR001024,Lipase_LipOase-IPR008976,PKD-IPR000601,PKD/REJ-like-IPR002859,PKD1_2_channel-IPR013122,PKD_cys_rich-IPR000203,REJ-like-IPR014010,TOPO_DOM-Cytoplasmic,TOPO_DOM-Extracellular,TRANSMEM
3049817	3049700	168507	PKD1L1	1.712	0.26		DOMAIN-GPS,DOMAIN-PKD 1,DOMAIN-PKD 2,DOMAIN-PLAT,DOMAIN-REJ,LipOase_LH2-IPR001024,Lipase_LipOase-IPR008976,PKD-IPR000601,PKD/REJ-like-IPR002859,PKD1_2_channel-IPR013122,PKD_cys_rich-IPR000203,REJ-like-IPR014010,TOPO_DOM-Cytoplasmic,TOPO_DOM-Extracellular,TRANSMEM
3049742	3049700	168507	PKD1L1	1.712	0.26
2373895	2373842	5788	PTPRC	1.638	0.26		ACT_SITE-Phosphocysteine intermediate,DOMAIN-Fibronectin type-III 1,DOMAIN-Fibronectin type-III 2,DOMAIN-Tyrosine-protein phosphatase 1,DOMAIN-Tyrosine-protein phosphatase 2,FN_III-IPR003961,Fibronectin_typ-III-like_fold-IPR008957,HELIX,Leukocyte_common_Ag-IPR016335,MOD_RES-Phosphoserine,SIGNAL,STRAND,TOPO_DOM-Cytoplasmic,TRANSMEM,TURN,Tyr_Pase-IPR000387,Tyr_Pase_AS-IPR016130,Tyr_Pase_cat-IPR0035…
3592156	3592109	6652	SORD	1.788	0.26		AlcDHase_Zn_CS-IPR002328,HELIX,METAL-Zinc; catalytic,STRAND,DNA_repair_RadA-IPR004504,FAD_pyr_nucl-diS_OxRdtase-IPR013027,GroES_like-IPR011032,HELIX,Pyridine_nuc-diS_OxRdtase_2-IPR000103,STRAND,TURN
2642489	2642441	79858	NEK11	1.831	0.26		Kinase_like-IPR011009
3489494	3489481	51131	PHF11	1.816	0.26
2948958	2948926	3106	HLA-B	1.841	0.26
3448106	3448088	79365	BHLHB3	1.554	0.26		HLH_DNA_bd-IPR011598
3129620	3129588	23303	KIF13B	1.61	0.26		Kinesin_motor-IPR001752,COILED,Cytoskel-assoc-prot_CAP-Gly-IPR000938,DOMAIN-CAP-Gly,DOMAIN-Kinesin-motor,HELIX,MOD_RES-Phosphoserine,PRO_rich-IPR000694,STRAND
3512895	3512874	3936	LCP1	1.813	0.26		Actinin_actin-bd_CS-IPR001589,CA_BIND-1,CA_BIND-2,Calponin_act_bd-IPR001715,DOMAIN-Actin-binding 1,DOMAIN-CH 1,DOMAIN-CH 2,DOMAIN-CH 4,DOMAIN-EF-hand 1,DOMAIN-EF-hand 2,EF_HAND_1-IPR018247,EF_HAND_2-IPR018249,EF_hand-IPR018248,EF_hand_Ca_bd-IPR002048,HELIX,MOD_RES-N6-acetyllysine,MOD_RES-Phosphoserine,MOD_RES-Phosphotyrosine,Parvalbumin-IPR008080
3709006	3708991	1949	EFNB3	2.316	0.26
2635772	2635741	10225	CD96	1.624	0.26
4019491	4019486	23157	2009-09-06	1.824	0.26	cassette-exon|cassetteExon	COILED,Cell_Div_GTP_bd-IPR000038,HELIX,MOD_RES-N6-acetyllysine,MOD_RES-Phosphoserine,MOD_RES-Phosphothreonine,Septin-IPR016491,TURN	microRNA-target(hsa-let-7f-2*:mirbase)
3248748	3248661	22891	ZNF365	1.901	0.26	cassette-exon|cassetteExon
3248756	3248661	22891	ZNF365	1.949	0.26		COILED,MOD_RES-Phosphothreonine,Znf_C2H2-IPR007087,Znf_C2H2-like-IPR015880	microRNA-target(hsa-miR-200b:mirbase,hsa-miR-98:mirbase,hsa-miR-921:mirbase,hsa-miR-429:mirbase,hsa-miR-617:mirbase,hsa-miR-200c:mirbase)
3105302	3105271	138046	RALYL	2.03	0.26	alt-N-term	COILED,DOMAIN-RRM,RRM_RNP1-IPR000504,hnRNP_C_Raly-IPR017347
2583422	2583374	22925	PLA2R1	2.094	0.26		C-type_lectin-IPR001304, C-type_lectin_fold-IPR016187
2583440	2583374	22925	PLA2R1	2.337	0.26		C-type_lectin-IPR001304, C-type_lectin_fold-IPR016187
2642457	2642441	79858	NEK11	1.763	0.26		Tyr_pkinase-IPR001245, Ser_thr_pkinase-IPR002290, Kinase_like-IPR011009, Prot_kinase_core-IPR000719, Se/Thr_pkinase-rel-IPR017442, Ser_thr_pkin_AS-IPR008271
2593760	2593733	3329	HSPD1	1.767	0.26	cassette-exon	Chaperone_TCP-1-IPR017998,Chaprnin_Cpn60-IPR001844,MOD_RES-N6-acetyllysine,MOD_RES-Phosphoserine,TRANSIT-Mitochondrion
2939071	2939069	5269	SERPINB6	1.893	0.26		Protease_inhib_I4_serpin-IPR000215,Protease_inhib_I4_serpin-IPR000215,SerpinB9_Maspin-IPR000240	microRNA-target(hsa-miR-147b:mirbase,hsa-miR-217:mirbase,hsa-miR-887:mirbase,hsa-miR-125b-1*:mirbase,hsa-miR-652:mirbase,hsa-miR-15a*:mirbase,hsa-miR-490-5p:mirbase,hsa-miR-363:mirbase)
2373908	2373842	5788	PTPRC	1.519	0.26		ACT_SITE-Phosphocysteine intermediate,DOMAIN-Fibronectin type-III 1,DOMAIN-Fibronectin type-III 2,DOMAIN-Tyrosine-protein phosphatase 1,DOMAIN-Tyrosine-protein phosphatase 2,FN_III-IPR003961,Fibronectin_typ-III-like_fold-IPR008957,HELIX,Leukocyte_common_Ag-IPR016335,MOD_RES-Phosphoserine,SIGNAL,STRAND,TOPO_DOM-Cytoplasmic,TRANSMEM,TURN,Tyr_Pase-IPR000387,Tyr_Pase_AS-IPR016130,Tyr_Pase_cat-IPR0035…
3507967	3507962	84056	KATNAL1	1.901	0.26		ATPase_AAA+_core-IPR003593, ATPase_AAA_core-IPR003959
2593758	2593733	3329	HSPD1	1.863	0.26		Chaperone_TCP-1-IPR017998,Chaprnin_Cpn60-IPR001844,MOD_RES-N6-acetyllysine,MOD_RES-Phosphoserine,TRANSIT-Mitochondrion,Chaprnin_Cpn60-IPR001844,MOD_RES-N6-acetyllysine,MOD_RES-Phosphotyrosine
2436565	2436526	7170	TPM3	1.668	0.26	alt-5'	Chemotax_Me-accpt_rcpt_sig-IPR004089,HR1_rho-bd-IPR011072,SF_assemblin-IPR008374,Stathmin-IPR000956,Tropomyosin-IPR000533,COILED,K_chnl_volt-dep_KCQN1_sub1-IPR005827,MOD_RES-N6-acetyllysine,MOD_RES-Phosphoserine,SF_assemblin-IPR008374,Stathmin-IPR000956,Tropomyosin-IPR000533
2373900	2373842	5788	PTPRC	1.674	0.26		ACT_SITE-Phosphocysteine intermediate,DOMAIN-Fibronectin type-III 1,DOMAIN-Fibronectin type-III 2,DOMAIN-Tyrosine-protein phosphatase 1,DOMAIN-Tyrosine-protein phosphatase 2,FN_III-IPR003961,Fibronectin_typ-III-like_fold-IPR008957,HELIX,Leukocyte_common_Ag-IPR016335,MOD_RES-Phosphoserine,SIGNAL,STRAND,TOPO_DOM-Cytoplasmic,TRANSMEM,TURN,Tyr_Pase-IPR000387,Tyr_Pase_AS-IPR016130,Tyr_Pase_cat-IPR0035…
3571960	3571944	4053	LTBP2	1.653	0.26		EGF_Ca_bd_CS-IPR018097, EGF_Ca_bd_2-IPR013091, EGF_Ca_bd-IPR001881
3758309	3758291	10493	VAT1	1.821	0.26		AlcDHase_Zn-bd-IPR013149,Quin_OxRdtase/zeta-crystal_CS-IPR002364
3578110	3578089	161176	C14orf49	1.747	0.26		REPEAT-Spectrin 2,Spectrin/alpha-actinin-IPR018159,Spectrin_repeat-IPR002017,TOPO_DOM-Cytoplasmic
3979772	3979762	9843	HEPH	1.665	0.26	cassette-exon	Cu-oxidase_2-IPR011706,Cu-oxidase_3-IPR011707,Cu_oxidase_Cu_BS-IPR002355,Cupredoxin-IPR008972,DISULFID,DOMAIN-Plastocyanin-like 3,DOMAIN-Plastocyanin-like 4,DOMAIN-Plastocyanin-like 5,DOMAIN-Plastocyanin-like 6,METAL-Copper 1; type 2,METAL-Copper 2; type 3,METAL-Copper 3; type 3,METAL-Copper 4; type 1,METAL-Copper 5; type 1,METAL-Copper 6; type 1,TOPO_DOM-Cytoplasmic,TRANSMEM
2736437	2736322	10611	PDLIM5	1.98	0.26	intron-retention
2975271	2975257	64577	ALDH8A1	1.571	0.26	cassette-exon|cassetteExon	Ald_DHase/Histidinol_DHase-IPR016161,Aldehyde_DHase-IPR015590,ACT_SITE-Nucleophile,Ald_DHase/Histidinol_DHase-IPR016161,Ald_DHase_CS-IPR016160,Aldehyde_DHase-IPR015590
3293852	3293840	9806	SPOCK2	2.256	0.26		COMPBIAS-Glu-rich,DISULFID,DOMAIN-Kazal-like,DOMAIN-Thyroglobulin type-1,MOD_RES-Phosphothreonine,Prot_Inh_Kazal_2-IPR011497,Prot_inh_Kazal-IPR002350,Thyroglobulin_1-IPR000716
3049746	3049700	168507	PKD1L1	1.585	0.26		DOMAIN-GPS,DOMAIN-PKD 1,DOMAIN-PKD 2,DOMAIN-PLAT,DOMAIN-REJ,LipOase_LH2-IPR001024,Lipase_LipOase-IPR008976,PKD-IPR000601,PKD/REJ-like-IPR002859,PKD1_2_channel-IPR013122,PKD_cys_rich-IPR000203,REJ-like-IPR014010,TOPO_DOM-Cytoplasmic,TOPO_DOM-Extracellular,TRANSMEM
2362502	2362469	57863	CADM3	2.343	0.26	exon-region-exclusion	CD80_C2-set-IPR013162,DISULFID,DOMAIN-Ig-like C2-type 1,DOMAIN-Ig-like C2-type 2,Ig-IPR013151,Ig-like-IPR007110,Ig_C1-set-IPR003597,Ig_I-set-IPR013098,Ig_sub-IPR003599,Ig_sub2-IPR003598,Neurexin-like-IPR003585,TOPO_DOM-Cytoplasmic,TOPO_DOM-Extracellular,TRANSMEM
3049791	3049700	168507	PKD1L1	1.679	0.26		DOMAIN-GPS,DOMAIN-PKD 1,DOMAIN-PKD 2,DOMAIN-PLAT,DOMAIN-REJ,LipOase_LH2-IPR001024,Lipase_LipOase-IPR008976,PKD-IPR000601,PKD/REJ-like-IPR002859,PKD1_2_channel-IPR013122,PKD_cys_rich-IPR000203,REJ-like-IPR014010,TOPO_DOM-Cytoplasmic,TOPO_DOM-Extracellular,TRANSMEM
3025293	3025291	136332	LRGUK	1.925	0.26		DOMAIN-Guanylate kinase-like,Guanylate_kin-IPR008144,Guanylt/Ca-IPR008145,Leu-rich_rpt-IPR001611,Leu-rich_rpt_typical-subtyp-IPR003591,MOD_RES-Phosphotyrosine,NP_BIND-ATP,REPEAT-LRR 1,REPEAT-LRR 10,REPEAT-LRR 2,REPEAT-LRR 3,REPEAT-LRR 4,REPEAT-LRR 5,REPEAT-LRR 6,REPEAT-LRR 7,REPEAT-LRR 8,REPEAT-LRR 9
3727823	3727787	162282	ANKFN1	1.621	0.26
3279715	3279698	8029	CUBN	1.722	0.26		CUB-IPR000859,DISULFID,DOMAIN-CUB 21,CUB-IPR000859,DISULFID,DOMAIN-CUB 25
2583452	2583374	22925	PLA2R1	2.156	0.26		Ricin_B-rel_lectin-IPR008997, Ricin_B_lectin-IPR000772
3067488	3067478	4897	NRCAM	2.128	0.26	alt-C-term|cassetteExon	DISULFID,DOMAIN-Fibronectin type-III 1,DOMAIN-Fibronectin type-III 2,DOMAIN-Fibronectin type-III 3,DOMAIN-Fibronectin type-III 4,DOMAIN-Ig-like 1,DOMAIN-Ig-like 2,DOMAIN-Ig-like 3,DOMAIN-Ig-like 4,DOMAIN-Ig-like 5,DOMAIN-Ig-like 6,FN_III-IPR003961,Fibronectin_typ-III-like_fold-IPR008957,FnIII_subd-IPR003962,HELIX,Ig-IPR013151,Ig-like-IPR007110,Ig/MHC_CS-IPR003006,Ig_I-set-IPR013098,Ig_V-set-IPR01…
2642465	2642441	79858	NEK11	1.891	0.26	cassette-exon	DOMAIN-Protein kinase,Kinase_like-IPR011009,Prot_kinase_core-IPR000719,Se/Thr_pkinase-rel-IPR017442,Ser_thr_pkinase-IPR002290,Tyr_pkinase-IPR001245
2635746	2635741	10225	CD96	1.542	0.26		Ig_V-set_sub-IPR003596, Ig_V-set-IPR013106, Ig_sub-IPR003599, Ig_sub2-IPR003598
2834918	2834863	22885	ABLIM3	1.739	0.26	cassette-exon|cassetteExon
2531443	2531377	6672	SP100	1.687	0.26		DOMAIN-SAND,HELIX,MOTIF-Nuclear localization signal,SAND-IPR000770,SAND_like-IPR010919,STRAND,TURN
3279749	3279698	8029	CUBN	1.61	0.26	cassette-exon	CUB-IPR000859,DISULFID,DOMAIN-CUB 21,CUB-IPR000859,DISULFID,DOMAIN-CUB 11,DOMAIN-CUB 12,DOMAIN-CUB 14,DOMAIN-CUB 16,DOMAIN-CUB 17,DOMAIN-CUB 18,DOMAIN-CUB 9
3611020	3610982	23336	DMN	1.861	0.26	intron-retention	F-IPR016044,MOD_RES-Phosphoserine,REGION-Coil 1A,REGION-Coil 1B,REGION-Head,REGION-Linker 1,REGION-Linker 12
3662009	3661940	2775	GNAO1	1.762	0.26	cassette-exon|cassetteExon	ARF-IPR006688,Fungi_GproteinA-IPR002975,Gprotein_alph_bd-IPR001019,Gprotein_alpha_I-IPR001408,NP_BIND-GTP,Ras_GTPase-IPR001806,ARF-IPR006688,Fungi_GproteinA-IPR002975,Gprotein_alph_bd-IPR001019,Gprotein_alpha_I-IPR001408,Ras_GTPase-IPR001806
3591479	3591459	4130	MAP1A	1.648	0.26
2361783	2361761	4914	NTRK1	1.678	0.26		Tyr_pkinase-IPR001245, Ser_thr_pkinase-IPR002290, Kinase_like-IPR011009, Prot_kinase_core-IPR000719, Se/Thr_pkinase-rel-IPR017442, Protein_kinase_ATP_BS-IPR017441
3364351	3364306	55553	SOX6	1.954	0.26	alt-3'|altThreePrime
2879379	2879312	2908	NR3C1	1.834	0.26	bleedingExon|exon-region-exclusion|retainedIntron	HELIX,Nucl_hormone_rcpt_ligand-bd-IPR008946,Nucl_hrmn_rcpt_lig-bd_core-IPR000536,REGION-Steroid-binding,Str_hrmn_rcpt-IPR001723
2481309	2481308	129285	CCDC128	1.803	0.26
2322981	2322957	55160	ARHGEF10L	1.696	0.26		DH-domain-IPR000219,DOMAIN-DH
2593746	2593733	3329	HSPD1	1.973	0.26		MOD_RES-N6-acetyllysine,Chaperone_TCP-1-IPR017998,Chaperonin_Cpn60_CS-IPR018370,Chaprnin_Cpn60-IPR001844,MOD_RES-N6-acetyllysine,MOD_RES-Phosphoserine,TRANSIT-Mitochondrion
2583397	2583374	22925	PLA2R1	1.607	0.26		C-type_lectin-IPR001304, C-type_lectin_fold-IPR016187
2583411	2583374	22925	PLA2R1	1.507	0.26		C-type_lectin-IPR001304, C-type_lectin_fold-IPR016187
2401645	2401643	2517	FUCA1	1.54	0.26		Glyco_hydro_29-IPR000933,Glyco_hydro_29_CS-IPR018526,Glyco_hydro_29_sub-IPR016286,Glyco_hydro_cat-IPR017853,SIGNAL,SITE-May be important for catalysis	microRNA-target(hsa-miR-93*:mirbase,hsa-miR-133b:mirbase,hsa-miR-148b:mirbase,hsa-miR-331-5p:mirbase,hsa-miR-133a:mirbase,hsa-miR-631:mirbase,hsa-miR-9:mirbase)
2960082	2960010	55788	LMBRD1	1.542	0.26	alt-N-term	GPCR_3_GABA_rcpt_B-IPR002455,LMBR1-IPR006876,TOPO_DOM-Cytoplasmic,TOPO_DOM-Extracellular,TRANSMEM-3,TRANSMEM-4,TRANSMEM-5
2642447	2642441	79858	NEK11	1.505	0.26
2677782	2677723	50650	ARHGEF3	1.988	0.26	alt-N-term
2952324	2952323	266727	MDGA1	2.572	0.26
2362495	2362469	57863	CADM3	1.727	0.26		CD80_C2-set-IPR013162,DISULFID,DOMAIN-Ig-like C2-type 1,DOMAIN-Ig-like C2-type 2,Ig-IPR013151,Ig-like-IPR007110,Ig_C1-set-IPR003597,Ig_I-set-IPR013098,Ig_sub-IPR003599,Ig_sub2-IPR003598,Neurexin-like-IPR003585,TOPO_DOM-Cytoplasmic,TOPO_DOM-Extracellular,TRANSMEM
3485686	3485674	8900	CCNA1	1.603	0.26	alt-3'|altThreePrime	Cyclin-IPR006670,Cyclin_A_B_D_E-IPR014400,Cyclin_N-IPR006671,Cyclin_like-IPR011028
2963049	2962998	22832	KIAA1009	1.542	0.26	cassette-exon|cassetteExon	COILED,CROSSLNK-Glycyl lysine isopeptide (Lys-Gly) (interchain with G-Cter in ubiquitin),MOD_RES-Phosphoserine,Tropomyosin-IPR000533
3049756	3049700	168507	PKD1L1	1.679	0.26		DOMAIN-GPS,DOMAIN-PKD 1,DOMAIN-PKD 2,DOMAIN-PLAT,DOMAIN-REJ,LipOase_LH2-IPR001024,Lipase_LipOase-IPR008976,PKD-IPR000601,PKD/REJ-like-IPR002859,PKD1_2_channel-IPR013122,PKD_cys_rich-IPR000203,REJ-like-IPR014010,TOPO_DOM-Cytoplasmic,TOPO_DOM-Extracellular,TRANSMEM
3402816	3402814	27239	GPR162	1.806	0.26	cassetteExon
3727867	3727787	162282	ANKFN1	2.747	0.26			microRNA-target(hsa-miR-514:mirbase,hsa-miR-96*:mirbase,hsa-miR-328:mirbase,hsa-miR-15a*:mirbase,hsa-miR-136:miranda)
2975043	2975014	6446	SGK1	1.587	0.26		REGION-Necessary for localization to the cytoplasm
3727824	3727787	162282	ANKFN1	1.65	0.26		ANK-IPR002110
2904069	2904000	3159	HMGA1	1.598	0.26		AT_hook_DNA-bd_CS-IPR017956,Adrgc_rcpt_B1-IPR000507,Highmoblty_IY-IPR000116,PRO_rich-IPR000694,TURN	microRNA-target(hsa-miR-662:mirbase)
3426545	3426502	10154	PLXNC1	1.631	0.26		DOMAIN-Sema,IPT_TIG_rcpt-IPR002909,Ig_E-set-IPR014756,MOD_RES-Phosphoserine,Plexin-like-IPR003659,Plexin-like_fold-IPR016201,Plexin_cytopl-IPR013548,Plexin_repeat-IPR002165,Protease_inhib_I4_serpin-IPR000215,Rho_GTPase_activation_prot-IPR008936,SIGNAL,Semaphorin/CD100_Ag-IPR001627,TOPO_DOM-Cytoplasmic,TOPO_DOM-Extracellular,TRANSMEM
2953747	2953711	7942	TFEB	2.068	0.26	alt-N-term	COMPBIAS-Gln-rich,COMPBIAS-Poly-Gln,COMPBIAS-Pro-rich,DNA_BIND-Basic motif,DOMAIN-Helix-loop-helix motif,DOMAIN-Leucine-zipper,HLH_DNA_bd-IPR011598,HLH_basic-IPR001092,MOD_RES-Phosphoserine,PRO_rich-IPR000694,REGION-Strong transcription activation domain
2775287	2775259	153020	RASGEF1B	1.661	0.26		DOMAIN-Ras-GEF,RasGRF_CDC25-IPR001895
2329232	2329196	113451	ADC	1.77	0.26			microRNA-target(hsa-miR-593*:mirbase,hsa-miR-200c:mirbase,hsa-miR-346:mirbase,hsa-miR-141:mirbase,hsa-miR-361-5p:mirbase,hsa-miR-873:mirbase,hsa-miR-541:mirbase,hsa-miR-509-3p:mirbase,hsa-miR-200a:mirbase,hsa-miR-877*:mirbase,hsa-miR-886-3p:mirbase,hsa-miR-139-5p:mirbase,hsa-miR-363*:mirbase,hsa-miR-139:miranda,hsa-miR-139-3p:mirbase,hsa-miR-122:mirbase,hsa-miR-639:mirbase,hsa-miR-942:mirbase,hsa…
3018553	3018535	55973	BCAP29	1.686	0.26		Bap31-IPR008417
2609925	2609904	4968	OGG1	1.591	0.26	bleedingExon	DNA_glycosylase-IPR011257,Ogg-IPR004577,DNA_glycosylase-IPR011257,Ogg-IPR004577
2583434	2583374	22925	PLA2R1	2.034	0.26		C-type_lectin-IPR001304, C-type_lectin_fold-IPR016187
2834298	2834282	202374	STK32A	1.536	0.26
3404468	3404436	29121	CLEC2D	2.203	0.26		AntifreezeII-IPR002353,AntifreezeII-IPR002353,C-type_lectin_fold-IPR016187,TOPO_DOM-Cytoplasmic	microRNA-target(hsa-miR-451:mirbase,hsa-let-7g*:mirbase)
3353456	3353441	79864	C11orf63	1.777	0.26	alt-C-term		microRNA-target(hsa-miR-627:mirbase,hsa-miR-302c*:mirbase,hsa-miR-208b:mirbase,hsa-miR-518c*:mirbase,hsa-miR-374b*:mirbase,hsa-miR-92a-1*:mirbase,hsa-miR-23b:mirbase,hsa-miR-628-3p:mirbase,hsa-miR-23a:mirbase)
3279732	3279698	8029	CUBN	1.636	0.26	cassette-exon	CUB-IPR000859,DISULFID,DOMAIN-CUB 24,DOMAIN-CUB 25,DOMAIN-CUB 26,DOMAIN-CUB 27,CUB-IPR000859,DISULFID,DOMAIN-CUB 21
3321210	3321150	406	ARNTL	2.03	0.26		CROSSLNK-Glycyl lysine isopeptide (Lys-Gly) (interchain with G-Cter in SUMO),DNA_BIND-Basic motif,DOMAIN-Helix-loop-helix motif,DOMAIN-PAC,DOMAIN-PAS 1,DOMAIN-PAS 2,HLH_DNA_bd-IPR011598,HLH_basic-IPR001092,Nuc_translocat-IPR001067,PAC-IPR001610,PAS-IPR000014,PAS_fold-IPR013767,PAS_fold_3-IPR013655
2909951	2909948	7021	TFAP2B	1.934	0.26
2583405	2583374	22925	PLA2R1	1.626	0.26		C-type_lectin-IPR001304, C-type_lectin_fold-IPR016187
3448116	3448088	79365	BHLHB3	1.741	0.26
3021056	3021009	3751	KCND2	1.828	0.26
3591477	3591459	4130	MAP1A	1.728	0.26		PRO_rich-IPR000694
2410332	2410330	60313	GPBP1L1	1.53	0.26
3181197	3181193	23424	TDRD7	1.983	0.26		DOMAIN-Tudor 1,DOMAIN-Tudor 2,Maternal_tudor-IPR008191,Tudor-IPR002999,Tudor_subgroup-IPR018351
3049753	3049700	168507	PKD1L1	1.674	0.26		DOMAIN-GPS,DOMAIN-PKD 1,DOMAIN-PKD 2,DOMAIN-PLAT,DOMAIN-REJ,LipOase_LH2-IPR001024,Lipase_LipOase-IPR008976,PKD-IPR000601,PKD/REJ-like-IPR002859,PKD1_2_channel-IPR013122,PKD_cys_rich-IPR000203,REJ-like-IPR014010,TOPO_DOM-Cytoplasmic,TOPO_DOM-Extracellular,TRANSMEM
2583445	2583374	22925	PLA2R1	1.708	0.26		FN_type2_col_bd-IPR000562
2834329	2834282	202374	STK32A	1.993	0.26	alt-C-term	DOMAIN-Protein kinase,Kinase_like-IPR011009,Prot_kinase_core-IPR000719,Se/Thr_pkinase-rel-IPR017442,Ser_thr_pkinase-IPR002290,Tyr_pkinase-IPR001245
3046069	3046062	313	AOAH	1.503	0.26
3248749	3248661	22891	ZNF365	1.958	0.26	cassette-exon|cassetteExon
2672262	2672230	259173	ALS2CL	1.904	0.26	intron-retention	DOMAIN-VPS9,VPS9-IPR003123,VPS9_sub-IPR013995,DH-domain-IPR000219,MORN-IPR003409,REPEAT-MORN 1,REPEAT-MORN 2,REPEAT-MORN 3,REPEAT-MORN 4,REPEAT-MORN 5
2396227	2396201	54897	CASZ1	1.667	0.26		COMPBIAS-Pro-rich,PRO_rich-IPR000694,ZN_FING-C2H2-type 4,Znf_C2H2-IPR007087,Znf_C2H2-like-IPR015880
3555323	3555300	57820	CCNB1IP1	0.61	0.26	cassette-exon|cassetteExon
3861763	3861738	54938	SARS2	0.655	0.26		Ser-tRNA-synth_IIa-IPR002317, aa-tRNA-synth_II_cons-reg-IPR006195
3667836	3667811	1723	DHODH	0.618	0.26	alt-3'|altThreePrime	DHO_DHase_1_2-IPR012135,DHO_DHase_2-IPR005719,Dihydroorotate_DHase_CS-IPR001295,HELIX,STRAND,TRANSMEM,TURN
2774819	2774817	152559	PAQR3	0.503	0.26		HlyIII_related-IPR004254,REGION-Golgi targeting,TOPO_DOM-Cytoplasmic,TOPO_DOM-Lumenal,TRANSMEM
3879517	3879467	22803	XRN2	0.665	0.26	cassette-exon	5_3_exoribonuclease_2-IPR017151,MOD_RES-N6-acetyllysine,MOD_RES-Phosphoserine,MOD_RES-Phosphothreonine,Put_53exo-IPR004859,ZN_FING-CCHC-type,Znf_CCHC-IPR001878
3422197	3422144	8549	LGR5	0.596	0.26
3496385	3496366	407975	MIRHG1	0.488	0.26		TOPO_DOM-Cytoplasmic,TOPO_DOM-Extracellular,TRANSMEM
2541301	2541230	51594	NAG	0.458	0.26
2474402	2474341	790	CAD	0.645	0.26		Aspartate_carbamoyltransf_euk-IPR002082, Asp/Orn_carbamoylTrfase-IPR006130, Asp_carbamoyltransf_Asp/Orn_bd-IPR006131
3400264	3400236	283358	B4GALNT3	0.631	0.26	altPromoter
3771755	3771744	439921	MXRA7	0.657	0.26
3158805	3158767	9401	RECQL4	0.635	0.26		Helicase_SF1/SF2_ATP-bd-IPR014021,MOTIF-DEAH box,NP_BIND-ATP
2748290	2748198	23240	KIAA0922	0.642	0.26		COMPBIAS-Poly-Ser,COMPBIAS-Ser-rich,MOD_RES-Phosphoserine,TOPO_DOM-Cytoplasmic,TOPO_DOM-Extracellular,TRANSMEM	microRNA-target(hsa-miR-125b-2*:mirbase)
3105360	3105271	138046	RALYL	0.482	0.26	alt-N-term	COILED,DOMAIN-RRM,RRM_RNP1-IPR000504,hnRNP_C_Raly-IPR017347
2608322	2608309	57633	LRRN1	0.325	0.26
3678017	3678000	7023	TFAP4	0.636	0.26		COMPBIAS-Pro-rich,PRO_rich-IPR000694
2798499	2798475	153478	PLEKHG4B	0.657	0.26		DH-domain-IPR000219
3376684	3376677	283248	RCOR2	0.519	0.26
3673706	3673684	81620	CDT1	0.557	0.26
3861800	3861786	115290	FBXO17	0.624	0.26		Galactose-bd-like-IPR008979, FBA_region-IPR007397
2954300	2954280	5190	PEX6	0.664	0.26		ATPase_AAA+_core-IPR003593, ATPase_AAA_core-IPR003959
2745940	2745899	64399	HHIP	0.382	0.26		COMPBIAS-Arg-rich,DISULFID,DOMAIN-EGF-like 1,DOMAIN-EGF-like 2,EGF-IPR006210,EGF_3-IPR000742,EGF_Ca_bd-IPR001881,EGF_extracell-IPR013111,EGF_laminin-IPR002049,EGF_like_reg_CS-IPR013032,Quinoprot_gluc_DH-IPR011041,SIGNAL
3228203	3228191	64794	DDX31	0.658	0.26		DNA/RNA_helicase_C-IPR001650
2617715	2617687	9942	XYLB	0.548	0.26
3781005	3780981	80000	KIAA1772	0.548	0.26		COMPBIAS-Ser-rich,Pept_Asp_AS-IPR001969
3468772	3468743	51559	NT5DC3	0.547	0.26		ACT_SITE-Nucleophile,ACT_SITE-Proton donor,HAD-SF_hydro_IG_5-nucl-IPR008380,METAL-Magnesium,METAL-Magnesium; via carbonyl oxygen,Pur_nucleotidase-IPR016695,REGION-Substrate binding
3816316	3816264	84444	DOT1L	0.665	0.26
2597569	2597552	2066	ERBB4	0.645	0.26
3828141	3828112	898	CCNE1	0.579	0.26			microRNA-target(hsa-let-7i*:mirbase,hsa-miR-200a:mirbase,hsa-miR-636:mirbase,hsa-miR-34b:mirbase,hsa-miR-891a:mirbase,hsa-miR-767-3p:mirbase,hsa-miR-768-3p:mirbase)
2766484	2766456	7358	UGDH	0.488	0.26
3130247	3130244	56154	TEX15	0.427	0.26
3385851	3385834	2915	GRM5	0.606	0.26	cassette-exon|cassetteExon	TOPO_DOM-Cytoplasmic
2776091	2776088	84142	FAM175A	0.652	0.26
2890264	2890239	11282	MGAT4B	0.477	0.26		COILED,Glyco_transf_54-IPR006759
2777018	2776998	57563	KLHL8	0.601	0.26		BTB_POZ-IPR013069, BTB/POZ_fold-IPR011333, BTB/POZ-like-IPR000210, Kelch-like_gigaxonin-IPR017096
2598161	2598145	26154	ABCA12	0.601	0.26
3933952	3933923	875	CBS	0.598	0.26		Cysta_beta_synth-IPR005857, PyrdxlP-dep_enz_bsu-IPR001926
2770254	2770242	5471	PPAT	0.574	0.26		GATase_2-IPR000583, Amd_phspho_trans-IPR005854
3140927	3140920	56704	JPH1	0.586	0.26		Junctophilin-IPR017191
4000162	4000155	2824	GPM6B	0.522	0.26	alt-C-term	Myelin_PLP-IPR001614,Myelin_PLP-IPR001614,TRANSMEM
3990580	3990566	10813	UTP14A	0.65	0.26		SSU_processome_Utp14-IPR006709,COILED,MOD_RES-Phosphoserine,SSU_processome_Utp14-IPR006709
2499245	2499234	165055	CCDC138	0.526	0.26
2598160	2598145	26154	ABCA12	0.605	0.26
3385021	3385003	58487	CREBZF	0.632	0.26		DNA_BIND-Basic motif,DOMAIN-Leucine-zipper,MOTIF-HCFC1-binding motif (HBM),TF_bZIP-IPR004827
3564340	3564250	114088	TRIM9	0.459	0.26
3521297	3521174	10257	ABCC4	0.538	0.26		ABC_TM_transpt-IPR001140,ABC_transporter-like-IPR003439,ABC_transporter_type1-IPR017940,ATPase_AAA+_core-IPR003593,CysFib_conduc_TM-IPR009147,DOMAIN-ABC transmembrane type-1 1,DOMAIN-ABC transporter 1,TRANSMEM
3203627	3203582	65083	NOL6	0.623	0.26		COILED,MOD_RES-Phosphoserine
3400268	3400236	283358	B4GALNT3	0.609	0.26
3923414	3923354	56894	AGPAT3	0.615	0.26	alt-3'	TRANSMEM	microRNA-target(hsa-miR-137:TargetScan|pictar)
3678003	3678000	7023	TFAP4	0.63	0.26		COMPBIAS-Gln-rich,DOMAIN-Leucine-zipper 1,DOMAIN-Leucine-zipper 2,MOD_RES-Phosphoserine	microRNA-target(hsa-miR-520c-3p:mirbase,hsa-miR-520b:mirbase,hsa-miR-326:TargetScan|pictar,hsa-miR-339:TargetScan|pictar,hsa-miR-129:pictar,hsa-miR-760:mirbase,hsa-miR-149:TargetScan|pictar,hsa-miR-520f:mirbase,hsa-miR-645:mirbase)
2792101	2792069	92345	NAF1	0.63	0.26		HELIX,STRAND
3868628	3868587	50944	SHANK1	0.535	0.26		ANK-IPR002110,DOMAIN-SH3,MOD_RES-Phosphotyrosine,REPEAT-ANK 1,REPEAT-ANK 2,REPEAT-ANK 3,REPEAT-ANK 4,REPEAT-ANK 5,REPEAT-ANK 6,SH3_2-IPR011511,SH3_domain-IPR001452
3260311	3260265	26507	CNNM1	0.508	0.26	exon-region-exclusion	Cysta_beta_synth_core-IPR000644,DOMAIN-CBS 1	microRNA-target(hsa-miR-186:pictar)
2356761	2356721	9557	CHD1L	0.621	0.26		DEAD-like_N-IPR014001,Helicase_SF1/SF2_ATP-bd-IPR014021,NP_BIND-ATP,SNF2_N-IPR000330,DNA/RNA_helicase_C-IPR001650,DOMAIN-Helicase C-terminal,Helicase_SF1/SF2_ATP-bd-IPR014021,SNF2_N-IPR000330
2776098	2776088	84142	FAM175A	0.654	0.26		COILED,MOD_RES-Phosphoserine,MOD_RES-Phosphothreonine,MOTIF-pSXXF motif
2776105	2776088	84142	FAM175A	0.654	0.26		COILED,MOD_RES-Phosphoserine,MOD_RES-Phosphothreonine,MOTIF-pSXXF motif
3836249	3836243	10849	CD3EAP	0.66	0.26	altPromoter
3521213	3521174	10257	ABCC4	0.595	0.26		ABC_TM_1-IPR011527,ABC_TM_transpt-IPR001140,ABC_transporter-like-IPR003439,ABC_transporter_CS-IPR017871,ABC_transporter_type1-IPR017940,ATPase_AAA+_core-IPR003593,CysFib_conduc_TM-IPR009147,DOMAIN-ABC transmembrane type-1 1,DOMAIN-ABC transmembrane type-1 2,DOMAIN-ABC transporter 1,DOMAIN-ABC transporter 2,NP_BIND-ATP 2,TRANSMEM
3962823	3962799	23170	TTLL12	0.636	0.26		MOD_RES-Phosphoserine,MOD_RES-Phosphothreonine
3321555	3321512	5140	PDE3B	0.627	0.26
3470692	3470689	121642	ALKBH2	0.643	0.26		2OG-FeII_Oase-IPR005123,BINDING-Alpha-ketoglutarate,BINDING-Substrate,HELIX,METAL-Iron; catalytic,REGION-Alpha-ketoglutarate binding,REGION-Substrate binding,STRAND
3140946	3140920	56704	JPH1	0.661	0.26		Junctophilin-IPR017191, MORN-IPR003409
3641638	3641633	170691	ADAMTS17	0.546	0.26		ACT_SITE,ADAM_Cys-rich-IPR006586,COMPBIAS-Cys-rich,DISULFID,DOMAIN-Disintegrin,DOMAIN-TSP type-1 1,METAL-Zinc; catalytic,Peptidase_M12B-IPR001590,Peptidase_M12B_ADAM-TS-IPR013273,Thrombospondin_1_rpt-IPR000884,Thrombospondin_1_rpt_sub-IPR008085,DOMAIN-PLAC,PLAC-IPR010909
2790139	2790109	303	ANXA2P1	0.551	0.26
3357459	3357397	89944	GLB1L2	0.579	0.26
2808760	2808748	79668	PARP8	0.634	0.26	altPromoter|bleedingExon	COMPBIAS-Poly-Ser,DOMAIN-PARP catalytic,MOD_RES-Phosphoserine,MOD_RES-Phosphothreonine,PARP_catalytic-IPR012317
2353782	2353773	8458	TTF2	0.651	0.26		MOD_RES-Phosphoserine,MOD_RES-Phosphoserine,NP_BIND-ATP,Znf_GRF-IPR010666
3673693	3673684	81620	CDT1	0.445	0.26		DNA_replication_fac_CDT1-like-IPR014939,MOD_RES-Phosphoserine,MOD_RES-Phosphothreonine,MOTIF-Cyclin-binding motif,REGION-Interaction with GMNN
3376685	3376677	283248	RCOR2	0.598	0.26		Histamine_H3_recept-IPR003980
3448430	3448428	55726	C12orf11	0.636	0.26		COILED,MOD_RES-Phosphoserine	microRNA-target(hsa-miR-518a-5p:mirbase,hsa-miR-656:mirbase,hsa-miR-100*:mirbase,hsa-miR-518e*:mirbase,hsa-miR-518f*:mirbase,hsa-miR-520a-5p:mirbase,hsa-miR-299-3p:mirbase,hsa-miR-142-5p:mirbase,hsa-miR-525-5p:mirbase,hsa-miR-376b:mirbase,hsa-miR-518d-5p:mirbase,hsa-miR-376a:mirbase,hsa-miR-625:mirbase,hsa-miR-548b-5p:mirbase,hsa-miR-559:mirbase)
2654982	2654967	84002	B3GNT5	0.469	0.26
2926824	2926802	4602	MYB	0.535	0.26	alt-5'|cassette-exon|altFivePrime|cassette-exon|cassetteExon	DOMAIN-Leucine-zipper,REGION-Transcriptional activation domain
3980996	3980981	26548	ITGB1BP2	0.621	0.26		CS-IPR017447, CS_domain-IPR007052, HSP20-like_chaperone-IPR008978
2791541	2791538	5481	PPID	0.658	0.26
3850432	3850409	65095	KRI1	0.649	0.26		Kri1_subgr-IPR007851,MOD_RES-Phosphoserine
2798505	2798475	153478	PLEKHG4B	0.468	0.26	cassette-exon	COMPBIAS-Ser-rich,CRAL_bd_TRIO_C-IPR001251,DH-domain-IPR000219,DOMAIN-DH
3496391	3496366	407975	MIRHG1	0.506	0.26		TOPO_DOM-Cytoplasmic,TOPO_DOM-Extracellular,TRANSMEM
2474421	2474409	285126	DNAJC5G	0.648	0.26		DnaJ_N-IPR001623, Hsp_DnaJ-IPR003095
2386996	2386943	88	ACTN2	0.418	0.26		CA_BIND-1; possibly ancestral,CA_BIND-2; possibly ancestral,DOMAIN-EF-hand 1,DOMAIN-EF-hand 2,EF-hand_Ca_insen-IPR014837,EF_HAND_2-IPR018249,EF_hand-IPR018248,EF_hand_Ca_bd-IPR002048,HELIX,REPEAT-Spectrin 1,REPEAT-Spectrin 2,REPEAT-Spectrin 3,REPEAT-Spectrin 4,STRAND,Spectrin/alpha-actinin-IPR018159,Spectrin_repeat-IPR002017,TURN
2601234	2601230	7857	SCG2	2.188	0.343
3013649	3013565	1780	DYNC1I1	1.612	0.343		MOD_RES-Phosphoserine,REPEAT-WD 1,REPEAT-WD 2,REPEAT-WD 3,REPEAT-WD 4,REPEAT-WD 5,REPEAT-WD 6,REPEAT-WD 7,Tropomyosin-IPR000533,WD40_repeat-IPR001680,WD40_repeat-like-IPR011046,WD40_repeat_region-IPR017986
2914114	2914070	4646	MYO6	1.594	0.343		Myosin_head-IPR001609
3523437	3523318	259232	NALCN	1.905	0.343	alt-C-term	Ion_trans-IPR005821,MOD_RES-Phosphotyrosine,TOPO_DOM-Cytoplasmic,TOPO_DOM-Extracellular,TRANSMEM-S1 of repeat II,TRANSMEM-S2 of repeat II,TRANSMEM-S3 of repeat II,TRANSMEM-S4 of repeat II,TRANSMEM-S5 of repeat II,TRANSMEM-S6 of repeat I
3061445	3061438	54809	SAMD9	2.105	0.343		DOMAIN-SAM,SAM-IPR001660,SAM_2-IPR011510,SAM_homology-IPR010993
3815734	3815726	6209	RPS15	1.588	0.343		Ribosomal_S15_euk/arc-IPR005713, Ribosomal_S19-IPR002222
3040985	3040967	9771	RAPGEF5	2.035	0.343		Pleckstrin/G-protein_interact-IPR000591,DOMAIN-Ras-GEF,HELIX,RasGRF_CDC25-IPR001895,RasGef_N-IPR000651,Ras_GEF-IPR008937,STRAND
2426693	2426676	113802	C1orf59	1.636	0.343	cassette-exon
3129074	3129065	1191	CLU	2.247	0.343		Clusterin-IPR016016, Clusterin-like-IPR000753	microRNA-target(hsa-miR-509-3p:mirbase,hsa-miR-217:TargetScan|pictar,hsa-miR-614:mirbase,hsa-miR-584:mirbase)
3353476	3353441	79864	C11orf63	1.736	0.343
2672271	2672230	259173	ALS2CL	2.249	0.343	alt-N-term|altPromoter	MORN-IPR003409,REPEAT-MORN 1,REPEAT-MORN 2,REPEAT-MORN 4,REPEAT-MORN 5,REPEAT-MORN 6,REPEAT-MORN 7,REPEAT-MORN 8,DOMAIN-VPS9,VPS9-IPR003123,VPS9_sub-IPR013995
3727809	3727787	162282	ANKFN1	1.972	0.343
2755062	2755053	285440	CYP4V2	1.873	0.343		BINDING-Heme (covalent; via 1 link),Cyt_P450-IPR001128,Cyt_P450_C-IPR017973,Cyt_P450_CS-IPR017972,Cyt_P450_E_grp-I-IPR002401,Cyt_P450_E_grp-II-IPR002402,Cyt_P450_E_grp-IV-IPR002403,METAL-Iron (heme axial ligand)
3403295	3403244	9746	CLSTN3	1.82	0.343	alt-5'|altFivePrime	Cadherin-IPR002126,Cadherin-like-IPR015919,ConA_like_lec_gl-IPR008985,DOMAIN-Cadherin 1,DOMAIN-Cadherin 2,SIGNAL,TOPO_DOM-Cytoplasmic,TOPO_DOM-Extracellular
3549753	3549740	5104	SERPINA5	2.005	0.343
3234967	3234760	10659	CUGBP2	1.535	0.343		COMPBIAS-Ala-rich,DOMAIN-RRM 1,DOMAIN-RRM 2,DOMAIN-RRM 3,Hud_Sxl_RNA-IPR002343,MOD_RES-N6-acetyllysine,REGION-Necessary for RNA-binding, TNNT2 exon 5 and NMDA R1 exon 21 inclusion,RRM_1-IPR003954,RRM_RNP1-IPR000504	microRNA-target(hsa-miR-9*:pictar,hsa-miR-320:miranda)
2583404	2583374	22925	PLA2R1	1.561	0.343		C-type_lectin-IPR001304, C-type_lectin_fold-IPR016187
3522411	3522398	23348	DOCK9	1.661	0.343		ARM-type_fold-IPR016024,COILED,DOCK-IPR010703,DOMAIN-DHR-1,DOMAIN-DHR-2,DOMAIN-PH,Delta_tubulin-IPR002967,MOD_RES-Phosphoserine,Pleckstrin_homology-IPR001849,REGION-Interaction with activated CDC42,STRAND
3603275	3603247	55466	DNAJA4	1.608	0.343		DnaJ_C-IPR002939
4019812	4019784	55026	FAM70A	1.535	0.343		TRANSMEM
2434578	2434575	1520	CTSS	2.028	0.343			microRNA-target(hsa-miR-520d-3p:mirbase,hsa-miR-520g:mirbase)
2722849	2722823	5099	PCDH7	1.832	0.343	alt-C-term	Cadherin-IPR002126,Cadherin-like-IPR015919,Cadherin-IPR002126,Cadherin-like-IPR015919,DOMAIN-Cadherin 2,DOMAIN-Cadherin 3,STRAND,TOPO_DOM-Cytoplasmic,TOPO_DOM-Extracellular	microRNA-target(hsa-miR-576-3p:mirbase)
4019493	4019486	23157	2009-09-06	1.819	0.343	altThreePrime
3592152	3592109	6652	SORD	1.685	0.343	alt-C-term	AlcDHase_Zn_CS-IPR002328,HELIX,METAL-Zinc; catalytic,STRAND,DNA_repair_RadA-IPR004504,FAD_pyr_nucl-diS_OxRdtase-IPR013027,GroES_like-IPR011032,HELIX,Pyridine_nuc-diS_OxRdtase_2-IPR000103,STRAND,TURN
3592146	3592109	6652	SORD	1.838	0.343		AlcDHase_Zn-bd-IPR013149
2677743	2677723	50650	ARHGEF3	1.614	0.343		DH-domain-IPR000219
2874994	2874920	23305	ACSL6	1.668	0.343		TRANSMEM-Signal-anchor for type III membrane protein
3727860	3727787	162282	ANKFN1	2.461	0.343
2974505	2974469	8417	STX7	1.741	0.343		t-SNARE-IPR010989, Syntaxin/epimorphin_CS-IPR006012, T_SNARE-IPR000727
3157973	3157901	5339	PLEC1	1.55	0.343		Actinin_actin-bd_CS-IPR001589,Calponin_act_bd-IPR001715,DOMAIN-CH 2,HELIX,MOD_RES-N6-acetyllysine,MOD_RES-Phosphoserine,MOD_RES-Phosphothreonine,MOD_RES-Phosphotyrosine,Plectin_repeat-IPR001101,REGION-Binding to intermediate filaments,REPEAT-Plectin 1,REPEAT-Plectin 10,REPEAT-Plectin 11,REPEAT-Plectin 12,REPEAT-Plectin 13,REPEAT-Plectin 14,REPEAT-Plectin 15,REPEAT-Plectin 16,REPEAT-Plectin 17,REP…
3727830	3727787	162282	ANKFN1	1.679	0.343		Fibronectin_typ-III-like_fold-IPR008957, FnIII_subd-IPR003962, FN_III-IPR003961
4029121	4029079	90665	TBL1Y	1.577	0.343		WD40_repeat-IPR001680, WD40_repeat-like-IPR011046, WD40_repeat_region-IPR017986
3512909	3512874	3936	LCP1	1.658	0.343		Actinin_actin-bd_CS-IPR001589,CA_BIND-1,CA_BIND-2,Calponin_act_bd-IPR001715,DOMAIN-Actin-binding 1,DOMAIN-CH 1,DOMAIN-CH 2,DOMAIN-CH 4,DOMAIN-EF-hand 1,DOMAIN-EF-hand 2,EF_HAND_1-IPR018247,EF_HAND_2-IPR018249,EF_hand-IPR018248,EF_hand_Ca_bd-IPR002048,HELIX,MOD_RES-N6-acetyllysine,MOD_RES-Phosphoserine,MOD_RES-Phosphotyrosine,Parvalbumin-IPR008080
2947943	2947889	2550	GABBR1	1.744	0.343		Complement_control_module-IPR016060,DOMAIN-Sushi 1,SIGNAL,Sushi_SCR_CCP-IPR000436
3727856	3727787	162282	ANKFN1	1.892	0.343
3049778	3049700	168507	PKD1L1	1.567	0.343		DOMAIN-GPS,DOMAIN-PKD 1,DOMAIN-PKD 2,DOMAIN-PLAT,DOMAIN-REJ,LipOase_LH2-IPR001024,Lipase_LipOase-IPR008976,PKD-IPR000601,PKD/REJ-like-IPR002859,PKD1_2_channel-IPR013122,PKD_cys_rich-IPR000203,REJ-like-IPR014010,TOPO_DOM-Cytoplasmic,TOPO_DOM-Extracellular,TRANSMEM
2373888	2373842	5788	PTPRC	2.329	0.343		ACT_SITE-Phosphocysteine intermediate,DOMAIN-Fibronectin type-III 1,DOMAIN-Fibronectin type-III 2,DOMAIN-Tyrosine-protein phosphatase 1,DOMAIN-Tyrosine-protein phosphatase 2,FN_III-IPR003961,Fibronectin_typ-III-like_fold-IPR008957,HELIX,Leukocyte_common_Ag-IPR016335,MOD_RES-Phosphoserine,SIGNAL,STRAND,TOPO_DOM-Cytoplasmic,TRANSMEM,TURN,Tyr_Pase-IPR000387,Tyr_Pase_AS-IPR016130,Tyr_Pase_cat-IPR0035…
3988603	3988596	170261	ZCCHC12	2.012	0.343
3331935	3331926	63901	FAM111A	1.618	0.343	altPromoter	Pept_Trypsin-like_Ser/Cys-IPR009003
3279703	3279698	8029	CUBN	1.565	0.343		CUB-IPR000859,DISULFID,DOMAIN-CUB 21,CUB-IPR000859,DISULFID,DOMAIN-CUB 25
2544321	2544238	50618	ITSN2	1.647	0.343	alt-C-term	MOD_RES-Phosphoserine,MOD_RES-Phosphotyrosine
3364366	3364306	55553	SOX6	2.185	0.343		COILED,COMPBIAS-Gln-rich,COMPBIAS-Poly-Ala,CROSSLNK-Glycyl lysine isopeptide (Lys-Gly) (interchain with G-Cter in SUMO),DNA_BIND-HMG box,HMG_HMG1/HMG2-IPR000910,HMG_superfamily-IPR009071
3938300	3938244	23759	PPIL2	1.518	0.343	intron-retention
3730646	3730601	1636	ACE	1.78	0.343		Peptidase_M2-IPR001548
3279728	3279698	8029	CUBN	1.63	0.343	cassette-exon	CUB-IPR000859,DISULFID,DOMAIN-CUB 24,DOMAIN-CUB 25,DOMAIN-CUB 26,DOMAIN-CUB 27,CUB-IPR000859,DISULFID,DOMAIN-CUB 21
3061452	3061438	54809	SAMD9	1.823	0.343	cassetteExon
4004413	4004044	1756	DMD	2.208	0.343
3073464	3073267	91584	PLXNA4	1.708	0.343	alt-C-term	DISULFID,SIGNAL,Semaphorin/CD100_Ag-IPR001627
2440365	2440354	962	CD48	1.708	0.343		DISULFID,DOMAIN-Ig-like C2-type 2,Ig-like-IPR007110,LIPID-GPI-anchor amidated serine,PROPEP-Removed in mature form,STRAND
2642490	2642441	79858	NEK11	1.893	0.343		Kinase_like-IPR011009	microRNA-target(hsa-miR-455-3p:mirbase,hsa-miR-671-5p:mirbase,hsa-miR-139-5p:mirbase)
3871222	3871192	5794	PTPRH	2.685	0.343
3040990	3040967	9771	RAPGEF5	2.004	0.343		Pleckstrin/G-protein_interact-IPR000591,DOMAIN-Ras-GEF,HELIX,RasGRF_CDC25-IPR001895,RasGef_N-IPR000651,Ras_GEF-IPR008937,STRAND
2334303	2334279	7389	UROD	1.623	0.343		Uroporphyrinogen_deCO2ase_HemE-IPR006361,Uroporphyrinogen_deCOase-IPR000257,BINDING-Substrate,HELIX,STRAND,Uroporphyrinogen_deCO2ase_HemE-IPR006361,Uroporphyrinogen_deCOase-IPR000257	microRNA-target(hsa-miR-208b:mirbase)
2583435	2583374	22925	PLA2R1	2.09	0.343		C-type_lectin-IPR001304, Pancreatis_ac-IPR003990, C-type_lectin_fold-IPR016187
3092622	3092605	7993	UBXN8	1.721	0.343		UBX-IPR001012
2702616	2702610	6474	SHOX2	1.957	0.343	alt-3'|altThreePrime	Antifreeze_1-IPR000104,Homeo_OAR-IPR003654,COMPBIAS-Poly-Gly,K_chnl_volt-dep_Kv3.4-IPR005405,Tubby_N-IPR005398
3726183	3726154	3675	ITGA3	1.625	0.343		DISULFID,DISULFID-Interchain (between heavy and light chains),Int_alpha_beta-p-IPR013519,Integrin_alpha-IPR000413,Integrin_alpha-2-IPR013649,MOTIF-GFFKR motif,REGION-Interaction with HPS5,REPEAT-FG-GAP 1,REPEAT-FG-GAP 2,REPEAT-FG-GAP 3,SIGNAL,TOPO_DOM-Cytoplasmic,TOPO_DOM-Extracellular,TRANSMEM
2952368	2952323	266727	MDGA1	1.962	0.343		DISULFID,DOMAIN-Fibronectin type-III,DOMAIN-Ig-like 1,DOMAIN-Ig-like 2,DOMAIN-Ig-like 3,DOMAIN-Ig-like 4,DOMAIN-Ig-like 5,DOMAIN-Ig-like 6,FN_III-IPR003961,Fibronectin_typ-III-like_fold-IPR008957,Ig-IPR013151,Ig-like-IPR007110,Ig_C1-set-IPR003597,Ig_I-set-IPR013098,Ig_V-set-IPR013106,Ig_V-set_sub-IPR003596,Ig_sub-IPR003599,Ig_sub2-IPR003598,LIPID-GPI-anchor amidated serine,Nase_comp1_CS-IPR000318…
2871015	2870964	64097	EPB41L4A	2.691	0.343
3592157	3592109	6652	SORD	1.626	0.343		AlcDHase_Zn_CS-IPR002328,HELIX,METAL-Zinc; catalytic,STRAND,DNA_repair_RadA-IPR004504,FAD_pyr_nucl-diS_OxRdtase-IPR013027,GroES_like-IPR011032,HELIX,Pyridine_nuc-diS_OxRdtase_2-IPR000103,STRAND,TURN
2583391	2583374	22925	PLA2R1	1.892	0.343		C-type_lectin_fold-IPR016187,DISULFID,MOTIF-Endocytosis signal,TOPO_DOM-Cytoplasmic,TRANSMEM
3359196	3359180	7054	TH	2.235	0.343	cassette-exon	ArAA_hydroxylase-IPR001273,ArAA_hydroxylase_Fe/CU_BS-IPR018301,METAL-Iron,Tyr_3_mOase-IPR005962
2882844	2882834	10826	C5orf4	2.063	0.343
2541345	2541230	51594	NAG	2.357	0.343	cassette-exon	MOD_RES-Phosphoserine,REPEAT-WD 1,REPEAT-WD 2,WD40_repeat-IPR001680,WD40_repeat-like-IPR011046
3571979	3571944	4053	LTBP2	1.805	0.343
3597177	3597125	83660	TLN2	1.809	0.343		COMPBIAS-Ala-rich,Chemotax_Me-accpt_rcpt_sig-IPR004089,DOMAIN-FERM,FERM_3-hlx-IPR009065,FERM_dom-IPR000299,MOD_RES-N6-acetyllysine,MOD_RES-Phosphotyrosine,REGION-Interaction with PIP5K1C,Talin_cent-IPR015224,Vinculin/catenin-IPR006077
2593754	2593733	3329	HSPD1	1.684	0.343		Chaperone_TCP-1-IPR017998,Chaprnin_Cpn60-IPR001844,MOD_RES-N6-acetyllysine,MOD_RES-Phosphoserine,TRANSIT-Mitochondrion,Chaprnin_Cpn60-IPR001844,MOD_RES-N6-acetyllysine,MOD_RES-Phosphotyrosine
3730694	3730601	1636	ACE	2.267	0.343		MOD_RES-Phosphoserine,PROPEP-Removed in soluble form,TOPO_DOM-Cytoplasmic,TRANSMEM,ACT_SITE-2,BINDING-Chloride 1,BINDING-Chloride 3,DISULFID,HELIX,METAL-Zinc 1; catalytic,METAL-Zinc 2; catalytic,Peptidase_M2-IPR001548,STRAND,TURN
3279761	3279698	8029	CUBN	1.58	0.343	cassette-exon	CUB-IPR000859,DISULFID,DOMAIN-CUB 21,CUB-IPR000859,DISULFID,DOMAIN-CUB 11,DOMAIN-CUB 12,DOMAIN-CUB 14,DOMAIN-CUB 16,DOMAIN-CUB 17,DOMAIN-CUB 18,DOMAIN-CUB 9
3371137	3371114	57586	SYT13	1.906	0.343		C2_Ca/lipid-bd_reg_CaLB-IPR008973,TOPO_DOM-Cytoplasmic,TRANSMEM
3597211	3597125	83660	TLN2	1.737	0.343		A/AMP_deam_AS-IPR006650,DOMAIN-I/LWEQ,ILWEQ-IPR002558,MOD_RES-Phosphothreonine,MOD_RES-Phosphotyrosine,VBS_bd-IPR015009
3326696	3326635	960	CD44	2.205	0.343	cassette-exon|cassetteExon	C-type_lectin_fold-IPR016187, Link-IPR000538
3299445	3299408	55328	C10orf59	1.616	0.343	cassette-exon	Adrndx_reductase-IPR000759
3824257	3824226	84705	GTPBP3	1.955	0.343	exon-region-exclusion	ATPase_AAA+_core-IPR003593,GTP1_OBG-IPR006073,MMR_HSR1_GTP_bd-IPR002917,Miro-like-IPR013684,NP_BIND-GTP,Ras_GTPase-IPR001806,Small_GTP_bd-IPR005225,TRANSIT-Mitochondrion	microRNA-target(hsa-miR-136:mirbase,hsa-miR-138-1*:mirbase,hsa-miR-627:mirbase,hsa-miR-886-5p:mirbase,hsa-miR-542-5p:mirbase,hsa-miR-550*:mirbase,hsa-miR-490-5p:mirbase,hsa-miR-887:mirbase,hsa-miR-510:mirbase,hsa-miR-593:mirbase,hsa-miR-615-5p:mirbase,hsa-miR-181c*:mirbase,hsa-miR-34c-3p:mirbase,hsa-miR-326:mirbase,hsa-miR-296-3p:mirbase,hsa-miR-876-5p:mirbase)
2396222	2396201	54897	CASZ1	1.654	0.343		COMPBIAS-Pro-rich,PRO_rich-IPR000694,ZN_FING-C2H2-type 4,Znf_C2H2-IPR007087,Znf_C2H2-like-IPR015880
3108297	3108226	10404	PGCP	2.266	0.343		ACT_SITE-Nucleophile,METAL-Zinc 1,METAL-Zinc 2,Peptidase_M28-IPR007484,SIGNAL
2583386	2583374	22925	PLA2R1	2.061	0.343			microRNA-target(hsa-miR-649:mirbase,hsa-miR-549:mirbase,hsa-miR-129-3p:mirbase)
3457125	3457101	3679	ITGA7	1.654	0.343	cassette-exon	Integrin_alpha-2-IPR013649,DISULFID,Integrin_alpha-IPR000413,Integrin_alpha-2-IPR013649
3279838	3279698	8029	CUBN	1.728	0.343		CUB-IPR000859,DISULFID,DOMAIN-CUB 1,DOMAIN-CUB 10,DOMAIN-CUB 13,DOMAIN-CUB 15,DOMAIN-CUB 19,DOMAIN-CUB 2,DOMAIN-CUB 20,DOMAIN-CUB 21,DOMAIN-CUB 22,DOMAIN-CUB 23,DOMAIN-CUB 24,DOMAIN-CUB 25,DOMAIN-CUB 26,DOMAIN-CUB 27,DOMAIN-CUB 3,DOMAIN-CUB 4,DOMAIN-CUB 5,DOMAIN-CUB 6,DOMAIN-CUB 7,DOMAIN-CUB 8,DOMAIN-EGF-like 1,DOMAIN-EGF-like 2; calcium-binding,DOMAIN-EGF-like 3; calcium-binding,DOMAIN-EGF-like …
3657088	3657041	3687	ITGAX	1.62	0.343		CA_BIND,DISULFID,DOMAIN-VWFA,FG-GAP-IPR013517,HELIX,Int_alpha_beta-p-IPR013519,Integrin_alpha-IPR000413,Integrin_alpha-2-IPR013649,Integrin_alpha_C-IPR013513,Integrin_alpha_C_CS-IPR018184,MOTIF-GFFKR motif,REPEAT-FG-GAP 4,REPEAT-FG-GAP 5,REPEAT-FG-GAP 7,STRAND,TRANSMEM,TURN,VWF_A-IPR002035
2401421	2401384	55616	DDEFL1	1.635	0.343	cassette-exon	ANK-IPR002110,ArfGAP-IPR001164,COILED,COMPBIAS-Poly-Ser,DOMAIN-Arf-GAP,DOMAIN-PH,HELIX,MOD_RES-Phosphotyrosine,Pleckstrin_homology-IPR001849,REPEAT-ANK 1,REPEAT-ANK 2,STRAND,TURN,ZN_FING-C4-type
3321198	3321150	406	ARNTL	1.82	0.343		CROSSLNK-Glycyl lysine isopeptide (Lys-Gly) (interchain with G-Cter in SUMO),DNA_BIND-Basic motif,DOMAIN-Helix-loop-helix motif,DOMAIN-PAC,DOMAIN-PAS 1,DOMAIN-PAS 2,HLH_DNA_bd-IPR011598,HLH_basic-IPR001092,Nuc_translocat-IPR001067,PAC-IPR001610,PAS-IPR000014,PAS_fold-IPR013767,PAS_fold_3-IPR013655
3279803	3279698	8029	CUBN	1.582	0.343		CUB-IPR000859,DISULFID,DOMAIN-CUB 1,DOMAIN-CUB 10,DOMAIN-CUB 13,DOMAIN-CUB 15,DOMAIN-CUB 19,DOMAIN-CUB 2,DOMAIN-CUB 20,DOMAIN-CUB 21,DOMAIN-CUB 22,DOMAIN-CUB 23,DOMAIN-CUB 24,DOMAIN-CUB 25,DOMAIN-CUB 26,DOMAIN-CUB 27,DOMAIN-CUB 3,DOMAIN-CUB 4,DOMAIN-CUB 5,DOMAIN-CUB 6,DOMAIN-CUB 7,DOMAIN-CUB 8,DOMAIN-EGF-like 1,DOMAIN-EGF-like 2; calcium-binding,DOMAIN-EGF-like 3; calcium-binding,DOMAIN-EGF-like …
3752777	3752709	4642	MYO1D	1.645	0.343		MOD_RES-Phosphotyrosine,Myosin_head-IPR001609
2834328	2834282	202374	STK32A	2.118	0.343	alt-C-term	DOMAIN-Protein kinase,Kinase_like-IPR011009,Prot_kinase_core-IPR000719,Se/Thr_pkinase-rel-IPR017442,Ser_thr_pkinase-IPR002290,Tyr_pkinase-IPR001245
3708997	3708991	1949	EFNB3	2.263	0.343		Cupredoxin-IPR008972, Ephrin-IPR001799
2870993	2870964	64097	EPB41L4A	1.578	0.343
3297568	3297536	311	ANXA11	1.582	0.343	alt-5'	Annexin-IPR001464,AnnexinIII-IPR002390,AnnexinV-IPR002392,AnnexinVII-IPR013286,AnnexinVIII-IPR009115,AnnexinXI_N-IPR008157,Annexin_repeat-IPR018502,Annexin_repeat_CS-IPR018252,MOD_RES-N6-acetyllysine,MOD_RES-Phosphotyrosine,PRO_rich-IPR000694,REPEAT-Annexin 1,REPEAT-Annexin 2,REPEAT-Annexin 3,REPEAT-Annexin 4
3044645	3044597	5137	PDE1C	1.606	0.343		PDEase-IPR002073, Met-dep_phosphohydro_HD-IPR003607
3963120	3963115	25830	SULT4A1	2.259	0.343	cassette-exon|cassetteExon	HELIX,NP_BIND-PAPS,Sulfotransferase-IPR000863,Sulfotransferase-IPR000863
3988559	3988538	3597	IL13RA1	2.349	0.343	bleedingExon	DISULFID,Fibronectin_typ-III-like_fold-IPR008957,MOTIF-Box 1 motif,MOTIF-WSXWS motif,STRAND,TOPO_DOM-Cytoplasmic,TOPO_DOM-Extracellular,TRANSMEM,TURN	microRNA-target(hsa-miR-187:mirbase,hsa-miR-708:mirbase,hsa-miR-515-3p:mirbase,hsa-miR-499-5p:mirbase,hsa-miR-154*:mirbase,hsa-miR-21:mirbase,hsa-miR-126:mirbase,hsa-miR-487b:mirbase,hsa-miR-27b*:mirbase,hsa-miR-600:mirbase,hsa-miR-552:mirbase,hsa-miR-487a:mirbase,hsa-miR-181a*:mirbase,hsa-miR-590-5p:mirbase,hsa-miR-532-5p:mirbase,hsa-miR-607:mirbase,hsa-miR-141*:mirbase,hsa-miR-490-5p:mirbase)
3060215	3060182	5243	ABCB1	1.675	0.343		ABC_B2-IPR013305,ABC_transporter-like-IPR003439,ATPase_AAA+_core-IPR003593,DOMAIN-ABC transporter 1,MOD_RES-Phosphoserine,NP_BIND-ATP 1,PRK-IPR006082,TOPO_DOM-Cytoplasmic,TRANSMEM
3771188	3771160	85302	FBF1	1.602	0.343
4023520	4023467	9459	ARHGEF6	1.71	0.343	alt-N-term	Calponin-IPR001997,Calponin-homology-IPR016146,Calponin_act_bd-IPR001715,DOMAIN-CH,HELIX,MOD_RES-Phosphoserine,SH3_domain-IPR001452,SM22_calponin-IPR003096
3511034	3511031	1997	ELF1	2.088	0.343
3625348	3625326	9236	CCPG1	1.752	0.343	exon-region-exclusion|retainedIntron	COILED
2583449	2583374	22925	PLA2R1	1.772	0.343		Ricin_B-rel_lectin-IPR008997, Ricin_B_lectin-IPR000772
2331813	2331771	6018	RLF	1.517	0.343			microRNA-target(hsa-miR-330-3p:mirbase,hsa-miR-518c:mirbase,hsa-miR-518b:mirbase,hsa-miR-506:mirbase,hsa-miR-323:pictar,hsa-miR-517c:mirbase,hsa-miR-671-5p:mirbase,hsa-miR-518d-3p:mirbase,hsa-let-7b*:mirbase,hsa-miR-363:mirbase,hsa-miR-574-3p:mirbase,hsa-let-7d*:mirbase,hsa-miR-583:mirbase,hsa-miR-587:mirbase,hsa-miR-491-3p:mirbase,hsa-miR-96*:mirbase,hsa-let-7f-1*:mirbase,hsa-miR-618:mirbase,hsa…
3781855	3781794	3909	LAMA3	1.927	0.343	cassette-exon	EGF_laminin-IPR002049,COILED,Chaperonin_Cpn60_CS-IPR018370,Chemotax_Me-accpt_rcpt_sig-IPR004089,ConA_like_lec_gl-IPR008985,DISULFID,DISULFID-Interchain (Probable),DOMAIN-Laminin EGF-like 10,DOMAIN-Laminin EGF-like 11,DOMAIN-Laminin EGF-like 12,DOMAIN-Laminin EGF-like 13,DOMAIN-Laminin EGF-like 14,DOMAIN-Laminin EGF-like 15; truncated,DOMAIN-Laminin EGF-like 4,DOMAIN-Laminin EGF-like 5,DOMAIN-Lami…
2624399	2624385	776	CACNA1D	1.531	0.343		COMPBIAS-Poly-Met,Ion_trans-IPR005821,LVDCC_a1dsu-IPR005452,REPEAT-I,REPEAT-IV,TOPO_DOM-Cytoplasmic,TOPO_DOM-Extracellular,TRANSMEM-S1 of repeat I,TRANSMEM-S2 of repeat I,TRANSMEM-S3 of repeat I,TRANSMEM-S3 of repeat IV,TRANSMEM-S4 of repeat I,TRANSMEM-S5 of repeat I,VDCCAlpha1-IPR002077,VDCC_L_a1su-IPR005446
2974043	2973995	2037	EPB41L2	2.092	0.343	cassette-exon|cassetteExon	Band_4.1_C-IPR008379,DOMAIN-FERM,Ez/rad/moesin-IPR000798,FERM-adjacent-IPR014847,FERM_3-hlx-IPR009065,FERM_dom-IPR000299,MOD_RES-Phosphoserine,MOD_RES-Phosphothreonine,REGION-Hydrophilic,Band_4.1_C-IPR008379,MOD_RES-Phosphoserine,MOD_RES-Phosphotyrosine,SAB-IPR007477
3712067	3712062	51393	TRPV2	2.032	0.343		TRP_channel-IPR004729
3871188	3871173	6861	SYT5	1.916	0.343		PRO_rich-IPR000694,TOPO_DOM-Cytoplasmic,TOPO_DOM-Vesicular,TRANSMEM
3788977	3788976	5874	RAB27B	2.501	0.343
2882849	2882834	10826	C5orf4	1.984	0.343	intron-retention	TRANSMEM
2992939	2992936	256355	MGC27348	1.615	0.343
4004327	4004044	1756	DMD	2.065	0.343	cassetteExon	Spectrin_repeat-IPR002017,Actinin_actin-bd_CS-IPR001589,Calponin-homology-IPR016146,Calponin_act_bd-IPR001715,DOMAIN-Actin-binding,DOMAIN-CH 1,DOMAIN-CH 2,HELIX,MOD_RES-Phosphothreonine,REPEAT-Spectrin 1,REPEAT-Spectrin 11,REPEAT-Spectrin 12,REPEAT-Spectrin 13,REPEAT-Spectrin 14,REPEAT-Spectrin 15,REPEAT-Spectrin 16,REPEAT-Spectrin 2,REPEAT-Spectrin 22,REPEAT-Spectrin 3,REPEAT-Spectrin 4,REPEAT-S…
3279734	3279698	8029	CUBN	1.768	0.343	cassette-exon	CUB-IPR000859,DISULFID,DOMAIN-CUB 24,DOMAIN-CUB 25,DOMAIN-CUB 26,DOMAIN-CUB 27,CUB-IPR000859,DISULFID,DOMAIN-CUB 21
3234969	3234760	10659	CUGBP2	1.595	0.343	intron-retention	COMPBIAS-Ala-rich,REGION-Necessary for RNA-binding, TNNT2 exon 5 and NMDA R1 exon 21 inclusion
3071248	3071213	168850	ZNF800	1.524	0.343		MOD_RES-Phosphoserine,MOD_RES-Phosphothreonine,ZN_FING-C2H2-type 2,ZN_FING-C2H2-type 3,ZN_FING-C2H2-type 4,ZN_FING-C2H2-type 5,ZN_FING-C2H2-type 6,ZN_FING-C2H2-type 7,Znf_C2H2-IPR007087,Znf_C2H2-like-IPR015880,Znf_U1-IPR003604
3657053	3657041	3687	ITGAX	1.861	0.343		CA_BIND,DISULFID,DOMAIN-VWFA,FG-GAP-IPR013517,HELIX,Int_alpha_beta-p-IPR013519,Integrin_alpha-IPR000413,Integrin_alpha-2-IPR013649,Integrin_alpha_C-IPR013513,Integrin_alpha_C_CS-IPR018184,MOTIF-GFFKR motif,REPEAT-FG-GAP 4,REPEAT-FG-GAP 5,REPEAT-FG-GAP 7,STRAND,TRANSMEM,TURN,VWF_A-IPR002035
3660214	3660213	1540	CYLD	1.933	0.343
2396221	2396201	54897	CASZ1	2.255	0.343	bleedingExon	COMPBIAS-Ala-rich,COMPBIAS-Asp-rich,COMPBIAS-Glu-rich,ZN_FING-C2H2-type 5,ZN_FING-C2H2-type 6,ZN_FING-C2H2-type 7,ZN_FING-C2H2-type 8,Znf_C2H2-IPR007087,Znf_C2H2-like-IPR015880	microRNA-target(hsa-miR-92a-1*:mirbase,hsa-miR-708:mirbase,hsa-miR-449b:mirbase,hsa-miR-412:mirbase,hsa-miR-151-5p:mirbase,hsa-miR-489:mirbase,hsa-miR-574-3p:mirbase,hsa-miR-27b*:mirbase,hsa-miR-15a:mirbase,hsa-miR-671-5p:mirbase,hsa-miR-655:mirbase,hsa-let-7d:mirbase,hsa-let-7e:mirbase,hsa-miR-937:mirbase,hsa-miR-339-5p:mirbase,hsa-miR-323-3p:mirbase,hsa-miR-92b*:mirbase,hsa-miR-29b:mirbase,hsa-…
3726162	3726154	3675	ITGA3	1.987	0.343		CA_BIND,DISULFID,FG-GAP-IPR013517,Int_alpha_beta-p-IPR013519,Integrin_alpha-IPR000413,REPEAT-FG-GAP 1,REPEAT-FG-GAP 2,REPEAT-FG-GAP 3,REPEAT-FG-GAP 4,REPEAT-FG-GAP 5,REPEAT-FG-GAP 6,REPEAT-FG-GAP 7,SIGNAL
2642469	2642441	79858	NEK11	1.651	0.343	cassette-exon	ACT_SITE-Proton acceptor,Ser_thr_pkin_AS-IPR008271,Tyr_pkinase-IPR001245
2709784	2709778	604	BCL6	1.568	0.343
3712083	3712062	51393	TRPV2	1.773	0.343		GPCR_STE2-IPR000366, Ion_trans-IPR005821, TRP_channel-IPR004729
2349007	2348992	7412	VCAM1	1.823	0.343
3402810	3402786	920	CD4	1.5	0.343		Ag_CD4-IPR000973,CD4-extracel-IPR015274,DISULFID,DOMAIN-Ig-like C2-type 1,DOMAIN-Ig-like C2-type 2,DOMAIN-Ig-like C2-type 3,DOMAIN-Ig-like V-type,HELIX,Ig-IPR013151,Ig-like-IPR007110,Ig_C2-set-IPR008424,Ig_V-set-IPR013106,Ig_V-set_sub-IPR003596,Ig_sub-IPR003599,Ig_sub2-IPR003598,LIPID-S-palmitoyl cysteine,MUTAGEN-Missing: Abolished interaction with SPG21 and induced T-cell activation,REGION-HIV-1…
3408031	3408018	55500	ETNK1	1.636	0.343	alt-C-term	ACT_SITE,APH_trans-IPR002575,Choline/ethanolamine_kinase-IPR002573,Kinase_like-IPR011009,Choline/ethanolamine_kinase-IPR002573,Kinase_like-IPR011009
3279821	3279698	8029	CUBN	1.511	0.343		CUB-IPR000859,DISULFID,DOMAIN-CUB 1,DOMAIN-CUB 10,DOMAIN-CUB 13,DOMAIN-CUB 15,DOMAIN-CUB 19,DOMAIN-CUB 2,DOMAIN-CUB 20,DOMAIN-CUB 21,DOMAIN-CUB 22,DOMAIN-CUB 23,DOMAIN-CUB 24,DOMAIN-CUB 25,DOMAIN-CUB 26,DOMAIN-CUB 27,DOMAIN-CUB 3,DOMAIN-CUB 4,DOMAIN-CUB 5,DOMAIN-CUB 6,DOMAIN-CUB 7,DOMAIN-CUB 8,DOMAIN-EGF-like 1,DOMAIN-EGF-like 2; calcium-binding,DOMAIN-EGF-like 3; calcium-binding,DOMAIN-EGF-like …
3061453	3061438	54809	SAMD9	2.262	0.343
3646876	3646613	54715	A2BP1	1.827	0.343		ArAA_hydroxylase-IPR001273,DOMAIN-RRM,HELIX,Hud_Sxl_RNA-IPR002343,RRM_1-IPR003954,RRM_RNP1-IPR000504,SITE-Interaction with RNA,STRAND
3592158	3592109	6652	SORD	1.713	0.343		AlcDHase_GroES-like-IPR013154,AlcDHase_Zn-bd-IPR013149,DNA_repair_RadA-IPR004504,FAD_pyr_nucl-diS_OxRdtase-IPR013027,GroES_like-IPR011032,HELIX,Pyridine_nuc-diS_OxRdtase_2-IPR000103,STRAND,TURN	microRNA-target(hsa-miR-582-3p:mirbase,hsa-miR-182:mirbase,hsa-miR-205:mirbase)
2722834	2722823	5099	PCDH7	1.627	0.343	bleedingExon	Cadherin_N-IPR013164, Cadherin-IPR002126, Cadherin-like-IPR015919
2904058	2904000	3159	HMGA1	1.717	0.343	cassetteExon	Highmoblty_IY-IPR000116, HMGI/Y_DNA-bd_CS-IPR000637, AT_hook_DNA-bd_CS-IPR017956, PRO_rich-IPR000694
3279746	3279698	8029	CUBN	1.754	0.343	cassette-exon	CUB-IPR000859,DISULFID,DOMAIN-CUB 21,CUB-IPR000859,DISULFID,DOMAIN-CUB 11,DOMAIN-CUB 12,DOMAIN-CUB 14,DOMAIN-CUB 16,DOMAIN-CUB 17,DOMAIN-CUB 18,DOMAIN-CUB 9
3049784	3049700	168507	PKD1L1	1.636	0.343		DOMAIN-GPS,DOMAIN-PKD 1,DOMAIN-PKD 2,DOMAIN-PLAT,DOMAIN-REJ,LipOase_LH2-IPR001024,Lipase_LipOase-IPR008976,PKD-IPR000601,PKD/REJ-like-IPR002859,PKD1_2_channel-IPR013122,PKD_cys_rich-IPR000203,REJ-like-IPR014010,TOPO_DOM-Cytoplasmic,TOPO_DOM-Extracellular,TRANSMEM
2679936	2679917	166336	PRICKLE2	2.285	0.343
2909956	2909948	7021	TFAP2B	2.246	0.343		TF_AP2_beta_N-IPR008122
3279747	3279698	8029	CUBN	1.552	0.343	cassette-exon	CUB-IPR000859,DISULFID,DOMAIN-CUB 21,CUB-IPR000859,DISULFID,DOMAIN-CUB 11,DOMAIN-CUB 12,DOMAIN-CUB 14,DOMAIN-CUB 16,DOMAIN-CUB 17,DOMAIN-CUB 18,DOMAIN-CUB 9
3279842	3279698	8029	CUBN	1.747	0.343		CUB-IPR000859,DISULFID,DOMAIN-CUB 1,DOMAIN-CUB 10,DOMAIN-CUB 13,DOMAIN-CUB 15,DOMAIN-CUB 19,DOMAIN-CUB 2,DOMAIN-CUB 20,DOMAIN-CUB 21,DOMAIN-CUB 22,DOMAIN-CUB 23,DOMAIN-CUB 24,DOMAIN-CUB 25,DOMAIN-CUB 26,DOMAIN-CUB 27,DOMAIN-CUB 3,DOMAIN-CUB 4,DOMAIN-CUB 5,DOMAIN-CUB 6,DOMAIN-CUB 7,DOMAIN-CUB 8,DOMAIN-EGF-like 1,DOMAIN-EGF-like 2; calcium-binding,DOMAIN-EGF-like 3; calcium-binding,DOMAIN-EGF-like …
3597166	3597125	83660	TLN2	1.589	0.343		COMPBIAS-Ala-rich,Chemotax_Me-accpt_rcpt_sig-IPR004089,DOMAIN-FERM,FERM_3-hlx-IPR009065,FERM_dom-IPR000299,MOD_RES-N6-acetyllysine,MOD_RES-Phosphotyrosine,REGION-Interaction with PIP5K1C,Talin_cent-IPR015224,Vinculin/catenin-IPR006077
2863639	2863637	6902	TBCA	1.634	0.343	bleedingExon	CofA_tubulin_bd-IPR004226
2975018	2975014	6446	SGK1	1.846	0.343		Tyr_pkinase-IPR001245, AGC-kinase_C-IPR000961, Ser_thr_pkinase-IPR002290, Kinase_like-IPR011009, Prot_kinase_core-IPR000719, Se/Thr_pkinase-rel-IPR017442
2333632	2333599	9670	IPO13	1.527	0.343
3404469	3404436	29121	CLEC2D	1.723	0.343		AntifreezeII-IPR002353,AntifreezeII-IPR002353,C-type_lectin_fold-IPR016187,TOPO_DOM-Cytoplasmic	microRNA-target(hsa-miR-27b:mirbase,hsa-miR-27a:mirbase,hsa-miR-520d-3p:mirbase,hsa-miR-193b:mirbase)
2593748	2593733	3329	HSPD1	1.655	0.343		Chaperone_TCP-1-IPR017998,Chaprnin_Cpn60-IPR001844,MOD_RES-N6-acetyllysine,MOD_RES-Phosphoserine,TRANSIT-Mitochondrion,Chaprnin_Cpn60-IPR001844,MOD_RES-N6-acetyllysine,MOD_RES-Phosphotyrosine
2593766	2593733	3329	HSPD1	1.66	0.343	alt-5'|altFivePrime	Chaprnin_Cpn60-IPR001844,Cpn60/TCP-1-IPR002423,MOD_RES-N6-acetyllysine
2914121	2914070	4646	MYO6	1.552	0.343		Tubby_N-IPR005398
3627501	3627422	6095	RORA	1.734	0.343	cassette-exon|cassetteExon
2514231	2514216	115677	NOSTRIN	1.595	0.343		FCH-IPR001060
2333374	2333318	5792	PTPRF	1.52	0.343		DOMAIN-Tyrosine-protein phosphatase 1,HELIX,Tyr_Pase_rcpt/non-rcpt-IPR000242,ACT_SITE-Phosphocysteine intermediate,DOMAIN-Fibronectin type-III 3,DOMAIN-Fibronectin type-III 4,DOMAIN-Fibronectin type-III 7,DOMAIN-Fibronectin type-III 8,FN_III-IPR003961,Fibronectin_typ-III-like_fold-IPR008957,FnIII_subd-IPR003962,HELIX,STRAND,TRANSMEM,TURN,Tyr_Pase_AS-IPR016130
3708998	3708991	1949	EFNB3	1.889	0.343		Cupredoxin-IPR008972, Ephrin-IPR001799
2411584	2411575	54558	SPATA6	1.759	0.343
2405045	2405036	55108	BSDC1	1.561	0.343	bleedingExon|exon-region-exclusion|retainedIntron		microRNA-target(hsa-miR-1:TargetScan|pictar,hsa-miR-576-5p:mirbase,hsa-miR-206:TargetScan|pictar)
2963053	2962998	22832	KIAA1009	1.678	0.343	cassette-exon|cassetteExon
3049733	3049700	168507	PKD1L1	1.948	0.343		DOMAIN-GPS,DOMAIN-PKD 1,DOMAIN-PKD 2,DOMAIN-PLAT,DOMAIN-REJ,LipOase_LH2-IPR001024,Lipase_LipOase-IPR008976,PKD-IPR000601,PKD/REJ-like-IPR002859,PKD1_2_channel-IPR013122,PKD_cys_rich-IPR000203,REJ-like-IPR014010,TOPO_DOM-Cytoplasmic,TOPO_DOM-Extracellular,TRANSMEM
2948402	2948379	2794	GNL1	1.606	0.343
3197969	3197955	2731	GLDC	2.032	0.343		PyrdxlP-dep_Trfase_major-IPR015424, GDC-P-IPR003437
3321205	3321150	406	ARNTL	1.623	0.343		CROSSLNK-Glycyl lysine isopeptide (Lys-Gly) (interchain with G-Cter in SUMO),DNA_BIND-Basic motif,DOMAIN-Helix-loop-helix motif,DOMAIN-PAC,DOMAIN-PAS 1,DOMAIN-PAS 2,HLH_DNA_bd-IPR011598,HLH_basic-IPR001092,Nuc_translocat-IPR001067,PAC-IPR001610,PAS-IPR000014,PAS_fold-IPR013767,PAS_fold_3-IPR013655
3514641	3514639	79758	DHRS12	1.536	0.343	intron-retention	Glc/ribitol_DHase-IPR002347,NAD(P)-bd-IPR016040	microRNA-target(hsa-miR-558:mirbase)
3768899	3768880	10349	ABCA10	1.913	0.343		MOD_RES-Phosphotyrosine,TRANSMEM,ABC_transporter_CS-IPR017871,MOD_RES-Phosphoserine,NP_BIND-ATP 1,NP_BIND-ATP 2,TRANSMEM
2329911	2329887	23154	NCDN	1.578	0.343		Neurochondrin-IPR008709
3279758	3279698	8029	CUBN	1.602	0.343	cassette-exon	CUB-IPR000859,DISULFID,DOMAIN-CUB 21,CUB-IPR000859,DISULFID,DOMAIN-CUB 11,DOMAIN-CUB 12,DOMAIN-CUB 14,DOMAIN-CUB 16,DOMAIN-CUB 17,DOMAIN-CUB 18,DOMAIN-CUB 9
2945626	2945598	9856	KIAA0319	1.833	0.343		FN_III-IPR003961, PKD-IPR000601
3049736	3049700	168507	PKD1L1	1.583	0.343		DOMAIN-GPS,DOMAIN-PKD 1,DOMAIN-PKD 2,DOMAIN-PLAT,DOMAIN-REJ,LipOase_LH2-IPR001024,Lipase_LipOase-IPR008976,PKD-IPR000601,PKD/REJ-like-IPR002859,PKD1_2_channel-IPR013122,PKD_cys_rich-IPR000203,REJ-like-IPR014010,TOPO_DOM-Cytoplasmic,TOPO_DOM-Extracellular,TRANSMEM
2527927	2527895	84812	PLCD4	1.832	0.343	exon-region-exclusion	ACT_SITE,BINDING-Substrate,C2_Ca-dep-IPR000008,C2_membr_targeting-IPR018029,COMPBIAS-Glu-rich,COMPBIAS-Poly-Lys,DOMAIN-C2,DOMAIN-PI-PLC X-box,DOMAIN-PI-PLC Y-box,METAL-Calcium 1; catalytic,METAL-Calcium 2,METAL-Calcium 2; via carbonyl oxygen,METAL-Calcium 3,METAL-Calcium 3; via carbonyl oxygen,MOTIF-PDZ-binding,PLC-like_Pdiesterase_TIM-brl-IPR017946,Phospholipase_C_EF-hand-like-IPR015359,Phosphol…
2901873	2901841	79969	C6orf134	1.692	0.343			microRNA-target(hsa-miR-219-2-3p:mirbase)
3208790	3208765	320	APBA1	1.663	0.343		PDZ/DHR/GLGF-IPR001478
2655876	2655845	2049	EPHB3	1.699	0.343
4011226	4011189	4983	OPHN1	1.557	0.343		COMPBIAS-Pro-rich,DOMAIN-PH,DOMAIN-Rho-GAP,PRO_rich-IPR000694,Pleckstrin_homology-IPR001849,RhoGAP-IPR000198,Rho_GTPase_activation_prot-IPR008936
2318638	2318637	9341	VAMP3	1.812	0.343		DOMAIN-v-SNARE coiled-coil homology,MOD_RES-Phosphoserine,Synaptobrevin-IPR001388,Synaptobrevin_met/fun-IPR016444,TOPO_DOM-Cytoplasmic,TOPO_DOM-Vesicular,TRANSMEM-Anchor for type IV membrane protein
3281670	3281621	57584	ARHGAP21	1.555	0.343		DOMAIN-PDZ,DOMAIN-Rho-GAP,MOD_RES-Phosphoserine,MOD_RES-Phosphothreonine,MOD_RES-Phosphotyrosine,PDZ/DHR/GLGF-IPR001478,REGION-Interaction with CTNNA1,RhoGAP-IPR000198,Rho_GTPase_activation_prot-IPR008936
2672283	2672230	259173	ALS2CL	2.091	0.343		DOMAIN-VPS9,VPS9-IPR003123,VPS9_sub-IPR013995,MORN-IPR003409,REPEAT-MORN 1,REPEAT-MORN 2,REPEAT-MORN 4,REPEAT-MORN 5,REPEAT-MORN 6
3742849	3742783	22861	NLRP1	1.528	0.343		ATPase_AAA+_core-IPR003593,DEATH_like-IPR011029,DOMAIN-DAPIN,DOMAIN-NACHT,HELIX,Leu-rich_rpt-IPR001611,Leu-rich_rpt_Cys-con_subtyp-IPR006553,Leu-rich_rpt_RNase_inh_sub-typ-IPR003590,NACHT_NTPase-IPR007111,NP_BIND-ATP,Pyrin-IPR004020,REPEAT-LRR 1,REPEAT-LRR 2,REPEAT-LRR 3,REPEAT-LRR 4,REPEAT-LRR 5,REPEAT-LRR 6,REPEAT-LRR 7,STRAND
3321200	3321150	406	ARNTL	1.827	0.343		CROSSLNK-Glycyl lysine isopeptide (Lys-Gly) (interchain with G-Cter in SUMO),DNA_BIND-Basic motif,DOMAIN-Helix-loop-helix motif,DOMAIN-PAC,DOMAIN-PAS 1,DOMAIN-PAS 2,HLH_DNA_bd-IPR011598,HLH_basic-IPR001092,Nuc_translocat-IPR001067,PAC-IPR001610,PAS-IPR000014,PAS_fold-IPR013767,PAS_fold_3-IPR013655
3523328	3523318	259232	NALCN	1.785	0.343		Ion_trans-IPR005821,COILED,Ion_trans-IPR005821,TOPO_DOM-Cytoplasmic,TOPO_DOM-Extracellular,TRANSMEM-S1 of repeat III,TRANSMEM-S1 of repeat IV,TRANSMEM-S2 of repeat III,TRANSMEM-S2 of repeat IV,TRANSMEM-S3 of repeat III,TRANSMEM-S3 of repeat IV,TRANSMEM-S4 of repeat III,TRANSMEM-S4 of repeat IV,TRANSMEM-S5 of repeat III,TRANSMEM-S5 of repeat IV,TRANSMEM-S6 of repeat II,TRANSMEM-S6 of repeat III,TR…
3934744	3934729	3689	ITGB2	1.589	0.343		Integrin_bsu_N-IPR002369,DISULFID,EGF_extracell-IPR013111,EGF_like-IPR006209,EGF_like_reg_CS-IPR013032,HELIX,Integrin_bsu-IPR015812,Integrin_bsu_N-IPR002369,Integrin_bsu_cyt-IPR014836,Integrin_bsu_subgr-IPR012012,Integrin_bsu_tail-IPR012896,MOD_RES-Phosphoserine,MOD_RES-Phosphoserine; by PKC,MOD_RES-Phosphothreonine,MOD_RES-Phosphothreonine; by PKC/PRKCA; in vitro,MOD_RES-Phosphothreonine; by PKC…
2603059	2603051	3431	SP110	1.528	0.343	cassette-exon|cassetteExon	Bromodomain-IPR001487,DOMAIN-Bromo,Bromodomain-IPR001487
3293849	3293840	9806	SPOCK2	2.219	0.343		COMPBIAS-Glu-rich,DISULFID,DOMAIN-Kazal-like,DOMAIN-Thyroglobulin type-1,MOD_RES-Phosphothreonine,Prot_Inh_Kazal_2-IPR011497,Prot_inh_Kazal-IPR002350,Thyroglobulin_1-IPR000716
2323064	2322957	55160	ARHGEF10L	1.616	0.343		WD40_repeat-like-IPR011046
3284335	3284302	8829	NRP1	1.846	0.343		Galactose-bd-like-IPR008979, Neuropilin-IPR014648	microRNA-target(hsa-miR-129-5p:mirbase,hsa-miR-591:mirbase,hsa-miR-450a:mirbase,hsa-miR-629:mirbase,hsa-miR-126*:mirbase,hsa-miR-886-3p:mirbase,hsa-miR-768-5p:mirbase,hsa-miR-549:mirbase,hsa-miR-19a*:mirbase,hsa-miR-130b*:mirbase,hsa-miR-924:mirbase,hsa-miR-921:mirbase,hsa-miR-554:mirbase)
3257712	3257670	84333	PCGF5	1.661	0.343		ZN_FING-RING-type,Znf_RING-IPR001841,Znf_RING_CS-IPR017907
3364410	3364306	55553	SOX6	1.579	0.343	alt-C-term	COILED,COMPBIAS-Gln-rich,COMPBIAS-Poly-Ala,CROSSLNK-Glycyl lysine isopeptide (Lys-Gly) (interchain with G-Cter in SUMO),DNA_BIND-HMG box,HMG_HMG1/HMG2-IPR000910,HMG_superfamily-IPR009071
2672247	2672230	259173	ALS2CL	1.91	0.343		MORN-IPR003409,REPEAT-MORN 1,REPEAT-MORN 2,REPEAT-MORN 4,REPEAT-MORN 5,REPEAT-MORN 6,REPEAT-MORN 7,REPEAT-MORN 8	microRNA-target(hsa-miR-490-5p:mirbase,hsa-miR-598:mirbase)
2583406	2583374	22925	PLA2R1	1.676	0.343		C-type_lectin-IPR001304, C-type_lectin_fold-IPR016187
2945602	2945598	9856	KIAA0319	1.873	0.343		FN_III-IPR003961,MANSC-IPR013980,SIGNAL,TOPO_DOM-Extracellular
3046125	3046062	313	AOAH	1.564	0.343		DISULFID,DOMAIN-Saposin B-type,SIGNAL,SapB_2-IPR008138,SaposinB-IPR008139,Saposin_like-IPR011001
2620991	2620985	259236	TMIE	1.621	0.343
3025333	3025291	136332	LRGUK	1.539	0.343	alt-N-term	DOMAIN-Guanylate kinase-like,Guanylate_kin-IPR008144,Guanylt/Ca-IPR008145,Leu-rich_rpt-IPR001611,Leu-rich_rpt_typical-subtyp-IPR003591,MOD_RES-Phosphotyrosine,NP_BIND-ATP,REPEAT-LRR 1,REPEAT-LRR 10,REPEAT-LRR 2,REPEAT-LRR 3,REPEAT-LRR 4,REPEAT-LRR 5,REPEAT-LRR 6,REPEAT-LRR 7,REPEAT-LRR 8,REPEAT-LRR 9
2447445	2447414	4688	NCF2	1.602	0.343		TPR-1-IPR001440, TPR_region-IPR013026, TPR_2-IPR013105
2373924	2373842	5788	PTPRC	2.138	0.343	cassette-exon	ACT_SITE-Phosphocysteine intermediate,DOMAIN-Fibronectin type-III 1,DOMAIN-Fibronectin type-III 2,DOMAIN-Tyrosine-protein phosphatase 1,DOMAIN-Tyrosine-protein phosphatase 2,FN_III-IPR003961,Fibronectin_typ-III-like_fold-IPR008957,HELIX,Leukocyte_common_Ag-IPR016335,MOD_RES-Phosphoserine,SIGNAL,STRAND,TOPO_DOM-Cytoplasmic,TRANSMEM,TURN,Tyr_Pase-IPR000387,Tyr_Pase_AS-IPR016130,Tyr_Pase_cat-IPR0035…
2635764	2635741	10225	CD96	1.687	0.343
3457127	3457101	3679	ITGA7	1.648	0.343	cassette-exon	Integrin_alpha-2-IPR013649,DISULFID,Integrin_alpha-IPR000413,Integrin_alpha-2-IPR013649
2439847	2439842	8407	TAGLN2	1.928	0.343
2349018	2348992	7412	VCAM1	1.657	0.343	cassette-exon|cassetteExon	DISULFID,DOMAIN-Ig-like C2-type 4,ICAM_VCAM_N-IPR003987,Ig-IPR013151,Ig-like-IPR007110,Ig_I-set-IPR013098,Ig_V-set-IPR013106,Ig_sub-IPR003599,Ig_sub2-IPR003598,TOPO_DOM-Extracellular,VCAM-1-IPR003989
3279711	3279698	8029	CUBN	1.67	0.343		CUB-IPR000859,DISULFID,DOMAIN-CUB 21,CUB-IPR000859,DISULFID,DOMAIN-CUB 25
3321194	3321150	406	ARNTL	1.594	0.343	alt-N-term|cassette-exon|cassetteExon
3442667	3442641	283316	CD163L1	1.604	0.343		Srcr_rcpt-IPR001190, Srcr_rcpt-rel-IPR017448
3108273	3108226	10404	PGCP	2.007	0.343		Peptidase_M28-IPR007484
2950235	2950214	6890	TAP1	1.711	0.343		Ag_transporter2-IPR005293
2672291	2672230	259173	ALS2CL	1.952	0.343		DOMAIN-VPS9,VPS9-IPR003123,VPS9_sub-IPR013995,MORN-IPR003409,REPEAT-MORN 1,REPEAT-MORN 2,REPEAT-MORN 4,REPEAT-MORN 5,REPEAT-MORN 6
3234968	3234760	10659	CUGBP2	1.788	0.343	exon-region-exclusion|retainedIntron
2484495	2484457	84542	KIAA1841	1.615	0.343	cassette-exon
2635753	2635741	10225	CD96	1.68	0.343		Ig-like-IPR007110
2626843	2626802	5793	PTPRG	1.55	0.343
2429858	2429842	965	CD58	1.544	0.343		DISULFID,DOMAIN-Ig-like C2-type,HELIX,Ig_sub-IPR003599,SIGNAL,STRAND,TOPO_DOM-Extracellular,TURN
3279739	3279698	8029	CUBN	1.582	0.343	cassette-exon	CUB-IPR000859,DISULFID,DOMAIN-CUB 21,CUB-IPR000859,DISULFID,DOMAIN-CUB 11,DOMAIN-CUB 12,DOMAIN-CUB 14,DOMAIN-CUB 16,DOMAIN-CUB 17,DOMAIN-CUB 18,DOMAIN-CUB 9
3321230	3321150	406	ARNTL	1.554	0.343		CROSSLNK-Glycyl lysine isopeptide (Lys-Gly) (interchain with G-Cter in SUMO),DOMAIN-PAC,DOMAIN-PAS 2,Nuc_translocat-IPR001067,PAC-IPR001610,PAS-IPR000014,PAS_fold-IPR013767,PAS_fold_3-IPR013655
3662524	3662444	84166	NLRC5	1.937	0.343		Leu-rich_rpt_Cys-con_subtyp-IPR006553,Leu-rich_rpt_RNase_inh_sub-typ-IPR003590,Leu-rich_rpt_typical-subtyp-IPR003591,NACHT_NTPase-IPR007111,REPEAT-LRR 10,REPEAT-LRR 11,REPEAT-LRR 12,REPEAT-LRR 14,REPEAT-LRR 2,REPEAT-LRR 3,REPEAT-LRR 4,REPEAT-LRR 5,REPEAT-LRR 6,REPEAT-LRR 7,REPEAT-LRR 8,Leu-rich_rpt-IPR001611,Leu-rich_rpt_Cys-con_subtyp-IPR006553,Leu-rich_rpt_RNase_inh_sub-typ-IPR003590,Leu-rich_r…
2920694	2920619	84071	ARMC2	1.689	0.343			microRNA-target(hsa-miR-374a*:mirbase,hsa-miR-575:mirbase,hsa-miR-526b*:mirbase,hsa-miR-520e:mirbase,hsa-miR-302d:mirbase,hsa-miR-373:mirbase,hsa-miR-138-1*:mirbase,hsa-miR-302b:mirbase,hsa-miR-569:mirbase,hsa-miR-130a*:mirbase,hsa-miR-520d-3p:mirbase,hsa-miR-7:mirbase,hsa-miR-935:mirbase,hsa-miR-520f:mirbase,hsa-miR-520a-3p:mirbase,hsa-miR-302c:mirbase,hsa-miR-520b:mirbase,hsa-miR-520c-3p:mirbas…
3778281	3778252	23253	ANKRD12	1.567	0.343	alt-C-term	ANK-IPR002110,MOD_RES-Phosphoserine
2707951	2707909	23101	MCF2L2	1.888	0.343		DH-domain-IPR000219
3915598	3915569	140578	CHODL	0.501	0.343	alt-N-term|altPromoter	C-type_lectin-IPR001304,C-type_lectin_fold-IPR016187,DOMAIN-C-type lectin,SIGNAL,TOPO_DOM-Cytoplasmic,TOPO_DOM-Extracellular,TRANSMEM
3861803	3861786	115290	FBXO17	0.554	0.343		DOMAIN-F-box,DOMAIN-FBA,F-box-IPR001810,FBA_region-IPR007397,Galactose-bd-like-IPR008979
2745953	2745899	64399	HHIP	0.568	0.343		COMPBIAS-Arg-rich,DISULFID,DOMAIN-EGF-like 1,DOMAIN-EGF-like 2,EGF-IPR006210,EGF_3-IPR000742,EGF_Ca_bd-IPR001881,EGF_extracell-IPR013111,EGF_laminin-IPR002049,EGF_like_reg_CS-IPR013032,Quinoprot_gluc_DH-IPR011041,SIGNAL	microRNA-target(hsa-miR-101:mirbase,hsa-miR-519e:mirbase,hsa-miR-507:mirbase,hsa-miR-628-5p:mirbase,hsa-miR-452*:mirbase,hsa-miR-382:mirbase,hsa-miR-374a*:mirbase,hsa-miR-495:mirbase,hsa-miR-595:mirbase,hsa-miR-574-5p:mirbase,hsa-miR-340:mirbase,hsa-miR-582-5p:mirbase,hsa-miR-411*:mirbase,hsa-miR-494:mirbase,hsa-miR-199a:miranda,hsa-miR-210:mirbase,hsa-miR-890:mirbase,hsa-miR-92:TargetScan|pictar…
3324337	3324321	63982	ANO3	0.36	0.343	alt-N-term	TOPO_DOM-Extracellular
3108681	3108665	10940	POP1	0.665	0.343
3828142	3828112	898	CCNE1	0.582	0.343
2494477	2494472	150771	ITPRIPL1	0.646	0.343
3674212	3674199	27132	CPNE7	0.603	0.343		C2_Ca/lipid-bd_reg_CaLB-IPR008973, C2_Ca-dep-IPR000008, C2_membr_targeting-IPR018029
3446157	3446137	55885	LMO3	0.584	0.343	alt-5'	Znf_LIM-IPR001781,DOMAIN-LIM zinc-binding 1,Znf_LIM-IPR001781
3253888	3253880	10105	PPIF	0.568	0.343		Cyclophilin-like-IPR015891, PPIase_cyclophilin-IPR002130
2748176	2748163	84057	MND1	0.618	0.343		Mnd1-IPR005647
2569228	2569215	84620	ST6GAL2	0.585	0.343		TOPO_DOM-Cytoplasmic,TRANSMEM-Signal-anchor for type II membrane protein
4022117	4022106	55796	MBNL3	0.451	0.343	cassette-exon|cassetteExon	ZN_FING-C3H1-type 1,ZN_FING-C3H1-type 2,Znf_CCCH-IPR000571
3342433	3342426	220042	C11orf82	0.582	0.343		NA-bd_OB-fold-like-IPR016027
2745917	2745899	64399	HHIP	0.523	0.343	alt-N-term	COMPBIAS-Arg-rich,DISULFID,DOMAIN-EGF-like 1,DOMAIN-EGF-like 2,EGF-IPR006210,EGF_3-IPR000742,EGF_Ca_bd-IPR001881,EGF_extracell-IPR013111,EGF_laminin-IPR002049,EGF_like_reg_CS-IPR013032,Quinoprot_gluc_DH-IPR011041,SIGNAL
3385869	3385834	2915	GRM5	0.601	0.343		ANF_lig_bd_rcpt-IPR001828,GPCR_3-IPR000337,GPCR_3_C-IPR017978,GPCR_3_CS-IPR017979,GPCR_3_NCR-IPR011500,GPCR_3_mtglu_rcpt-IPR000162,GPCR_3_mtglu_rcpt_1-IPR001256,GPCR_3_mtglu_rcpt_5-IPR000202,SIGNAL,TOPO_DOM-Cytoplasmic,TOPO_DOM-Extracellular,TRANSMEM-1,TRANSMEM-2,TRANSMEM-3,TRANSMEM-4,TRANSMEM-5,TRANSMEM-6,TRANSMEM-7
3866297	3866276	6510	SLC1A5	0.64	0.343	alt-N-term	Na-dicarboxylate_symporter-IPR001991,Na-dicarboxylate_symporter_CS-IPR018107,TOPO_DOM-Cytoplasmic,TOPO_DOM-Extracellular,TRANSMEM
2798808	2798777	55722	CEP72	0.596	0.343
3357466	3357397	89944	GLB1L2	0.518	0.343	bleedingExon
3817533	3817501	10036	CHAF1A	0.475	0.343		COMPBIAS-Poly-Glu,MOD_RES-Phosphoserine,MOD_RES-Phosphothreonine,REGION-Binds to CBX1 chromo shadow domain,REGION-Binds to PCNA,REGION-Binds to p60
3105351	3105271	138046	RALYL	0.608	0.343	cassette-exon|cassetteExon	hnRNP_C_Raly-IPR017347
2381340	2381309	64757	MOSC1	0.653	0.343	alt-C-term	MOSC_N-IPR005303,MoCF_Sase_C-IPR005302,Pyrv_Knase_b-brl-like-IPR011037	microRNA-target(hsa-miR-503:mirbase,hsa-let-7d*:mirbase,hsa-miR-626:mirbase,hsa-let-7b*:mirbase)
3261489	3261447	23082	PPRC1	0.547	0.343	alt-3'	COMPBIAS-Arg-rich,COMPBIAS-Pro-rich,COMPBIAS-Ser-rich,DOMAIN-RRM,PRO_rich-IPR000694,REGION-Necessary for interaction with CREB1 and NRF1,RRM_RNP1-IPR000504
3677545	3677538	91151	TIGD7	0.626	0.343			microRNA-target(hsa-let-7f-1*:mirbase,hsa-let-7a*:mirbase,hsa-let-7b*:mirbase,hsa-miR-223:mirbase)
3335030	3335029	23649	POLA2	0.616	0.343
2654976	2654967	84002	B3GNT5	0.503	0.343	alt-N-term|altPromoter	Glyco_trans_31-IPR002659,TOPO_DOM-Cytoplasmic,TOPO_DOM-Lumenal,TRANSMEM-Signal-anchor for type II membrane protein
2515441	2515402	254042	MAP1D	0.664	0.343		Pept_M24_structural-domain-IPR000994, Pept_M24A_MAP1-IPR002467
2346026	2346023	55144	LRRC8D	0.604	0.343	alt-N-term|altPromoter
3928674	3928668	7074	TIAM1	0.538	0.343		COMPBIAS-Poly-Arg,DH-domain-IPR000219,DOMAIN-DH,DOMAIN-PDZ,DOMAIN-PH 2,DOMAIN-RBD,GDS_CDC24_CS-IPR001331,HELIX,MOD_RES-Phosphoserine,MOD_RES-Phosphotyrosine,PDZ/DHR/GLGF-IPR001478,Pleckstrin_homology-IPR001849,Raf_like_ras_bd-IPR003116,STRAND,TURN
3801695	3801621	114876	OSBPL1A	0.614	0.343		ANK-IPR002110,COILED,DOMAIN-PH,MOD_RES-Phosphoserine,Pleckstrin_homology-IPR001849,REPEAT-ANK 2,REPEAT-ANK 3
3847874	3847873	79085	SLC25A23	0.546	0.343		Mitoch_carrier-IPR001993,Mitochondrial_sb/sol_carrier-IPR018108,TOPO_DOM-Mitochondrial intermembrane,Mitoch_carrier-IPR001993
2425450	2425447	51611	DPH5	0.605	0.343
2763319	2763278	166647	GPR125	0.585	0.343		DOMAIN-GPS,DOMAIN-Ig-like,GPCR_2-like-IPR017981,GPCR_2_extracellular-IPR001879,GPCR_2_secretin-like-IPR000832,Ig-IPR013151,Ig-like-IPR007110,Ig_sub-IPR003599,LRR_C-IPR000483,Leu-rich_rpt-IPR001611,Leu-rich_rpt_typical-subtyp-IPR003591,MOD_RES-Phosphothreonine,MOTIF-PDZ-binding,PKD_cys_rich-IPR000203,REPEAT-LRR 1,REPEAT-LRR 2,REPEAT-LRR 3,REPEAT-LRR 4,REPEAT-LRR 5,SIGNAL,TOPO_DOM-Cytoplasmic,TOPO_…
3496399	3496366	407975	MIRHG1	0.448	0.343
2780132	2780099	133308	NHEDC2	0.6	0.343
3440623	3440598	2305	FOXM1	0.641	0.343	cassette-exon|cassetteExon	TF_fork_head-IPR001766,DNA_BIND-Fork-head,MOD_RES-Phosphoserine,TF_fork_head-IPR001766
2598156	2598145	26154	ABCA12	0.43	0.343		ATPase_AAA+_core-IPR003593, ABC_transporter-like-IPR003439
3321573	3321512	5140	PDE3B	0.629	0.343
3747647	3747638	201164	PLD6	0.664	0.343
3329434	3329404	9776	KIAA0652	0.545	0.343	cassette-exon|cassetteExon
2499255	2499234	165055	CCDC138	0.53	0.343
2675787	2675763	9136	RRP9	0.575	0.343
3496393	3496366	407975	MIRHG1	0.543	0.343		TOPO_DOM-Cytoplasmic,TOPO_DOM-Extracellular,TRANSMEM
3439579	3439549	6540	SLC6A13	0.513	0.343	bleedingExon	MOD_RES-Phosphoserine,MOD_RES-Phosphothreonine,Na/ntran_symport-IPR000175,Na/ntran_symport_GABA_GAT2-IPR002981,TOPO_DOM-Cytoplasmic,TOPO_DOM-Extracellular,TRANSMEM-1,TRANSMEM-10,TRANSMEM-11,TRANSMEM-12,TRANSMEM-2,TRANSMEM-3,TRANSMEM-4,TRANSMEM-5,TRANSMEM-6,TRANSMEM-7,TRANSMEM-8,TRANSMEM-9
2790144	2790109	303	ANXA2P1	0.434	0.343
3347646	3347615	38	ACAT1	0.615	0.343		Thiolase-IPR002155,ACT_SITE-Proton acceptor (Probable),BINDING-Coenzyme A,HELIX,METAL-Potassium,METAL-Potassium; via carbonyl oxygen,MOD_RES-N6-acetyllysine,REGION-Coenzyme A binding,STRAND,TURN,Thiolase-IPR002155,Thiolase-like-IPR016039	microRNA-target(hsa-miR-214:mirbase,hsa-miR-337-5p:mirbase,hsa-miR-551b:mirbase,hsa-miR-21:mirbase,hsa-miR-27a:mirbase,hsa-miR-100:mirbase,hsa-miR-578:mirbase,hsa-miR-345:mirbase,hsa-miR-361-3p:mirbase,hsa-miR-99b:mirbase,hsa-miR-590-5p:mirbase,hsa-miR-143:mirbase,hsa-miR-369-5p:mirbase,hsa-miR-139-5p:mirbase,hsa-miR-192:mirbase,hsa-miR-508-3p:mirbase,hsa-miR-646:mirbase,hsa-miR-193b:mirbase,hsa-…
3157619	3157596	1936	EEF1D	0.619	0.343	cassette-exon|cassetteExon
3868595	3868587	50944	SHANK1	0.647	0.343		PRO_rich-IPR000694
3260291	3260265	26507	CNNM1	0.508	0.343		cNMP_bd-like-IPR018490
3508704	3508696	10443	N4BP2L2	0.656	0.343
3816426	3816424	56928	SPPL2B	0.612	0.343	cassette-exon	ACT_SITE,COMPBIAS-Poly-Leu,COMPBIAS-Pro-rich,Frizzled-IPR000539,TOPO_DOM-Cytoplasmic,TRANSMEM
2731421	2731417	441024	MTHFD2L	0.599	0.343		NAD(P)-bd-IPR016040,THF_DHase/CycOHase-IPR000672
2474423	2474409	285126	DNAJC5G	0.662	0.343	alt-3'|cassette-exon|cassette-exon	DnaJ_N-IPR001623,COMPBIAS-Cys-rich,DnaJ_N-IPR001623,Heat_shock_DnaJ_CS-IPR018253,Hsp_DnaJ-IPR003095
3213861	3213847	53358	SHC3	0.66	0.343		SH2-IPR000980,PID_domain-IPR006019
2624574	2624565	55540	IL17RB	0.641	0.343
2621593	2621583	51385	ZNF589	0.593	0.343	cassette-exon|cassetteExon	Krueppel-associated_box-IPR001909,Krueppel-associated_box-IPR001909,MOD_RES-Phosphoserine,ZN_FING-C2H2-type 1,ZN_FING-C2H2-type 2,ZN_FING-C2H2-type 3,Znf_C2H2-IPR007087,Znf_C2H2-like-IPR015880
3382967	3382948	1207	CLNS1A	0.644	0.343
2597616	2597552	2066	ERBB4	0.547	0.343		Kinase_like-IPR011009, Tyr_kinase_rcpt_EGF/ERB/XmrK-IPR016245
2770453	2770427	84273	C4orf14	0.666	0.343
3324374	3324321	63982	ANO3	0.573	0.343
3175981	3175971	29968	PSAT1	0.591	0.343		Aminotrans_V/Cys_dSase-IPR000192, Pser_amintransf-IPR003248, PyrdxlP-dep_Trfase_major-IPR015424
2745952	2745899	64399	HHIP	0.567	0.343		COMPBIAS-Arg-rich,DISULFID,DOMAIN-EGF-like 1,DOMAIN-EGF-like 2,EGF-IPR006210,EGF_3-IPR000742,EGF_Ca_bd-IPR001881,EGF_extracell-IPR013111,EGF_laminin-IPR002049,EGF_like_reg_CS-IPR013032,Quinoprot_gluc_DH-IPR011041,SIGNAL
3376679	3376677	283248	RCOR2	0.467	0.343			microRNA-target(hsa-miR-873:mirbase,hsa-miR-106b:mirbase,hsa-miR-106a:mirbase,hsa-miR-125a-5p:mirbase,hsa-miR-20b:mirbase,hsa-miR-744:mirbase,hsa-miR-24:mirbase,hsa-miR-20a:mirbase,hsa-miR-17:mirbase,hsa-miR-519d:mirbase,hsa-miR-770-5p:mirbase,hsa-miR-331-3p:mirbase,hsa-miR-125b:mirbase)
3994944	3994915	3149	HMGB3	0.532	0.343	bleedingExon
3949819	3949722	25817	FAM19A5	0.659	0.343		TRANSMEM
3395472	3395464	79827	ASAM	0.557	0.343
3308076	3307939	3983	ABLIM1	0.584	0.343	alt-N-term	COILED,DOMAIN-HP,DOMAIN-LIM zinc-binding 1,DOMAIN-LIM zinc-binding 2,DOMAIN-LIM zinc-binding 3,DOMAIN-LIM zinc-binding 4,MOD_RES-Phosphoserine,MOD_RES-Phosphotyrosine,Villin_headpiece-IPR003128,Znf_LIM-IPR001781
3820433	3820414	51073	MRPL4	0.582	0.343
2792438	2792420	201931	TMEM192	0.642	0.343	alt-N-term	MOD_RES-Phosphoserine,TOPO_DOM-Cytoplasmic,TRANSMEM
3894123	3894098	140680	C20orf96	0.614	0.343
3402885	3402874	2784	GNB3	0.587	0.343		WD40_repeat-IPR001680, WD40_repeat_region-IPR017986, WD40_repeat-like-IPR011046, Guanine_nucleotide-bd_bsu-IPR016346
3790707	3790704	5366	PMAIP1	0.507	0.343	cassette-exon|cassetteExon	MOTIF-BH3,REGION-Required for mitochondrial location
3904793	3904747	5933	RBL1	0.598	0.343
3422194	3422144	8549	LGR5	0.653	0.343		Leu-rich_rpt-IPR001611, Leu-rich_rpt_typical-subtyp-IPR003591
2624573	2624565	55540	IL17RB	0.642	0.343
4024443	4024420	23641	LDOC1	0.66	0.343
3740026	3739962	29	ABR	0.541	0.343	alt-3'	DH-domain-IPR000219,DOMAIN-DH,GDS_CDC24_CS-IPR001331
2608198	2608156	51095	TRNT1	0.626	0.343		ACT_SITE,DISULFID-Interchain,HELIX,MOD_RES-N6-acetyllysine,PolyA_pol_reg-IPR002646,STRAND,TURN
3260313	3260265	26507	CNNM1	0.503	0.343
3324375	3324321	63982	ANO3	0.437	0.343
3375209	3375192	220001	VWCE	0.549	0.343	alt-3'|altThreePrime	C-type_lectin_CS-IPR018378,DOMAIN-VWFC 4,DOMAIN-VWFC 5,DOMAIN-VWFC 6,VWC_out-IPR006552,VWF_C-IPR001007
3740028	3739962	29	ABR	0.547	0.343		DH-domain-IPR000219,DOMAIN-DH,GDS_CDC24_CS-IPR001331
3373899	3373893	8501	SLC43A1	0.621	0.343			microRNA-target(hsa-miR-524-3p:mirbase,hsa-miR-126:mirbase,hsa-miR-377:mirbase,hsa-miR-300:mirbase,hsa-miR-504:mirbase,hsa-miR-892a:mirbase,hsa-miR-569:mirbase,hsa-miR-135a*:mirbase,hsa-miR-183:mirbase,hsa-miR-665:mirbase,hsa-miR-651:mirbase,hsa-miR-525-3p:mirbase,hsa-miR-181c:mirbase,hsa-miR-520d-5p:mirbase,hsa-miR-769-3p:mirbase,hsa-miR-24:mirbase,hsa-miR-297:mirbase,hsa-miR-650:mirbase,hsa-miR…
2798811	2798777	55722	CEP72	0.588	0.343
3385866	3385834	2915	GRM5	0.664	0.343		ANF_lig_bd_rcpt-IPR001828,GPCR_3-IPR000337,GPCR_3_C-IPR017978,GPCR_3_CS-IPR017979,GPCR_3_NCR-IPR011500,GPCR_3_mtglu_rcpt-IPR000162,GPCR_3_mtglu_rcpt_1-IPR001256,GPCR_3_mtglu_rcpt_5-IPR000202,SIGNAL,TOPO_DOM-Cytoplasmic,TOPO_DOM-Extracellular,TRANSMEM-1,TRANSMEM-2,TRANSMEM-3,TRANSMEM-4,TRANSMEM-5,TRANSMEM-6,TRANSMEM-7
3892834	3892812	28231	SLCO4A1	0.579	0.343		MFS_general_subst_transpt-IPR016196,OA_transporter-IPR004156,TRANSMEM
3902685	3902682	5326	PLAGL2	0.62	0.343		ZN_FING-C2H2-type 4,ZN_FING-C2H2-type 5,ZN_FING-C2H2-type 6,Znf_C2H2-IPR007087,Znf_C2H2-like-IPR015880,Znf_U1-IPR003604
3629603	3629567	54956	PARP16	0.517	0.343
2597567	2597552	2066	ERBB4	0.634	0.343
3825611	3825609	1463	NCAN	0.361	0.343		Complement_control_module-IPR016060,DISULFID,DOMAIN-Sushi,Sushi_SCR_CCP-IPR000436,C-type_lectin_fold-IPR016187,DISULFID,DOMAIN-EGF-like 2; calcium-binding,DOMAIN-Ig-like V-type,DOMAIN-Link 1,DOMAIN-Link 2,EGF-IPR006210,EGF_2-IPR001438,EGF_3-IPR000742,EGF_Ca_bd-IPR001881,EGF_Ca_bd_CS-IPR018097,EGF_like-IPR006209,EGF_like_reg_CS-IPR013032,Ig-like-IPR007110,Ig_V-set_sub-IPR003596,Ig_sub-IPR003599,Ig…
2546940	2546874	79623	GALNT14	0.622	0.343		Glyco_trans_2-IPR001173
3385837	3385834	2915	GRM5	0.56	0.343
3323484	3323443	10196	PRMT3	0.588	0.343	exon-region-exclusion	STRAND
2748166	2748163	84057	MND1	0.594	0.343		Mnd1-IPR005647
2967279	2967276	64208	POPDC3	0.551	0.343		Popeye-IPR006916	microRNA-target(hsa-miR-34a:miranda,hsa-miR-182:mirbase)
2558598	2558595	84908	FAM136A	0.585	0.343		DUF842_euk-IPR008560
3531194	3531163	1690	COCH	0.612	0.343	alt-C-term	DOMAIN-VWFA 2,VWF_A-IPR002035,DISULFID,DOMAIN-LCCL,DOMAIN-VWFA 1,HELIX,LCCL-IPR004043,SIGNAL,STRAND,TURN,VWF_A-IPR002035
3923242	3923218	23076	RRP1B	0.633	0.343
3324391	3324321	63982	ANO3	0.569	0.343		DUF590-IPR007632,TOPO_DOM-Cytoplasmic,TOPO_DOM-Extracellular,TRANSMEM
3825626	3825609	1463	NCAN	0.231	0.343		AntifreezeII-IPR002353,C-type_lectin-IPR001304,C-type_lectin_CS-IPR018378,C-type_lectin_fold-IPR016187,ConA_like_lec_gl-IPR008985,DISULFID,DOMAIN-C-type lectin,DOMAIN-EGF-like 1,DOMAIN-EGF-like 2; calcium-binding,DOMAIN-Ig-like V-type,DOMAIN-Link 1,DOMAIN-Link 2,EGF-IPR006210,EGF-type_Asp/Asn_hydroxyl_CS-IPR000152,EGF_2-IPR001438,EGF_3-IPR000742,EGF_Ca_bd-IPR001881,EGF_Ca_bd_CS-IPR018097,EGF_like…
3673697	3673684	81620	CDT1	0.53	0.343		DNA_replication_fac_CDT1-like-IPR014939
3868667	3868659	84798	C19orf48	0.618	0.343
3129076	3129065	1191	CLU	2.507	0.581		Clusterin-IPR016016, Clusterin-like-IPR000753	microRNA-target(hsa-miR-632:mirbase)
3326705	3326635	960	CD44	1.647	0.581	cassette-exon|cassetteExon	C-type_lectin_fold-IPR016187, Link-IPR000538
3512915	3512874	3936	LCP1	2.845	0.581	altPromoter	Calponin_act_bd-IPR001715,DOMAIN-Actin-binding 2,DOMAIN-CH 3
3011340	3011317	54677	CROT	1.863	0.581		Carn_acyl_trans-IPR000542
2882839	2882834	10826	C5orf4	1.706	0.581			microRNA-target(hsa-miR-101:mirbase)
3011342	3011317	54677	CROT	1.865	0.581		Carn_acyl_trans-IPR000542
2593744	2593733	3329	HSPD1	1.802	0.581		MOD_RES-N6-acetyllysine,Chaperone_TCP-1-IPR017998,Chaperonin_Cpn60_CS-IPR018370,Chaprnin_Cpn60-IPR001844,MOD_RES-N6-acetyllysine,MOD_RES-Phosphoserine,TRANSIT-Mitochondrion
3333717	3333711	6520	SLC3A2	2.227	0.581	cassette-exon|cassetteExon	ABC_B2-IPR013305,CROSSLNK-Glycyl lysine isopeptide (Lys-Gly) (interchain with G-Cter in ubiquitin),DISULFID-Interchain (with light chain),Glyco_hydro_13_cat-IPR006047,Glyco_hydro_13_sub_cat-IPR006589,Glyco_hydro_cat-IPR017853,HELIX,MOD_RES-Phosphoserine,MOD_RES-Phosphoserine (Probable),MOD_RES-Phosphothreonine,STRAND,TOPO_DOM-Cytoplasmic,TOPO_DOM-Extracellular,TRANSMEM-Signal-anchor for type II m…
2945619	2945598	9856	KIAA0319	2.049	0.581		PKD-IPR000601, Cadherin-IPR002126, FN_III-IPR003961
2950640	2950629	6892	TAPBP	1.836	0.581	bleedingExon|retainedIntron	DISULFID,DOMAIN-Ig-like C1-type,HELIX,Ig-like-IPR007110,Ig_C1-set-IPR003597,STRAND,Tapasin-IPR008056
2392615	2392584	8764	TNFRSF14	1.881	0.581		TOPO_DOM-Cytoplasmic,TOPO_DOM-Extracellular,TRANSMEM
3937156	3937130	128989	C22orf25	1.505	0.581	bleedingExon|cassette-exon|cassetteExon	DUF833-IPR008551
2874951	2874920	23305	ACSL6	1.978	0.581			microRNA-target(hsa-miR-490-3p:mirbase)
3667355	3667332	146433	IL34	1.65	0.581		SIGNAL
2692821	2692816	3693	ITGB5	1.552	0.581		Integrin_bsu-IPR015812, Integrin_bsu_cyt-IPR014836, Integrin_bsu_subgr-IPR012012
2713698	2713664	84223	IQCG	1.6	0.581
2945620	2945598	9856	KIAA0319	1.714	0.581	alt-3'|altThreePrime	Cadherin-IPR002126,DOMAIN-PKD 1,DOMAIN-PKD 2,FN_III-IPR003961,PKD-IPR000601,STRAND
3108298	3108226	10404	PGCP	1.578	0.581		ACT_SITE-Nucleophile,METAL-Zinc 1,METAL-Zinc 2,Peptidase_M28-IPR007484,SIGNAL
3279730	3279698	8029	CUBN	1.699	0.581	cassette-exon	CUB-IPR000859,DISULFID,DOMAIN-CUB 24,DOMAIN-CUB 25,DOMAIN-CUB 26,DOMAIN-CUB 27,CUB-IPR000859,DISULFID,DOMAIN-CUB 21
2326941	2326912	23038	WDTC1	1.587	0.581			microRNA-target(hsa-miR-27a:pictar,hsa-miR-302d:mirbase,hsa-miR-128a:pictar,hsa-miR-143*:mirbase,hsa-miR-24:TargetScan|pictar,hsa-miR-744:mirbase,hsa-miR-518e:mirbase,hsa-miR-302a:mirbase,hsa-miR-512-3p:mirbase,hsa-miR-302c:mirbase,hsa-miR-299-3p:mirbase,hsa-miR-27b:pictar)
3660252	3660213	1540	CYLD	1.532	0.581	alt-C-term	Cytoskel-assoc-prot_CAP-Gly-IPR000938,DOMAIN-CAP-Gly 1,HELIX,MOD_RES-Phosphoserine,REGION-Interaction with TRAF2,STRAND,TURN,HELIX,STRAND
3555365	3555340	7011	TEP1	1.7	0.581		REPEAT-WD 20,REPEAT-WD 21,WD40_repeat-IPR001680,WD40_repeat-like-IPR011046,WD40_repeat_region-IPR017986,NP_BIND-ATP,REPEAT-WD 1,REPEAT-WD 10,REPEAT-WD 11,REPEAT-WD 12,REPEAT-WD 13,REPEAT-WD 14,REPEAT-WD 15,REPEAT-WD 16,REPEAT-WD 19,REPEAT-WD 2,REPEAT-WD 3,REPEAT-WD 5,REPEAT-WD 6,REPEAT-WD 7,REPEAT-WD 8,REPEAT-WD 9,WD40_repeat-IPR001680,WD40_repeat-like-IPR011046
2642486	2642441	79858	NEK11	1.615	0.581	cassette-exon|cassetteExon	DOMAIN-Protein kinase,Kinase_like-IPR011009,Prot_kinase_core-IPR000719,Se/Thr_pkinase-rel-IPR017442,Ser_thr_pkinase-IPR002290,Tyr_pkinase-IPR001245
3090237	3090209	10863	ADAM28	1.554	0.581		Blood-coag_inhib_Disintegrin-IPR001762
3382333	3382319	81544	GDPD5	1.537	0.581		DISULFID,DOMAIN-GDPD,GlyceroP-diester-Pdiesterase-IPR004129,PLC-like_Pdiesterase_TIM-brl-IPR017946,TOPO_DOM-Cytoplasmic,TOPO_DOM-Extracellular,TRANSMEM
3467397	3467351	56899	ANKS1B	1.849	0.581		DOMAIN-PID,DOMAIN-SAM 1,DOMAIN-SAM 2,HELIX,MOD_RES-Phosphotyrosine,SAM-IPR001660,SAM_2-IPR011510,SAM_homology-IPR010993,TURN
2763928	2763912	91050	CCDC149	1.531	0.581	bleedingExon	COILED,COILED	microRNA-target(hsa-miR-152:mirbase,hsa-miR-204:mirbase,hsa-miR-142-3p:mirbase,hsa-miR-431:mirbase,hsa-miR-211:mirbase,hsa-miR-148b:mirbase,hsa-miR-221:mirbase,hsa-miR-622:mirbase,hsa-miR-130a:mirbase,hsa-miR-556-3p:mirbase,hsa-miR-148a:mirbase,hsa-miR-653:mirbase)
4004307	4004044	1756	DMD	1.757	0.581	cassetteExon	Spectrin_repeat-IPR002017,Actinin_actin-bd_CS-IPR001589,Calponin-homology-IPR016146,Calponin_act_bd-IPR001715,DOMAIN-Actin-binding,DOMAIN-CH 1,DOMAIN-CH 2,HELIX,MOD_RES-Phosphothreonine,REPEAT-Spectrin 1,REPEAT-Spectrin 11,REPEAT-Spectrin 12,REPEAT-Spectrin 13,REPEAT-Spectrin 14,REPEAT-Spectrin 15,REPEAT-Spectrin 16,REPEAT-Spectrin 2,REPEAT-Spectrin 22,REPEAT-Spectrin 3,REPEAT-Spectrin 4,REPEAT-S…
2970199	2970086	3910	LAMA4	2.018	0.581	bleedingExon	COILED,ConA_like_lec_gl-IPR008985,DISULFID,DISULFID-Interchain (Probable),DOMAIN-Laminin EGF-like 1,DOMAIN-Laminin EGF-like 2,DOMAIN-Laminin EGF-like 3,DOMAIN-Laminin EGF-like 4; truncated,DOMAIN-Laminin G-like 1,DOMAIN-Laminin G-like 3,DOMAIN-Laminin G-like 4,DOMAIN-Laminin G-like 5,EGF-IPR006210,EGF_Ca_bd-IPR001881,EGF_laminin-IPR002049,EGF_like_reg_CS-IPR013032,Laminin_G-IPR001791,Laminin_G_1-…
3279735	3279698	8029	CUBN	1.636	0.581	alt-5'|cassette-exon	CUB-IPR000859,DISULFID,DOMAIN-CUB 21,CUB-IPR000859,DISULFID,DOMAIN-CUB 11,DOMAIN-CUB 12,DOMAIN-CUB 14,DOMAIN-CUB 16,DOMAIN-CUB 17,DOMAIN-CUB 18,DOMAIN-CUB 9
3457141	3457101	3679	ITGA7	1.531	0.581	cassette-exon|cassetteExon	Int_alpha_beta-p-IPR013519,Integrin_alpha-IPR000413,Int_alpha_beta-p-IPR013519,Integrin_alpha-IPR000413,REPEAT-FG-GAP 4
3525267	3525234	8660	IRS2	1.593	0.581
2401394	2401384	55616	DDEFL1	1.564	0.581	alt-3'
3818527	3818515	9322	TRIP10	1.505	0.581	exon-region-exclusion	HELIX,REGION-Induction of membrane tubulation
3067487	3067478	4897	NRCAM	1.926	0.581	alt-C-term|cassetteExon	DISULFID,DOMAIN-Fibronectin type-III 1,DOMAIN-Fibronectin type-III 2,DOMAIN-Fibronectin type-III 3,DOMAIN-Fibronectin type-III 4,DOMAIN-Ig-like 1,DOMAIN-Ig-like 2,DOMAIN-Ig-like 3,DOMAIN-Ig-like 4,DOMAIN-Ig-like 5,FN_III-IPR003961,Fibronectin_typ-III-like_fold-IPR008957,FnIII_subd-IPR003962,HELIX,Ig-IPR013151,Ig-like-IPR007110,Ig/MHC_CS-IPR003006,Ig_I-set-IPR013098,Ig_V-set-IPR013106,Ig_V-set_sub…
2971729	2971724	79632	FAM184A	1.542	0.581	cassette-exon|cassetteExon
3250866	3250863	8879	SGPL1	1.829	0.581		Aminotrans_V/Cys_dSase-IPR000192,MOD_RES-Phosphothreonine,PyrdxlP-dep_Trfase_major-IPR015424,PyrdxlP-dep_de-COase-IPR002129,TOPO_DOM-Cytoplasmic,TOPO_DOM-Lumenal,TRANSMEM-Signal-anchor for type III membrane protein
2333358	2333318	5792	PTPRF	1.51	0.581	bleedingExon	ACT_SITE-Phosphocysteine intermediate,DISULFID,DOMAIN-Fibronectin type-III 3,DOMAIN-Fibronectin type-III 4,DOMAIN-Fibronectin type-III 5,DOMAIN-Ig-like C2-type 2,DOMAIN-Tyrosine-protein phosphatase 1,DOMAIN-Tyrosine-protein phosphatase 2,FN_III-IPR003961,Fibronectin_typ-III-like_fold-IPR008957,FnIII_subd-IPR003962,HELIX,Ig-IPR013151,Ig-like-IPR007110,Ig_I-set-IPR013098,Ig_sub-IPR003599,Ig_sub2-IP…
2624767	2624639	55799	CACNA2D3	1.949	0.581		DOMAIN-VWFA,METAL-Divalent metal cation,MOTIF-MIDAS-like motif,TOPO_DOM-Cytoplasmic,TRANSMEM,VWA_N-IPR013608,VWF_A-IPR002035
3625371	3625326	9236	CCPG1	1.526	0.581		COILED,COMPBIAS-Poly-Arg,Flavin_mOase_1-IPR002253,MOD_RES-Phosphoserine,MOD_RES-Phosphothreonine,REGION-Interaction with MCF2L and SRC,TOPO_DOM-Cytoplasmic,TRANSMEM-Signal-anchor for type II membrane protein
4019789	4019784	55026	FAM70A	1.555	0.581		PRO_rich-IPR000694
3257707	3257670	84333	PCGF5	1.68	0.581		ZN_FING-RING-type,Znf_RING-IPR001841,Znf_RING_CS-IPR017907
3931893	3931765	2078	ERG	2.172	0.581	alt-N-term
3041028	3040967	9771	RAPGEF5	1.74	0.581		RasGef_N-IPR000651,Ras_GEF-IPR008937,DOMAIN-N-terminal Ras-GEF,RasGef_N-IPR000651,Ras_GEF-IPR008937
2879375	2879312	2908	NR3C1	1.81	0.581
2362473	2362469	57863	CADM3	2.819	0.581		CD80_C2-set-IPR013162,DISULFID,DOMAIN-Ig-like C2-type 1,DOMAIN-Ig-like C2-type 2,DOMAIN-Ig-like V-type,HELIX,Ig-IPR013151,Ig-like-IPR007110,Ig_C1-set-IPR003597,Ig_I-set-IPR013098,Ig_V-set-IPR013106,Ig_V-set_sub-IPR003596,Ig_sub-IPR003599,Ig_sub2-IPR003598,SIGNAL,STRAND,TOPO_DOM-Extracellular
3303393	3303392	282991	BLOC1S2	1.647	0.581			microRNA-target(hsa-miR-801:mirbase,hsa-miR-134:mirbase,hsa-miR-616:mirbase)
2373876	2373842	5788	PTPRC	2.373	0.581	bleedingExon	ACT_SITE-Phosphocysteine intermediate,DOMAIN-Fibronectin type-III 1,DOMAIN-Fibronectin type-III 2,DOMAIN-Tyrosine-protein phosphatase 1,DOMAIN-Tyrosine-protein phosphatase 2,FN_III-IPR003961,Fibronectin_typ-III-like_fold-IPR008957,HELIX,Leukocyte_common_Ag-IPR016335,MOD_RES-Phosphoserine,STRAND,TOPO_DOM-Cytoplasmic,TRANSMEM,TURN,Tyr_Pase-IPR000387,Tyr_Pase_AS-IPR016130,Tyr_Pase_cat-IPR003595,Tyr_…	microRNA-target(hsa-miR-519a:mirbase,hsa-miR-208b:mirbase,hsa-miR-519b-3p:mirbase,hsa-miR-519c-3p:mirbase,hsa-miR-625*:mirbase)
3293882	3293840	9806	SPOCK2	2.331	0.581	altPromoter|bleedingExon	DISULFID,DOMAIN-Thyroglobulin type-1,Thyroglobulin_1-IPR000716
3625361	3625326	9236	CCPG1	1.592	0.581
2882850	2882834	10826	C5orf4	1.941	0.581	intron-retention	TRANSMEM
3727789	3727787	162282	ANKFN1	3.034	0.581
2677833	2677723	50650	ARHGEF3	1.958	0.581
3908729	3908631	57580	PREX1	1.759	0.581		DH-domain-IPR000219,DOMAIN-DEP 1,DOMAIN-DEP 2,DOMAIN-DH,DOMAIN-PDZ,DOMAIN-PH,GDS_CDC24_CS-IPR001331,MOD_RES-Phosphoserine,PDZ/DHR/GLGF-IPR001478,Pleckstrin/G-protein_interact-IPR000591,Pleckstrin_homology-IPR001849
3396032	3396003	54414	SIAE	2.454	0.581	alt-N-term	SIGNAL
3363269	3363266	27122	DKK3	1.518	0.581		COMPBIAS-Poly-Ala,Dickkopf_N-IPR006796,GABAAt_rcpt-IPR008101,REGION-DKK-type Cys-1,SIGNAL
2373855	2373842	5788	PTPRC	2.24	0.581	altPromoter	ACT_SITE-Phosphocysteine intermediate,DOMAIN-Fibronectin type-III 1,DOMAIN-Fibronectin type-III 2,DOMAIN-Tyrosine-protein phosphatase 1,DOMAIN-Tyrosine-protein phosphatase 2,FN_III-IPR003961,Fibronectin_typ-III-like_fold-IPR008957,HELIX,Leukocyte_common_Ag-IPR016335,MOD_RES-Phosphoserine,SIGNAL,STRAND,TOPO_DOM-Cytoplasmic,TRANSMEM,TURN,Tyr_Pase-IPR000387,Tyr_Pase_AS-IPR016130,Tyr_Pase_cat-IPR0035…
3591465	3591459	4130	MAP1A	1.807	0.581
3979777	3979762	9843	HEPH	1.726	0.581	cassette-exon	Cu-oxidase_2-IPR011706,Cu-oxidase_3-IPR011707,Cu_oxidase_Cu_BS-IPR002355,Cupredoxin-IPR008972,DISULFID,DOMAIN-Plastocyanin-like 3,DOMAIN-Plastocyanin-like 4,DOMAIN-Plastocyanin-like 5,DOMAIN-Plastocyanin-like 6,METAL-Copper 1; type 2,METAL-Copper 2; type 3,METAL-Copper 3; type 3,METAL-Copper 4; type 1,METAL-Copper 5; type 1,METAL-Copper 6; type 1,TOPO_DOM-Cytoplasmic,TRANSMEM
2707928	2707909	23101	MCF2L2	1.828	0.581		CRAL_bd_TRIO_C-IPR001251,DOMAIN-CRAL-TRIO
3046752	3046739	273	AMPH	1.935	0.581	cassette-exon|cassetteExon	Amphiphysin-IPR003005,Amphiphysin_1-IPR003017,BAR-IPR004148,COILED,DOMAIN-BAR,DOMAIN-SH3,HELIX,MOD_RES-Phosphoserine,MOD_RES-Phosphothreonine,Neu_cyt_fact_2-IPR000108,PRO_rich-IPR000694,SH3_domain-IPR001452
3726188	3726154	3675	ITGA3	1.731	0.581		DISULFID,DISULFID-Interchain (between heavy and light chains),Int_alpha_beta-p-IPR013519,Integrin_alpha-IPR000413,Integrin_alpha-2-IPR013649,MOTIF-GFFKR motif,REGION-Interaction with HPS5,REPEAT-FG-GAP 1,REPEAT-FG-GAP 2,REPEAT-FG-GAP 3,SIGNAL,TOPO_DOM-Cytoplasmic,TOPO_DOM-Extracellular,TRANSMEM
2792819	2792800	55601	DDX60	1.536	0.581		DEAD-like_N-IPR014001,DNA/RNA_helicase_C-IPR001650,DNA/RNA_helicase_DEAD/DEAH_N-IPR011545,DOMAIN-Helicase ATP-binding,DOMAIN-Helicase C-terminal,Helicase_SF1/SF2_ATP-bd-IPR014021,MOTIF-DEVH box,NP_BIND-ATP
3727851	3727787	162282	ANKFN1	1.785	0.581
3046142	3046062	313	AOAH	1.784	0.581		DISULFID,DOMAIN-Saposin B-type,SIGNAL,SapB_2-IPR008138,SaposinB-IPR008139,Saposin_like-IPR011001
3768972	3768969	23461	ABCA5	2.003	0.581		ABC_transporter-like-IPR003439,ATPase_AAA+_core-IPR003593,DOMAIN-ABC transporter 2
3351607	3351564	23187	PHLDB1	1.517	0.581	cassette-exon	DOMAIN-FHA,FHA-IPR000253,MOD_RES-Phosphoserine,MOD_RES-Phosphothreonine,Pleckstrin_homology-IPR001849,SMAD_FHA_dom-IPR008984,Tropomyosin-IPR000533,Tubby_N-IPR005398
3073465	3073267	91584	PLXNA4	1.536	0.581	alt-C-term	DISULFID,SIGNAL,Semaphorin/CD100_Ag-IPR001627
3435107	3435078	144406	WDR66	1.524	0.581		WD40_repeat-IPR001680, WD40_repeat-like-IPR011046, WD40_repeat_region-IPR017986
2531424	2531377	6672	SP100	2.012	0.581	bleedingExon	COMPBIAS-Poly-Glu,COMPBIAS-Poly-Gly,CROSSLNK-Glycyl lysine isopeptide (Lys-Gly) (interchain with G-Cter in SUMO) (Probable),DOMAIN-HSR,MOD_RES-Phosphoserine,MOD_RES-Phosphothreonine,MOTIF-PxVxL motif,Sp100-IPR004865
2373891	2373842	5788	PTPRC	2.148	0.581		ACT_SITE-Phosphocysteine intermediate,DOMAIN-Fibronectin type-III 1,DOMAIN-Fibronectin type-III 2,DOMAIN-Tyrosine-protein phosphatase 1,DOMAIN-Tyrosine-protein phosphatase 2,FN_III-IPR003961,Fibronectin_typ-III-like_fold-IPR008957,HELIX,Leukocyte_common_Ag-IPR016335,MOD_RES-Phosphoserine,SIGNAL,STRAND,TOPO_DOM-Cytoplasmic,TRANSMEM,TURN,Tyr_Pase-IPR000387,Tyr_Pase_AS-IPR016130,Tyr_Pase_cat-IPR0035…	microRNA-target(hsa-miR-125b-2*:mirbase)
2950222	2950214	6890	TAP1	1.771	0.581		ATPase_AAA+_core-IPR003593, ABC_transporter-like-IPR003439, Ag_transporter2-IPR005293
3089119	3089102	2039	EPB49	1.967	0.581	alt-3'
2722840	2722823	5099	PCDH7	1.576	0.581		Cadherin-IPR002126,Cadherin-like-IPR015919,DOMAIN-Cadherin 4,DOMAIN-Cadherin 7,SIGNAL,Cadherin-IPR002126,Cadherin-like-IPR015919,DOMAIN-Cadherin 2,DOMAIN-Cadherin 3,STRAND
3727866	3727787	162282	ANKFN1	2.061	0.581
3769003	3768969	23461	ABCA5	2.026	0.581	alt-N-term	ABC_transporter-like-IPR003439,ATPase_AAA+_core-IPR003593,DOMAIN-ABC transporter 2,NP_BIND-ATP 2,TRANSMEM
3435082	3435078	144406	WDR66	1.679	0.581
2677811	2677723	50650	ARHGEF3	1.874	0.581	alt-N-term
3625372	3625326	9236	CCPG1	1.578	0.581		COILED,COMPBIAS-Poly-Arg,Flavin_mOase_1-IPR002253,MOD_RES-Phosphoserine,MOD_RES-Phosphothreonine,REGION-Interaction with MCF2L and SRC,TOPO_DOM-Cytoplasmic,TRANSMEM-Signal-anchor for type II membrane protein
2901642	2901620	3133	HLA-E	1.8	0.581			microRNA-target(hsa-miR-625*:mirbase,hsa-miR-99b*:mirbase)
2426683	2426676	113802	C1orf59	1.618	0.581
3712085	3712062	51393	TRPV2	1.534	0.581		Ion_trans-IPR005821, TRP_channel-IPR004729, Vanilpoid_rcpt-IPR008347
3403286	3403244	9746	CLSTN3	1.8	0.581
2970178	2970086	3910	LAMA4	1.903	0.581	alt-C-term	COILED,ConA_like_lec_gl-IPR008985,DISULFID,DISULFID-Interchain (Probable),DOMAIN-Laminin EGF-like 1,DOMAIN-Laminin EGF-like 2,DOMAIN-Laminin EGF-like 3,DOMAIN-Laminin EGF-like 4; truncated,DOMAIN-Laminin G-like 1,DOMAIN-Laminin G-like 3,DOMAIN-Laminin G-like 4,DOMAIN-Laminin G-like 5,EGF-IPR006210,EGF_Ca_bd-IPR001881,EGF_laminin-IPR002049,EGF_like_reg_CS-IPR013032,Laminin_G-IPR001791,Laminin_G_1-…
3046082	3046062	313	AOAH	2.144	0.581		Esterase_SGNH_hydro-type-IPR013830, Lipase_GDSL-IPR001087
3979782	3979762	9843	HEPH	1.666	0.581	alt-3'	Cu-oxidase_2-IPR011706,Cu-oxidase_3-IPR011707,Cu_oxidase_Cu_BS-IPR002355,Cupredoxin-IPR008972,DISULFID,DOMAIN-Plastocyanin-like 3,DOMAIN-Plastocyanin-like 4,DOMAIN-Plastocyanin-like 5,DOMAIN-Plastocyanin-like 6,METAL-Copper 1; type 2,METAL-Copper 2; type 3,METAL-Copper 3; type 3,METAL-Copper 4; type 1,METAL-Copper 5; type 1,METAL-Copper 6; type 1,TOPO_DOM-Cytoplasmic,TRANSMEM
2790001	2789957	55294	FBXW7	1.623	0.581	alt-N-term|altPromoter	MOD_RES-Phosphoserine,Osteopontin-IPR002038,WD40_repeat-like-IPR011046
3758633	3758615	1845	DUSP3	1.918	0.581		ACT_SITE-Phosphocysteine intermediate,DOMAIN-Tyrosine-protein phosphatase,HELIX,STRAND,Tyr_Pase-IPR000387,Tyr_Pase_AS-IPR016130,Tyr_Pase_cat-IPR003595,Tyr_Pase_rcpt/non-rcpt-IPR000242
3032795	3032647	1804	DPP6	2.014	0.581	cassette-exon	DISULFID,Glutenin-IPR001419,HELIX,Peptidase_S9-IPR001375,Peptidase_S9B-IPR002469,STRAND,TOPO_DOM-Extracellular,TURN,TOPO_DOM-Cytoplasmic
2373901	2373842	5788	PTPRC	1.737	0.581		ACT_SITE-Phosphocysteine intermediate,DOMAIN-Fibronectin type-III 1,DOMAIN-Fibronectin type-III 2,DOMAIN-Tyrosine-protein phosphatase 1,DOMAIN-Tyrosine-protein phosphatase 2,FN_III-IPR003961,Fibronectin_typ-III-like_fold-IPR008957,HELIX,Leukocyte_common_Ag-IPR016335,MOD_RES-Phosphoserine,SIGNAL,STRAND,TOPO_DOM-Cytoplasmic,TRANSMEM,TURN,Tyr_Pase-IPR000387,Tyr_Pase_AS-IPR016130,Tyr_Pase_cat-IPR0035…
2923919	2923868	5570	PKIB	1.963	0.581		SITE-Important for inhibition,cAMP_dep_PKI-IPR004171	microRNA-target(hsa-miR-24-1*:mirbase)
3375402	3375396	9066	SYT7	2.152	0.581
3554381	3554360	122622	ADSSL1	1.533	0.581		Adenylosuccinate_synthase_AS-IPR018220, Adenylosuccinate_synthetase-IPR001114
2332603	2332583	728621	RP4-692D3.1	1.774	0.581	cassette-exon|cassetteExon	COILED
2814805	2814756	4131	MAP1B	1.522	0.581
2900979	2900974	3134	HLA-F	1.718	0.581		MHC_I/II-like_Ag-recog-IPR011162, MHC_I_a_a1/a2-IPR001039
3709001	3708991	1949	EFNB3	1.605	0.581		Tropoelastin-IPR003979
2484472	2484457	84542	KIAA1841	1.541	0.581		BTB/POZ_fold-IPR011333
2524144	2524016	117583	PARD3B	1.559	0.581		DOMAIN-PDZ 1,DOMAIN-PDZ 2,MOD_RES-Phosphoserine,PDZ/DHR/GLGF-IPR001478
2920638	2920619	84071	ARMC2	2.211	0.581
3321195	3321150	406	ARNTL	1.687	0.581
3753517	3753500	91607	SLFN11	1.615	0.581
2373941	2373842	5788	PTPRC	2.422	0.581		ACT_SITE-Phosphocysteine intermediate,DOMAIN-Fibronectin type-III 1,DOMAIN-Fibronectin type-III 2,DOMAIN-Tyrosine-protein phosphatase 1,DOMAIN-Tyrosine-protein phosphatase 2,FN_III-IPR003961,Fibronectin_typ-III-like_fold-IPR008957,HELIX,Leukocyte_common_Ag-IPR016335,MOD_RES-Phosphoserine,SIGNAL,STRAND,TOPO_DOM-Cytoplasmic,TRANSMEM,TURN,Tyr_Pase-IPR000387,Tyr_Pase_AS-IPR016130,Tyr_Pase_cat-IPR0035…	microRNA-target(hsa-miR-302c*:mirbase)
2676143	2676141	56920	SEMA3G	1.508	0.581
3435095	3435078	144406	WDR66	1.639	0.581		WD40_repeat-like-IPR011046
2590722	2590715	2487	FRZB	1.806	0.581			microRNA-target(hsa-miR-411:mirbase,hsa-miR-921:mirbase,hsa-miR-101*:mirbase,hsa-miR-885-5p:mirbase,hsa-miR-454:mirbase,hsa-miR-338:TargetScan|pictar,hsa-miR-106a*:mirbase,hsa-miR-379:mirbase,hsa-miR-130a:mirbase,hsa-miR-554:mirbase,hsa-miR-451:mirbase)
3340480	3340449	11309	SLCO2B1	1.526	0.581		MOD_RES-Phosphoserine,DOMAIN-Kazal-like,MFS_general_subst_transpt-IPR016196,OA_transporter-IPR004156,TRANSMEM
3634841	3634811	1512	CTSH	2.109	0.581	cassette-exon|cassetteExon	ACT_SITE,DISULFID,HELIX,PEPTIDE-Cathepsin H mini chain,Pept_cys_AS-IPR000169,Peptidase_C1A_C-IPR000668,Prot_inhib_I29-IPR013201,SIGNAL
3627283	3627248	302	ANXA2	2.005	0.581		Annexin-IPR001464	microRNA-target(hsa-miR-26b:mirbase,hsa-miR-423-3p:mirbase,hsa-miR-487a:mirbase,hsa-miR-890:mirbase,hsa-let-7g*:mirbase,hsa-miR-155*:mirbase,hsa-miR-652:mirbase)
3850678	3850676	25959	KANK2	1.506	0.581			microRNA-target(hsa-miR-330:pictar)
3662502	3662444	84166	NLRC5	1.57	0.581		ATPase_AAA+_core-IPR003593,DOMAIN-NACHT,NACHT_NTPase-IPR007111,NP_BIND-ATP,REPEAT-LRR 1,Leu-rich_rpt_Cys-con_subtyp-IPR006553,Leu-rich_rpt_RNase_inh_sub-typ-IPR003590,Leu-rich_rpt_typical-subtyp-IPR003591,REPEAT-LRR 10,REPEAT-LRR 11,REPEAT-LRR 12,REPEAT-LRR 13,REPEAT-LRR 14,REPEAT-LRR 15,REPEAT-LRR 5,REPEAT-LRR 6,REPEAT-LRR 7,REPEAT-LRR 8
2875004	2874920	23305	ACSL6	1.834	0.581
2927515	2927506	7128	TNFAIP3	1.589	0.581		OTU-IPR003323
2401388	2401384	55616	DDEFL1	1.661	0.581	exon-region-exclusion
2881333	2881300	815	CAMK2A	1.946	0.581		Tyr_pkinase-IPR001245, Ser_thr_pkinase-IPR002290, Kinase_like-IPR011009, Prot_kinase_core-IPR000719, Phosph_kin_gamma-IPR002291, Se/Thr_pkinase-rel-IPR017442, Ser_thr_pkin_AS-IPR008271
3188119	3188111	5742	PTGS1	1.62	0.581	cassette-exon	Haem_peroxidase-IPR010255,ACT_SITE-For cyclooxygenase activity,ACT_SITE-Proton acceptor,DISULFID,DOMAIN-EGF-like,EGF_3-IPR000742,EGF_Ca_bd-IPR001881,EGF_extracell-IPR013111,EGF_like-IPR006209,Haem_peroxidase-IPR010255,Haem_peroxidase_animal-IPR002007,METAL-Iron (heme axial ligand),SITE-Aspirin-acetylated serine
3326686	3326635	960	CD44	1.583	0.581	cassette-exon|cassetteExon	CD44_antigen-IPR001231,COMPBIAS-Arg/Lys-rich (basic),DISULFID,Flag_FlgI-IPR001782,HELIX,Link-IPR000538,STRAND,TRANSMEM,TURN
4004414	4004044	1756	DMD	2.565	0.581
2440364	2440354	962	CD48	1.712	0.581		DISULFID,DOMAIN-Ig-like C2-type 2,Ig-like-IPR007110,LIPID-GPI-anchor amidated serine,PROPEP-Removed in mature form,STRAND
2775290	2775259	153020	RASGEF1B	1.516	0.581		DOMAIN-Ras-GEF,RasGRF_CDC25-IPR001895
3371128	3371114	57586	SYT13	1.814	0.581		C2_Ca/lipid-bd_reg_CaLB-IPR008973, C2_Ca-dep-IPR000008
3279699	3279698	8029	CUBN	1.502	0.581		CUB-IPR000859,DISULFID,DOMAIN-CUB 21,CUB-IPR000859,DISULFID,DOMAIN-CUB 25	microRNA-target(hsa-miR-300:mirbase,hsa-miR-381:mirbase)
3151986	3151970	9788	MTSS1	1.671	0.581	cassette-exon|cassetteExon	COILED,COMPBIAS-Ser-rich,DOMAIN-IMD,IRSp53/MIM_homology_IMD-IPR013606
3784398	3784344	10982	MAPRE2	1.516	0.581
2974001	2973995	2037	EPB41L2	1.51	0.581		Band_4.1_C-IPR008379,Band_4.1_C-IPR008379,MOD_RES-Phosphoserine,MOD_RES-Phosphothreonine,MOD_RES-Phosphotyrosine,REGION-Carboxyl-terminal (CTD),REGION-Spectrin--actin-binding,SAB-IPR007477
2733387	2733360	2250	FGF5	1.706	0.581	cassette-exon|cassetteExon	Cytokine_IL1-like-IPR008996,IL1_HBGF-IPR002348,Cytokine_IL1-like-IPR008996,GF_heparin_bd-IPR002209,IL1_HBGF-IPR002348
2583412	2583374	22925	PLA2R1	1.52	0.581		C-type_lectin-IPR001304, C-type_lectin_fold-IPR016187
3555344	3555340	7011	TEP1	1.534	0.581		WD40_repeat-like-IPR011046, WD40_repeat_region-IPR017986
3248743	3248661	22891	ZNF365	1.85	0.581	alt-C-term|cassette-exon|cassetteExon	COILED,MOD_RES-Phosphothreonine,Znf_C2H2-IPR007087,Znf_C2H2-like-IPR015880
2583401	2583374	22925	PLA2R1	1.981	0.581		C-type_lectin-IPR001304, C-type_lectin_fold-IPR016187
2411668	2411642	84871	AGBL4	1.782	0.581		Peptidase_M14-IPR000834
3555370	3555340	7011	TEP1	2.063	0.581		REPEAT-WD 20,REPEAT-WD 21,WD40_repeat-IPR001680,WD40_repeat-like-IPR011046,WD40_repeat_region-IPR017986,NP_BIND-ATP,REPEAT-WD 1,REPEAT-WD 10,REPEAT-WD 11,REPEAT-WD 12,REPEAT-WD 13,REPEAT-WD 14,REPEAT-WD 15,REPEAT-WD 16,REPEAT-WD 19,REPEAT-WD 2,REPEAT-WD 3,REPEAT-WD 5,REPEAT-WD 6,REPEAT-WD 7,REPEAT-WD 8,REPEAT-WD 9,WD40_repeat-IPR001680,WD40_repeat-like-IPR011046
2401655	2401643	2517	FUCA1	1.682	0.581		Glyco_hydro_29-IPR000933,Glyco_hydro_29_sub-IPR016286,Glyco_hydro_cat-IPR017853,SIGNAL
3591482	3591459	4130	MAP1A	1.674	0.581
2946710	2946681	8970	HIST1H2BJ	1.665	0.581		Histone_H2B-IPR000558, Histone-fold-IPR009072
2544269	2544238	50618	ITSN2	1.551	0.581	alt-C-term	C2_Ca-dep-IPR000008,C2_Ca/lipid-bd_reg_CaLB-IPR008973,C2_membr_targeting-IPR018029,CA_BIND,COILED,DH-domain-IPR000219,DOMAIN-C2,DOMAIN-DH,DOMAIN-EF-hand 1,DOMAIN-EH 1,DOMAIN-EH 2,DOMAIN-PH,DOMAIN-SH3 1,DOMAIN-SH3 2,DOMAIN-SH3 3,DOMAIN-SH3 4,DOMAIN-SH3 5,EF_HAND_1-IPR018247,EF_HAND_2-IPR018249,EF_hand-IPR018248,EF_hand_Ca_bd-IPR002048,EPS15_homology-IPR000261,HELIX,MOD_RES-Phosphoserine,MOD_RES-Ph…
2834307	2834282	202374	STK32A	1.905	0.581		Ser_thr_pkinase-IPR002290, Prot_kinase_core-IPR000719, Tyr_pkinase-IPR001245, Kinase_like-IPR011009, Se/Thr_pkinase-rel-IPR017442
2875356	2875348	3659	IRF1	1.588	0.581	cassette-exon	CROSSLNK-Glycyl lysine isopeptide (Lys-Gly) (interchain with G-Cter in SUMO),DNA_BIND-Tryptophan pentad repeat,IRF-IPR001346,Interferon_reg_1/2-typ-IPR017431
2634130	2634091	64332	NFKBIZ	1.705	0.581		ANK-IPR002110,MOTIF-Nuclear localization signal,REGION-Interaction with NFKB1/p50,REGION-Required for transcriptional activity,REPEAT-ANK 1,REPEAT-ANK 2,REPEAT-ANK 3,REPEAT-ANK 4,REPEAT-ANK 5,REPEAT-ANK 6,REPEAT-ANK 7
2531337	2531310	93349	SP140L	1.89	0.581		Bromodomain-IPR001487,DOMAIN-SAND,SAND-IPR000770,SAND_like-IPR010919,ZN_FING-PHD-type; degenerate
2672246	2672230	259173	ALS2CL	1.7	0.581		DH-domain-IPR000219,MORN-IPR003409,REPEAT-MORN 1,REPEAT-MORN 2,REPEAT-MORN 3,REPEAT-MORN 4,REPEAT-MORN 5,REPEAT-MORN 6	microRNA-target(hsa-miR-595:mirbase,hsa-miR-648:mirbase)
3762476	3762473	10140	TOB1	1.647	0.581			microRNA-target(hsa-miR-25:TargetScan|pictar,hsa-miR-363:TargetScan|mirbase,hsa-miR-486-5p:mirbase,hsa-miR-548c-3p:mirbase,hsa-miR-367:TargetScan|pictar,hsa-miR-519c-3p:mirbase,hsa-miR-338-5p:mirbase)
3279722	3279698	8029	CUBN	1.597	0.581	cassette-exon	CUB-IPR000859,DISULFID,DOMAIN-CUB 24,DOMAIN-CUB 25,DOMAIN-CUB 26,DOMAIN-CUB 27,CUB-IPR000859,DISULFID,DOMAIN-CUB 21
3727846	3727787	162282	ANKFN1	1.568	0.581		Fibronectin_typ-III-like_fold-IPR008957, FnIII_subd-IPR003962, FN_III-IPR003961
3988584	3988538	3597	IL13RA1	1.528	0.581	alt-C-term	TOPO_DOM-Cytoplasmic	microRNA-target(hsa-miR-211:miranda)
3554376	3554360	122622	ADSSL1	1.804	0.581		Adenylosuccinate_synthetase-IPR001114
3718564	3718555	162394	SLFN5	1.685	0.581
2593769	2593733	3329	HSPD1	1.803	0.581	alt-5'	Chaperone_TCP-1-IPR017998,Chaprnin_Cpn60-IPR001844,MOD_RES-N6-acetyllysine,MOD_RES-Phosphoserine,TRANSIT-Mitochondrion
2945615	2945598	9856	KIAA0319	1.526	0.581		FN_III-IPR003961, PKD-IPR000601
3242376	3242353	1390	CREM	1.862	0.581	altPromoter	Coactivator_CBP_pKID-IPR003102,DOMAIN-KID,Leuzip_CREB-IPR001630,Leuzip_Fos-IPR000837,Leuzip_Jun-IPR002112,MOD_RES-Phosphoserine,TF_bZIP-IPR004827,bZIP_1-IPR011616,bZIP_2-IPR011700
3549743	3549740	5104	SERPINA5	2.113	0.581	alt-5'|cassetteExon	HELIX,Prot_inh_Lserp2-IPR000295,Protease_inhib_I4_serpin-IPR000215,STRAND
2531442	2531377	6672	SP100	1.573	0.581		DOMAIN-SAND,HELIX,MOTIF-Nuclear localization signal,SAND-IPR000770,SAND_like-IPR010919,STRAND,TURN
3833450	3833443	23646	PLD3	1.567	0.581	cassette-exon|cassetteExon	TOPO_DOM-Cytoplasmic,TRANSMEM-Signal-anchor for type II membrane protein
3049772	3049700	168507	PKD1L1	1.547	0.581		DOMAIN-GPS,DOMAIN-PKD 1,DOMAIN-PKD 2,DOMAIN-PLAT,DOMAIN-REJ,LipOase_LH2-IPR001024,Lipase_LipOase-IPR008976,PKD-IPR000601,PKD/REJ-like-IPR002859,PKD1_2_channel-IPR013122,PKD_cys_rich-IPR000203,REJ-like-IPR014010,TOPO_DOM-Cytoplasmic,TOPO_DOM-Extracellular,TRANSMEM
3730656	3730601	1636	ACE	1.845	0.581	alt-C-term	DISULFID,HELIX,MOD_RES-Phosphothreonine,STRAND,TURN,ACT_SITE-2,BINDING-Chloride 1,BINDING-Chloride 3,DISULFID,HELIX,METAL-Zinc 1; catalytic,METAL-Zinc 2; catalytic,Peptidase_M2-IPR001548,STRAND,TURN
2904060	2904000	3159	HMGA1	1.625	0.581	cassette-exon|cassetteExon	AT_hook_DNA-bd_CS-IPR017956,COMPBIAS-Glu-rich (acidic),DNA_BIND-A,HMGI/Y_DNA-bd_CS-IPR000637,Highmoblty_IY-IPR000116,MOD_RES-Phosphoserine; by CK; in isoform HMG-I and isoform HMG-Y,MOD_RES-Phosphoserine; in isoform HMG-I and isoform HMG-Y
3578090	3578089	161176	C14orf49	1.509	0.581		REPEAT-Spectrin 2,Spectrin/alpha-actinin-IPR018159,Spectrin_repeat-IPR002017,DOMAIN-KASH,KASH-IPR012315,REPEAT-Spectrin 1,Spectrin/alpha-actinin-IPR018159,Spectrin_repeat-IPR002017,TOPO_DOM-Perinuclear space,TRANSMEM-Anchor for type IV membrane protein
2708009	2707909	23101	MCF2L2	1.526	0.581		CRAL_bd_TRIO_C-IPR001251
3120573	3120567	90990	KIFC2	1.838	0.581		Kinesin_motor-IPR001752,Beta-tubulin_BS-IPR013838,Kinesin_motor-IPR001752,NP_BIND-ATP,(~)Prefoldin-IPR009053
3657092	3657041	3687	ITGAX	1.541	0.581		CA_BIND,DISULFID,DOMAIN-VWFA,FG-GAP-IPR013517,HELIX,Int_alpha_beta-p-IPR013519,Integrin_alpha-IPR000413,Integrin_alpha-2-IPR013649,Integrin_alpha_C-IPR013513,Integrin_alpha_C_CS-IPR018184,MOTIF-GFFKR motif,REPEAT-FG-GAP 4,REPEAT-FG-GAP 5,REPEAT-FG-GAP 7,STRAND,TRANSMEM,TURN,VWF_A-IPR002035
3025357	3025291	136332	LRGUK	1.778	0.581
2707930	2707909	23101	MCF2L2	1.812	0.581		CRAL_bd_TRIO_C-IPR001251,DOMAIN-CRAL-TRIO
2583398	2583374	22925	PLA2R1	2.203	0.581		C-type_lectin-IPR001304, C-type_lectin_fold-IPR016187
2532741	2532699	3635	INPP5D	1.527	0.581		DOMAIN-SH2,MOD_RES-N6-acetyllysine,SH2-IPR000980,STRAND
2373878	2373842	5788	PTPRC	1.866	0.581	cassette-exon|cassetteExon	ACT_SITE-Phosphocysteine intermediate,DOMAIN-Fibronectin type-III 1,DOMAIN-Fibronectin type-III 2,DOMAIN-Tyrosine-protein phosphatase 1,DOMAIN-Tyrosine-protein phosphatase 2,FN_III-IPR003961,Fibronectin_typ-III-like_fold-IPR008957,HELIX,Leukocyte_common_Ag-IPR016335,MOD_RES-Phosphoserine,STRAND,TOPO_DOM-Cytoplasmic,TOPO_DOM-Extracellular,TRANSMEM,TURN,Tyr_Pase-IPR000387,Tyr_Pase_AS-IPR016130,Tyr_…
2531423	2531377	6672	SP100	1.501	0.581		MOD_RES-Phosphoserine	microRNA-target(hsa-miR-26b*:mirbase)
3293856	3293840	9806	SPOCK2	1.748	0.581		COMPBIAS-Glu-rich,DISULFID,DOMAIN-Kazal-like,DOMAIN-Thyroglobulin type-1,MOD_RES-Phosphothreonine,Prot_Inh_Kazal_2-IPR011497,Prot_inh_Kazal-IPR002350,Thyroglobulin_1-IPR000716
2531478	2531377	6672	SP100	1.891	0.581		COMPBIAS-Poly-Glu,CROSSLNK-Glycyl lysine isopeptide (Lys-Gly) (interchain with G-Cter in SUMO) (Probable),MOD_RES-Phosphoserine,MOD_RES-Phosphothreonine,MOTIF-PxVxL motif,Sp100-IPR004865
3523441	3523318	259232	NALCN	1.888	0.581		Ion_trans-IPR005821,MOD_RES-Phosphotyrosine,TOPO_DOM-Cytoplasmic,TOPO_DOM-Extracellular,TRANSMEM-S1 of repeat II,TRANSMEM-S2 of repeat II,TRANSMEM-S3 of repeat II,TRANSMEM-S4 of repeat II,TRANSMEM-S5 of repeat II,TRANSMEM-S6 of repeat I,TRANSMEM-S6 of repeat II
2677761	2677723	50650	ARHGEF3	1.609	0.581	alt-N-term	DH-domain-IPR000219,DOMAIN-DH,GDS_CDC24_CS-IPR001331
3426551	3426502	10154	PLXNC1	2.053	0.581		DOMAIN-Sema,IPT_TIG_rcpt-IPR002909,Ig_E-set-IPR014756,MOD_RES-Phosphoserine,Plexin-like-IPR003659,Plexin-like_fold-IPR016201,Plexin_cytopl-IPR013548,Plexin_repeat-IPR002165,Protease_inhib_I4_serpin-IPR000215,Rho_GTPase_activation_prot-IPR008936,SIGNAL,Semaphorin/CD100_Ag-IPR001627,TOPO_DOM-Cytoplasmic,TOPO_DOM-Extracellular,TRANSMEM
3704291	3704270	1535	CYBA	1.706	0.581		Cyt_b558_asu-IPR007732
2952325	2952323	266727	MDGA1	1.985	0.581	exon-region-exclusion
3627463	3627422	6095	RORA	1.718	0.581	cassette-exon|cassetteExon	REGION-Modulating
3454096	3454092	57701	KIAA1602	1.544	0.581
3657062	3657041	3687	ITGAX	1.997	0.581		CA_BIND,DISULFID,DOMAIN-VWFA,FG-GAP-IPR013517,HELIX,Int_alpha_beta-p-IPR013519,Integrin_alpha-IPR000413,Integrin_alpha-2-IPR013649,Integrin_alpha_C-IPR013513,Integrin_alpha_C_CS-IPR018184,MOTIF-GFFKR motif,REPEAT-FG-GAP 4,REPEAT-FG-GAP 5,REPEAT-FG-GAP 7,STRAND,TRANSMEM,TURN,VWF_A-IPR002035
2329200	2329196	113451	ADC	1.888	0.581	alt-5'|bleedingExon	De-COase2-IPR000183,Ala_racemase/Decarboxylase_C-IPR009006,De-COase2-IPR000183
3005510	3005444	8460	TPST1	1.522	0.581	alt-C-term	TOPO_DOM-Cytoplasmic,TOPO_DOM-Lumenal,TRANSMEM-Signal-anchor for type II membrane protein
3060189	3060182	5243	ABCB1	1.899	0.581		ABC_B2-IPR013305,ABC_TM_1-IPR011527,ABC_TM_transpt-IPR001140,ABC_transporter-like-IPR003439,ABC_transporter_CS-IPR017871,ABC_transporter_type1-IPR017940,ATPase_AAA+_core-IPR003593,DOMAIN-ABC transmembrane type-1 1,DOMAIN-ABC transmembrane type-1 2,DOMAIN-ABC transporter 1,DOMAIN-ABC transporter 2,MOD_RES-Phosphoserine,NP_BIND-ATP 1,NP_BIND-ATP 2,PRK-IPR006082,TOPO_DOM-Cytoplasmic,TRANSMEM
3730697	3730601	1636	ACE	1.908	0.581		MOD_RES-Phosphoserine,PROPEP-Removed in soluble form,TOPO_DOM-Cytoplasmic,TRANSMEM,ACT_SITE-2,BINDING-Chloride 1,BINDING-Chloride 3,DISULFID,HELIX,METAL-Zinc 1; catalytic,METAL-Zinc 2; catalytic,Peptidase_M2-IPR001548,STRAND,TURN
2349008	2348992	7412	VCAM1	1.893	0.581		Ig-like-IPR007110, Ig_I-set-IPR013098, ICAM_VCAM_N-IPR003987, Ig_sub2-IPR003598, Ig-IPR013151, Ig_sub-IPR003599
3494226	3494137	4008	LMO7	1.518	0.581	cassette-exon	DOMAIN-LIM zinc-binding,HELIX,MOD_RES-Phosphoserine,MOD_RES-Phosphothreonine,PDZ/DHR/GLGF-IPR001478,SM22_calponin-IPR003096,STRAND,Znf_LIM-IPR001781
3417109	3417075	1606	DGKA	1.935	0.581	bleedingExon	DAG_PE_bd-IPR002219
3768909	3768880	10349	ABCA10	1.831	0.581		MOD_RES-Phosphotyrosine,TRANSMEM,ABC_transporter_CS-IPR017871,MOD_RES-Phosphoserine,NP_BIND-ATP 1,NP_BIND-ATP 2,TRANSMEM
3835875	3835855	10452	TOMM40	1.637	0.581	bleedingExon	Porin_Euk-IPR001925
2425182	2425173	127495	LRRC39	1.504	0.581
2840190	2840036	1794	DOCK2	1.552	0.581		Cyt_c_monohaem-IPR009056,DOMAIN-DHR-2,Ferritin/RR_like-IPR009078,MOD_RES-N6-acetyllysine,MOD_RES-Phosphoserine,REGION-Interaction with CRKL	microRNA-target(hsa-miR-491-5p:mirbase,hsa-miR-330-5p:mirbase,hsa-miR-532-3p:mirbase,hsa-miR-498:mirbase,hsa-miR-326:mirbase,hsa-miR-549:mirbase,hsa-miR-532-5p:mirbase,hsa-miR-769-3p:mirbase,hsa-miR-138:mirbase,hsa-miR-324-3p:mirbase,hsa-miR-212:mirbase,hsa-miR-433:mirbase,hsa-miR-509-3p:mirbase)
2373914	2373842	5788	PTPRC	1.75	0.581		ACT_SITE-Phosphocysteine intermediate,DOMAIN-Fibronectin type-III 1,DOMAIN-Fibronectin type-III 2,DOMAIN-Tyrosine-protein phosphatase 1,DOMAIN-Tyrosine-protein phosphatase 2,FN_III-IPR003961,Fibronectin_typ-III-like_fold-IPR008957,HELIX,Leukocyte_common_Ag-IPR016335,MOD_RES-Phosphoserine,SIGNAL,STRAND,TOPO_DOM-Cytoplasmic,TRANSMEM,TURN,Tyr_Pase-IPR000387,Tyr_Pase_AS-IPR016130,Tyr_Pase_cat-IPR0035…
3256638	3256590	9060	PAPSS2	1.69	0.581		ACT_SITE-Phosphoserine intermediate,APS_kinase_C-IPR002891,ATP-sulfurylase-IPR002650,HELIX,MOTIF-PP-motif,NP_BIND-ATP,PUA-like-IPR015947,STRAND,TURN
2775306	2775259	153020	RASGEF1B	1.625	0.581	alt-5'|bleedingExon	DOMAIN-Ras-GEF,RasGRF_CDC25-IPR001895
3435103	3435078	144406	WDR66	1.611	0.581		WD40_repeat-IPR001680, WD40_repeat-like-IPR011046
3769043	3768969	23461	ABCA5	2.224	0.581
3157923	3157901	5339	PLEC1	1.754	0.581
3768896	3768880	10349	ABCA10	1.643	0.581		MOD_RES-Phosphotyrosine,TRANSMEM,ABC_transporter_CS-IPR017871,MOD_RES-Phosphoserine,NP_BIND-ATP 1,NP_BIND-ATP 2,TRANSMEM
2438689	2438657	9826	ARHGEF11	1.56	0.581	cassetteExon	COILED,DOMAIN-PDZ,DOMAIN-RGSL,HELIX,MOD_RES-Phosphoserine,MOD_RES-Phosphothreonine,PDZ/DHR/GLGF-IPR001478,PRO_rich-IPR000694,Regulat_G_prot_signal-IPR000342,Regulat_G_prot_signal-like-IPR015212,Regulat_G_prot_signal_superfam-IPR016137,STRAND,TURN
2952332	2952323	266727	MDGA1	2.372	0.581	alt-3'|bleedingExon
2373879	2373842	5788	PTPRC	1.612	0.581	cassette-exon|cassetteExon	SIGNAL
2952329	2952323	266727	MDGA1	1.75	0.581
2407181	2407163	79753	SNIP1	1.569	0.581	exon-region-exclusion	COILED,CROSSLNK-Glycyl lysine isopeptide (Lys-Gly) (interchain with G-Cter in SUMO),FHA-IPR000253,MOD_RES-Phosphoserine,MOD_RES-Phosphothreonine,SMAD_FHA_dom-IPR008984
3032677	3032647	1804	DPP6	1.95	0.581	alt-N-term
3661571	3661559	10265	IRX5	1.625	0.581		PRO_rich-IPR000694
3432491	3432467	4940	OAS3	1.652	0.581		2-5-oligoadenylate_synth_CS-IPR006117,2-5-oligoadenylate_synth_UB-IPR006116,Nucleotidyltransferase-IPR002934,REGION-OAS domain 1,REGION-OAS domain 3
2950217	2950214	6890	TAP1	1.855	0.581		ATPase_AAA+_core-IPR003593, ABC_transporter-like-IPR003439, Ag_transporter2-IPR005293
2952370	2952323	266727	MDGA1	2.458	0.581		DISULFID,DOMAIN-Fibronectin type-III,DOMAIN-Ig-like 1,DOMAIN-Ig-like 2,DOMAIN-Ig-like 3,DOMAIN-Ig-like 4,DOMAIN-Ig-like 5,DOMAIN-Ig-like 6,FN_III-IPR003961,Fibronectin_typ-III-like_fold-IPR008957,Ig-IPR013151,Ig-like-IPR007110,Ig_C1-set-IPR003597,Ig_I-set-IPR013098,Ig_V-set-IPR013106,Ig_V-set_sub-IPR003596,Ig_sub-IPR003599,Ig_sub2-IPR003598,LIPID-GPI-anchor amidated serine,Nase_comp1_CS-IPR000318…
2524139	2524016	117583	PARD3B	1.514	0.581		DOMAIN-PDZ 1,DOMAIN-PDZ 2,MOD_RES-Phosphoserine,PDZ/DHR/GLGF-IPR001478
3959361	3959350	80833	APOL3	1.619	0.581	cassetteExon|exon-region-exclusion|retainedIntron
2923870	2923868	5570	PKIB	2.77	0.581		SITE-Important for inhibition,cAMP_dep_PKI-IPR004171
3235738	3235726	10133	OPTN	1.568	0.581	cassette-exon|cassetteExon
3025362	3025291	136332	LRGUK	1.568	0.581
3627490	3627422	6095	RORA	1.575	0.581	cassette-exon
3555356	3555340	7011	TEP1	1.71	0.581		REPEAT-WD 20,REPEAT-WD 21,WD40_repeat-IPR001680,WD40_repeat-like-IPR011046,WD40_repeat_region-IPR017986,NP_BIND-ATP,REPEAT-WD 1,REPEAT-WD 10,REPEAT-WD 11,REPEAT-WD 12,REPEAT-WD 13,REPEAT-WD 14,REPEAT-WD 15,REPEAT-WD 16,REPEAT-WD 19,REPEAT-WD 2,REPEAT-WD 3,REPEAT-WD 5,REPEAT-WD 6,REPEAT-WD 7,REPEAT-WD 8,REPEAT-WD 9,WD40_repeat-IPR001680,WD40_repeat-like-IPR011046
2952371	2952323	266727	MDGA1	2.417	0.581		DISULFID,DOMAIN-Fibronectin type-III,DOMAIN-Ig-like 1,DOMAIN-Ig-like 2,DOMAIN-Ig-like 3,DOMAIN-Ig-like 4,DOMAIN-Ig-like 5,DOMAIN-Ig-like 6,FN_III-IPR003961,Fibronectin_typ-III-like_fold-IPR008957,Ig-IPR013151,Ig-like-IPR007110,Ig_C1-set-IPR003597,Ig_I-set-IPR013098,Ig_V-set-IPR013106,Ig_V-set_sub-IPR003596,Ig_sub-IPR003599,Ig_sub2-IPR003598,LIPID-GPI-anchor amidated serine,Nase_comp1_CS-IPR000318…
3305809	3305801	114815	SORCS1	1.773	0.581	bleedingExon|cassette-exon|cassetteExon	TOPO_DOM-Cytoplasmic
2583410	2583374	22925	PLA2R1	1.817	0.581		C-type_lectin-IPR001304, C-type_lectin_fold-IPR016187, C-type_lectin_CS-IPR018378
2531477	2531377	6672	SP100	1.867	0.581		COMPBIAS-Poly-Glu,CROSSLNK-Glycyl lysine isopeptide (Lys-Gly) (interchain with G-Cter in SUMO) (Probable),MOD_RES-Phosphoserine,MOD_RES-Phosphothreonine,MOTIF-PxVxL motif,Sp100-IPR004865
3242386	3242353	1390	CREM	1.84	0.581	cassette-exon|cassetteExon	Leuzip_CREB-IPR001630
4019793	4019784	55026	FAM70A	1.574	0.581		PRO_rich-IPR000694
3334754	3334749	5526	PPP2R5B	1.673	0.581	alt-3'|altPromoter|bleedingExon
2386890	2386867	3964	LGALS8	1.609	0.581		ConA_like_lec_gl-IPR008985
3046790	3046739	273	AMPH	1.709	0.581		Amphiphysin-IPR003005,Amphiphysin_1-IPR003017,DOMAIN-SH3,HELIX,MOD_RES-Phosphoserine,Neu_cyt_fact_2-IPR000108,SH3_domain-IPR001452,Amphiphysin-IPR003005,Amphiphysin_1-IPR003017,BAR-IPR004148,COILED,DOMAIN-BAR,MOD_RES-Phosphothreonine
3768996	3768969	23461	ABCA5	1.826	0.581		ABC_transporter-like-IPR003439,ATPase_AAA+_core-IPR003593,DOMAIN-ABC transporter 2,TRANSMEM
4004341	4004044	1756	DMD	1.516	0.581	cassetteExon	Spectrin_repeat-IPR002017,Actinin_actin-bd_CS-IPR001589,Calponin-homology-IPR016146,Calponin_act_bd-IPR001715,DOMAIN-Actin-binding,DOMAIN-CH 1,DOMAIN-CH 2,HELIX,MOD_RES-Phosphothreonine,REPEAT-Spectrin 1,REPEAT-Spectrin 11,REPEAT-Spectrin 12,REPEAT-Spectrin 13,REPEAT-Spectrin 14,REPEAT-Spectrin 15,REPEAT-Spectrin 16,REPEAT-Spectrin 2,REPEAT-Spectrin 22,REPEAT-Spectrin 3,REPEAT-Spectrin 4,REPEAT-S…
3000357	3000342	107	ADCY1	1.55	0.581
3394511	3394488	5818	PVRL1	2.308	0.581	alt-C-term	COMPBIAS-Poly-Glu,COMPBIAS-Poly-Gly,MOD_RES-Phosphoserine,MOD_RES-Phosphotyrosine,TOPO_DOM-Cytoplasmic,TOPO_DOM-Extracellular,TRANSMEM
3883700	3883690	2036	EPB41L1	1.623	0.581	cassette-exon|cassetteExon
2326593	2326561	6195	RPS6KA1	1.57	0.581		Ribosomal_S6_kinase_II-IPR016239, Ser_thr_pkinase-IPR002290, Kinase_like-IPR011009, Prot_kinase_core-IPR000719, Se/Thr_pkinase-rel-IPR017442, Tyr_pkinase-IPR001245
3073463	3073267	91584	PLXNA4	1.794	0.581
2931612	2931569	9590	AKAP12	1.57	0.581		MOD_RES-Phosphoserine
2952348	2952323	266727	MDGA1	2.029	0.581		DISULFID,DOMAIN-Fibronectin type-III,DOMAIN-Ig-like 1,DOMAIN-Ig-like 2,DOMAIN-Ig-like 3,DOMAIN-Ig-like 4,DOMAIN-Ig-like 5,DOMAIN-Ig-like 6,FN_III-IPR003961,Fibronectin_typ-III-like_fold-IPR008957,Ig-IPR013151,Ig-like-IPR007110,Ig_C1-set-IPR003597,Ig_I-set-IPR013098,Ig_V-set-IPR013106,Ig_V-set_sub-IPR003596,Ig_sub-IPR003599,Ig_sub2-IPR003598,LIPID-GPI-anchor amidated serine,Nase_comp1_CS-IPR000318…
3157970	3157901	5339	PLEC1	1.519	0.581		Actinin_actin-bd_CS-IPR001589,Calponin_act_bd-IPR001715,DOMAIN-CH 2,HELIX,MOD_RES-N6-acetyllysine,MOD_RES-Phosphoserine,MOD_RES-Phosphothreonine,MOD_RES-Phosphotyrosine,Plectin_repeat-IPR001101,REGION-Binding to intermediate filaments,REPEAT-Plectin 1,REPEAT-Plectin 10,REPEAT-Plectin 11,REPEAT-Plectin 12,REPEAT-Plectin 13,REPEAT-Plectin 14,REPEAT-Plectin 15,REPEAT-Plectin 16,REPEAT-Plectin 17,REP…
2434579	2434575	1520	CTSS	1.96	0.581
2925977	2925953	5167	ENPP1	1.51	0.581		Alkaline_phosphatase_core-IPR017850, Phosphodiest/P_Trfase-IPR002591
4011211	4011189	4983	OPHN1	1.86	0.581		COMPBIAS-Pro-rich,DOMAIN-PH,DOMAIN-Rho-GAP,PRO_rich-IPR000694,Pleckstrin_homology-IPR001849,RhoGAP-IPR000198,Rho_GTPase_activation_prot-IPR008936
4004287	4004044	1756	DMD	1.849	0.581	cassetteExon	Spectrin_repeat-IPR002017,Actinin_actin-bd_CS-IPR001589,Calponin-homology-IPR016146,Calponin_act_bd-IPR001715,DOMAIN-Actin-binding,DOMAIN-CH 1,DOMAIN-CH 2,HELIX,MOD_RES-Phosphothreonine,REPEAT-Spectrin 1,REPEAT-Spectrin 11,REPEAT-Spectrin 12,REPEAT-Spectrin 13,REPEAT-Spectrin 14,REPEAT-Spectrin 15,REPEAT-Spectrin 16,REPEAT-Spectrin 2,REPEAT-Spectrin 22,REPEAT-Spectrin 3,REPEAT-Spectrin 4,REPEAT-S…
3256640	3256590	9060	PAPSS2	2.001	0.581		ATP-sulfurylase-IPR002650,PUA-like-IPR015947	microRNA-target(hsa-miR-34c-5p:mirbase,hsa-miR-34b*:mirbase)
2995825	2995811	10842	C7orf16	1.526	0.581			microRNA-target(hsa-miR-140-3p:mirbase)
2562276	2562271	822	CAPG	1.584	0.581		Gelsolin-IPR007122,Gelsoln-IPR007123,HELIX,REPEAT-Gelsolin-like 3,STRAND,TURN
3522431	3522398	23348	DOCK9	1.565	0.581	cassette-exon	ARM-type_fold-IPR016024,COILED,DOCK-IPR010703,DOMAIN-DHR-1,DOMAIN-DHR-2,DOMAIN-PH,Delta_tubulin-IPR002967,HELIX,MOD_RES-Phosphoserine,Pleckstrin_homology-IPR001849,REGION-Interaction with activated CDC42,STRAND,TURN
3279827	3279698	8029	CUBN	1.652	0.581		CUB-IPR000859,DISULFID,DOMAIN-CUB 1,DOMAIN-CUB 10,DOMAIN-CUB 13,DOMAIN-CUB 15,DOMAIN-CUB 19,DOMAIN-CUB 2,DOMAIN-CUB 20,DOMAIN-CUB 21,DOMAIN-CUB 22,DOMAIN-CUB 23,DOMAIN-CUB 24,DOMAIN-CUB 25,DOMAIN-CUB 26,DOMAIN-CUB 27,DOMAIN-CUB 3,DOMAIN-CUB 4,DOMAIN-CUB 5,DOMAIN-CUB 6,DOMAIN-CUB 7,DOMAIN-CUB 8,DOMAIN-EGF-like 1,DOMAIN-EGF-like 2; calcium-binding,DOMAIN-EGF-like 3; calcium-binding,DOMAIN-EGF-like …
2882875	2882834	10826	C5orf4	2.032	0.581		TRANSMEM
2447446	2447414	4688	NCF2	1.548	0.581		TPR-1-IPR001440, TPR_region-IPR013026
2328296	2328273	347735	SERINC2	1.702	0.581		TMS_TDE-IPR005016
3467493	3467351	56899	ANKS1B	1.57	0.581		DOMAIN-PID,DOMAIN-SAM 1,DOMAIN-SAM 2,HELIX,MOD_RES-Phosphotyrosine,SAM-IPR001660,SAM_2-IPR011510,SAM_homology-IPR010993,TURN
2769515	2769512	402176	LOC402176	1.702	0.581		Ribosomal_L21e-IPR001147, Translation_prot_SH3-like-IPR008991
4004295	4004044	1756	DMD	1.617	0.581	cassetteExon	Spectrin_repeat-IPR002017,Actinin_actin-bd_CS-IPR001589,Calponin-homology-IPR016146,Calponin_act_bd-IPR001715,DOMAIN-Actin-binding,DOMAIN-CH 1,DOMAIN-CH 2,HELIX,MOD_RES-Phosphothreonine,REPEAT-Spectrin 1,REPEAT-Spectrin 11,REPEAT-Spectrin 12,REPEAT-Spectrin 13,REPEAT-Spectrin 14,REPEAT-Spectrin 15,REPEAT-Spectrin 16,REPEAT-Spectrin 2,REPEAT-Spectrin 22,REPEAT-Spectrin 3,REPEAT-Spectrin 4,REPEAT-S…
2590628	2590582	5136	PDE1A	1.649	0.581	alt-N-term	REGION-Calmodulin-binding
2689668	2689516	26137	ZBTB20	1.734	0.581	alt-N-term	ZN_FING-C2H2-type 1,ZN_FING-C2H2-type 2,ZN_FING-C2H2-type 3,ZN_FING-C2H2-type 4,ZN_FING-C2H2-type 5,Znf_BED_prd-IPR003656,Znf_C2H2-IPR007087,Znf_C2H2-like-IPR015880
2834927	2834863	22885	ABLIM3	1.915	0.581
2589137	2589017	50940	PDE11A	1.674	0.581	altPromoter	DOMAIN-GAF 1,GAF-IPR003018,MOD_RES-Phosphoserine
4004340	4004044	1756	DMD	1.966	0.581	cassetteExon	Spectrin_repeat-IPR002017,Actinin_actin-bd_CS-IPR001589,Calponin-homology-IPR016146,Calponin_act_bd-IPR001715,DOMAIN-Actin-binding,DOMAIN-CH 1,DOMAIN-CH 2,HELIX,MOD_RES-Phosphothreonine,REPEAT-Spectrin 1,REPEAT-Spectrin 11,REPEAT-Spectrin 12,REPEAT-Spectrin 13,REPEAT-Spectrin 14,REPEAT-Spectrin 15,REPEAT-Spectrin 16,REPEAT-Spectrin 2,REPEAT-Spectrin 22,REPEAT-Spectrin 3,REPEAT-Spectrin 4,REPEAT-S…
3198434	3198346	5789	PTPRD	1.587	0.581	cassette-exon|cassetteExon	FN_III-IPR003961,DISULFID,DOMAIN-Fibronectin type-III 4,DOMAIN-Fibronectin type-III 5,DOMAIN-Fibronectin type-III 6,DOMAIN-Fibronectin type-III 7,DOMAIN-Fibronectin type-III 8,DOMAIN-Ig-like C2-type 1,DOMAIN-Ig-like C2-type 2,FN_III-IPR003961,Fibronectin_typ-III-like_fold-IPR008957,FnIII_subd-IPR003962,Ig-IPR013151,Ig-like-IPR007110,Ig_I-set-IPR013098,Ig_V-set-IPR013106,Ig_sub-IPR003599,Ig_sub2-I…
2775313	2775259	153020	RASGEF1B	1.52	0.581		Ras_GEF-IPR008937
3249891	3249886	80312	TET1	1.507	0.581		ZN_FING-CXXC-type,Znf_CXXC-IPR002857
3356724	3356539	50863	HNT	2.091	0.581		Ig_V-set-IPR013106,Ig_sub-IPR003599,LIPID-GPI-anchor amidated asparagine,PROPEP-Removed in mature form
2899041	2899022	10475	TRIM38	1.573	0.581	intron-retention	B302-IPR001870,Butyrophylin-IPR003879,DOMAIN-B30,PRY-IPR006574,SPRY_rcpt-IPR003877,SPla/RYanodine_receptor_sg-IPR018355,Ubox-IPR003613
4019500	4019486	23157	2009-09-06	1.619	0.581	cassette-exon|cassetteExon		microRNA-target(hsa-miR-517c:mirbase,hsa-miR-491-3p:mirbase,hsa-miR-504:mirbase)
2901874	2901841	79969	C6orf134	1.633	0.581			microRNA-target(hsa-miR-520a-5p:mirbase)
3752267	3752258	2124	EVI2B	1.704	0.581
2351299	2351294	3749	KCNC4	2.193	0.581		BTB/POZ-like-IPR000210,BTB/POZ_fold-IPR011333,K_chnl-IPR003091,K_chnl_volt-dep_Kv-IPR003968,K_chnl_volt-dep_Kv3-IPR003974,K_chnl_volt-dep_Kv3.4-IPR005405,K_chnl_volt-dep_Kv6-IPR003969,K_chnl_volt-dep_Kv8-IPR003970,K_chnl_volt-dep_Kv9-IPR003971,K_chnl_volt-dep_Kv_tetra-IPR003131,MOD_RES-Phosphoserine,REGION-Inactivation gate,TOPO_DOM-Cytoplasmic
2577897	2577896	4175	MCM6	0.551	0.581		DNA-dep_ATPase_MCM-IPR001208,MCM_4-IPR008047,MCM_6-IPR008049,MOD_RES-N6-acetyllysine,MOD_RES-Phosphoserine,MOD_RES-Phosphothreonine,NA-bd_OB-fold-like-IPR016027	microRNA-target(hsa-miR-30c-2*:mirbase,hsa-miR-30c-1*:mirbase,hsa-miR-508-3p:mirbase)
3740024	3739962	29	ABR	0.521	0.581	alt-N-term	DH-domain-IPR000219,DOMAIN-DH,GDS_CDC24_CS-IPR001331
2798801	2798777	55722	CEP72	0.551	0.581		COILED,Leu-rich_rpt_typical-subtyp-IPR003591,REPEAT-LRR 1,REPEAT-LRR 2,U2A&apos;_phosphoprotein32A_C-IPR003603
3641666	3641633	170691	ADAMTS17	0.463	0.581		ADAM_spacer1-IPR010294,COMPBIAS-Arg-rich,DISULFID,DOMAIN-PLAC,DOMAIN-Peptidase M12B,DOMAIN-TSP type-1 2,DOMAIN-TSP type-1 3,DOMAIN-TSP type-1 4,DOMAIN-TSP type-1 5,METAL-Zinc; in inhibited form,MOTIF-Cysteine switch,PLAC-IPR010909,PROPEP,Peptidase_M12B-IPR001590,Peptidase_M12B_N-IPR002870,REGION-Spacer,SIGNAL,Thrombospondin_1_rpt-IPR000884,Znf_C2H2-IPR007087
3324343	3324321	63982	ANO3	0.392	0.581		TOPO_DOM-Extracellular
2888300	2888284	51491	HSPC111	0.497	0.581
3847891	3847873	79085	SLC25A23	0.582	0.581		Graves_DC-IPR002167, Mitochondrial_sb/sol_carrier-IPR018108, Mit_carrier-IPR002067, Mitoch_carrier-IPR001993
3324364	3324321	63982	ANO3	0.549	0.581
3646476	3646434	29855	UBN1	0.613	0.581	cassette-exon	REGION-Sufficient for interaction with HIRA
3861793	3861786	115290	FBXO17	0.642	0.581		Galactose-bd-like-IPR008979, FBA_region-IPR007397
3563408	3563395	5427	POLE2	0.51	0.581		DNA_pol_alpha/epsilon_bsu-IPR007185, DNA_pol_epsilon_bsu-IPR016266
3357441	3357397	89944	GLB1L2	0.61	0.581		Glyco_hydro_42_N-IPR013529
3816871	3816834	56926	NCLN	0.661	0.581	intron-retention	Nicalin-IPR016574,SIGNAL,TOPO_DOM-Lumenal	microRNA-target(hsa-miR-604:mirbase)
4022148	4022106	55796	MBNL3	0.478	0.581	altThreePrime	ZN_FING-C3H1-type 1,ZN_FING-C3H1-type 2,Znf_CCCH-IPR000571
3678010	3678000	7023	TFAP4	0.622	0.581
3448432	3448428	55726	C12orf11	0.609	0.581		COILED,MOD_RES-Phosphoserine
3496390	3496366	407975	MIRHG1	0.561	0.581		TOPO_DOM-Cytoplasmic,TOPO_DOM-Extracellular,TRANSMEM
3740033	3739962	29	ABR	0.537	0.581		DH-domain-IPR000219,DOMAIN-DH,GDS_CDC24_CS-IPR001331
2800047	2800026	170690	ADAMTS16	0.62	0.581		Peptidase_M12B-IPR001590, ADAM_Cys-rich-IPR006586
3830728	3830712	9757	MLL4	0.667	0.581	exon-region-exclusion	Vinculin-IPR017997,Bromodomain-IPR001487,COMPBIAS-Poly-Gln,COMPBIAS-Poly-Pro,COMPBIAS-Pro-rich,DOMAIN-Post-SET,DOMAIN-SET,FYrich_C-IPR003889,FYrich_C_sg-IPR018516,FYrich_N-IPR003888,FYrich_N_sg-IPR018518,MOD_RES-N6-acetyllysine,MOD_RES-Phosphoserine,MOD_RES-Phosphothreonine,PRO_rich-IPR000694,Pistil_extensin-IPR003882,Post-SET_Zn_bd-IPR003616,SET-IPR001214,ZN_FING-CXXC-type,ZN_FING-PHD-type 3,Znf…
3847968	3847959	10382	TUBB4	0.378	0.581	exon-region-exclusion	Alpha_tubulin-IPR002452,Beta_tubulin-IPR002453,Cell_division_FtsZ_N-IPR000158,Delta_tubulin-IPR002967,Epsilon_tubulin-IPR004057,Gamma_tubulin-IPR002454,NP_BIND-GTP,Tubulin-IPR000217,Tubulin_CS-IPR017975,Alpha_tubulin-IPR002452,Beta-tubulin_BS-IPR013838,Beta_tubulin-IPR002453,Delta_tubulin-IPR002967,Epsilon_tubulin-IPR004057,Gamma_tubulin-IPR002454,MOD_RES-Phosphothreonine,MOD_RES-Phosphotyrosine,…
2949417	2949380	7407	VARS	0.634	0.581
3892825	3892812	28231	SLCO4A1	0.582	0.581		DOMAIN-Kazal-like,MFS_1-IPR011701,MFS_general_subst_transpt-IPR016196,MOD_RES-Phosphoserine,MOD_RES-Phosphothreonine,OA_transporter-IPR004156,Prot_Inh_Kazal_2-IPR011497,Prot_inh_Kazal-IPR002350,TRANSMEM
2727602	2727587	3815	KIT	0.446	0.581		ACT_SITE-Proton acceptor,DISULFID,DOMAIN-Ig-like C2-type 1,DOMAIN-Ig-like C2-type 2,DOMAIN-Ig-like C2-type 3,DOMAIN-Ig-like C2-type 4,DOMAIN-Ig-like C2-type 5,DOMAIN-Protein kinase,HELIX,Ig-IPR013151,Ig-like-IPR007110,Ig_I-set-IPR013098,Ig_V-set-IPR013106,Ig_sub-IPR003599,Ig_sub2-IPR003598,Kinase_like-IPR011009,MOD_RES-Phosphotyrosine,MOD_RES-Phosphotyrosine; by autocatalysis,NP_BIND-ATP,Prot_kin…
2727780	2727762	79644	SRD5A3	0.625	0.581		3-oxo-5_a-steroid_4-DHase_C-IPR001104
2745943	2745899	64399	HHIP	0.535	0.581		COMPBIAS-Arg-rich,DISULFID,DOMAIN-EGF-like 1,DOMAIN-EGF-like 2,EGF-IPR006210,EGF_3-IPR000742,EGF_Ca_bd-IPR001881,EGF_extracell-IPR013111,EGF_laminin-IPR002049,EGF_like_reg_CS-IPR013032,Quinoprot_gluc_DH-IPR011041,SIGNAL
2901664	2901660	80742	PRR3	0.596	0.581		PRO_rich-IPR000694,ZN_FING-C3H1-type,Znf_CCCH-IPR000571
2664122	2664099	64432	MRPS25	0.625	0.581		Ribosome/NADH_DH-IPR007741
2643738	2643592	2047	EPHB1	0.542	0.581	cassette-exon	ACT_SITE-Proton acceptor,BINDING-ATP,COMPBIAS-Cys-rich,DOMAIN-Fibronectin type-III 1,DOMAIN-Fibronectin type-III 2,DOMAIN-Protein kinase,DOMAIN-SAM,Ephrin_rcpt_lig-bd-IPR001090,FN_III-IPR003961,Fibronectin_typ-III-like_fold-IPR008957,FnIII_subd-IPR003962,Galactose-bd-like-IPR008979,HELIX,Kinase_like-IPR011009,MOD_RES-Phosphoserine,MOD_RES-Phosphotyrosine,MOTIF-PDZ-binding,NP_BIND-ATP,Prot_kinase_…
2387003	2386943	88	ACTN2	0.412	0.581		Actinin_actin-bd_CS-IPR001589,Calponin-homology-IPR016146,Calponin_act_bd-IPR001715,DOMAIN-Actin-binding,DOMAIN-CH 1,DOMAIN-CH 2,MOD_RES-Phosphothreonine	microRNA-target(hsa-miR-548d-3p:mirbase,hsa-miR-486-5p:mirbase)
2783238	2783207	8492	PRSS12	0.369	0.581
3801650	3801621	114876	OSBPL1A	0.633	0.581		ANK-IPR002110,REPEAT-ANK 1,Oxysterol_bd_CS-IPR018494
2926810	2926802	4602	MYB	0.595	0.581		DNA_BIND-H-T-H motif,DOMAIN-HTH myb-type 1,DOMAIN-HTH myb-type 2,DOMAIN-HTH myb-type 3,Homeodomain_like-IPR009057,MYB-like-IPR017877,Myb_DNA-bd-IPR014778,REGION-Interaction with HIPK2 and NLK,SANT_DNA-bd-IPR001005,Trans_reg_Wos2-domain-IPR012642
3933965	3933923	875	CBS	0.495	0.581	alt-3'	Cysta_beta_synth-IPR005857,HELIX,METAL-Iron (heme axial ligand),PyrdxlP-dep_enz_bsu-IPR001926,STRAND
2774825	2774817	152559	PAQR3	0.602	0.581		HlyIII_related-IPR004254,REGION-Golgi targeting,TOPO_DOM-Cytoplasmic,TOPO_DOM-Lumenal,TRANSMEM
3319943	3319937	7465	WEE1	0.522	0.581	alt-N-term	COMPBIAS-Poly-Glu,COMPBIAS-Poly-Pro,MOD_RES-Phosphoserine,MOD_RES-Phosphoserine; by CDC2,MOD_RES-Phosphothreonine,Wee1-like_protein_kinase-IPR017164
2774838	2774817	152559	PAQR3	0.586	0.581	cassette-exon|cassetteExon	HlyIII_related-IPR004254,REGION-Golgi targeting,TOPO_DOM-Cytoplasmic,TOPO_DOM-Lumenal,TRANSMEM
3387051	3387033	4361	MRE11A	0.651	0.581		ACT_SITE-Proton donor,DNA_repair-IPR003701,M-pesterase-IPR004843,MOD_RES-Phosphoserine,MOD_RES-Phosphothreonine,Mre11_DNA_bd-IPR007281
2597646	2597552	2066	ERBB4	0.59	0.581		Furin-like-IPR006211, Tyr_kinase_rcpt_EGF/ERB/XmrK-IPR016245, Furin_repeat-IPR006212
2617688	2617687	9942	XYLB	0.506	0.581
3715498	3715489	27346	TMEM97	0.447	0.581	cassette-exon	TMP_97_prd-IPR016964
2516038	2516023	83879	CDCA7	0.371	0.581	alt-3'|cassette-exon|cassetteExon
2673050	2672966	4134	MAP4	0.426	0.581	alt-C-term	MOD_RES-Phosphoserine,MOD_RES-Phosphothreonine,REPEAT-Tau/MAP motif 1,REPEAT-Tau/MAP motif 3,REPEAT-Tau/MAP motif 4,Tau_tubulin-bd-IPR001084,Tropoelastin-IPR003979
3629601	3629567	54956	PARP16	0.633	0.581
3431565	3431553	29902	C12orf24	0.622	0.581
3375226	3375192	220001	VWCE	0.619	0.581		C-type_lectin_CS-IPR018378,COMPBIAS-Poly-Leu,COMPBIAS-Pro-rich,DISULFID,DOMAIN-EGF-like 1,DOMAIN-EGF-like 2; calcium-binding,DOMAIN-EGF-like 3; calcium-binding,DOMAIN-EGF-like 4; calcium-binding,DOMAIN-VWFC 1,DOMAIN-VWFC 2,DOMAIN-VWFC 3,DOMAIN-VWFC 4,DOMAIN-VWFC 5,DOMAIN-VWFC 6,EGF-IPR006210,EGF-type_Asp/Asn_hydroxyl_CS-IPR000152,EGF_2-IPR001438,EGF_3-IPR000742,EGF_Ca_bd-IPR001881,EGF_Ca_bd_2-IPR…
3781007	3780981	80000	KIAA1772	0.422	0.581		COMPBIAS-Ser-rich,Pept_Asp_AS-IPR001969
2727616	2727587	3815	KIT	0.665	0.581		ACT_SITE-Proton acceptor,DISULFID,DOMAIN-Ig-like C2-type 1,DOMAIN-Ig-like C2-type 2,DOMAIN-Ig-like C2-type 3,DOMAIN-Ig-like C2-type 4,DOMAIN-Ig-like C2-type 5,DOMAIN-Protein kinase,HELIX,Ig-IPR013151,Ig-like-IPR007110,Ig_I-set-IPR013098,Ig_V-set-IPR013106,Ig_sub-IPR003599,Ig_sub2-IPR003598,Kinase_like-IPR011009,MOD_RES-Phosphotyrosine,MOD_RES-Phosphotyrosine; by autocatalysis,NP_BIND-ATP,Prot_kin…
3139594	3139580	81796	SLCO5A1	0.583	0.581		COMPBIAS-Poly-Lys,TRANSMEM
3892853	3892812	28231	SLCO4A1	0.511	0.581		DOMAIN-Kazal-like,MFS_1-IPR011701,MFS_general_subst_transpt-IPR016196,MOD_RES-Phosphoserine,MOD_RES-Phosphothreonine,OA_transporter-IPR004156,Prot_Inh_Kazal_2-IPR011497,Prot_inh_Kazal-IPR002350,TRANSMEM
2745936	2745899	64399	HHIP	0.596	0.581		COMPBIAS-Arg-rich,DISULFID,DOMAIN-EGF-like 1,DOMAIN-EGF-like 2,EGF-IPR006210,EGF_3-IPR000742,EGF_Ca_bd-IPR001881,EGF_extracell-IPR013111,EGF_laminin-IPR002049,EGF_like_reg_CS-IPR013032,Quinoprot_gluc_DH-IPR011041,SIGNAL
3908375	3908358	55959	SULF2	0.664	0.581		Extracellular_sulfatase-IPR014615, Alkaline_phosphatase_core-IPR017850
3933370	3933331	25966	C2CD2	0.644	0.581		C2_Ca-dep-IPR000008,C2_Ca/lipid-bd_reg_CaLB-IPR008973,DOMAIN-C2,MOD_RES-Phosphoserine,MOD_RES-Phosphothreonine
3393326	3393311	57453	DSCAML1	0.644	0.581		COMPBIAS-Pro-rich,DISULFID,DOMAIN-Fibronectin type-III 1,DOMAIN-Fibronectin type-III 2,DOMAIN-Fibronectin type-III 3,DOMAIN-Fibronectin type-III 4,DOMAIN-Fibronectin type-III 5,DOMAIN-Fibronectin type-III 6,DOMAIN-Ig-like C2-type 1,DOMAIN-Ig-like C2-type 10,DOMAIN-Ig-like C2-type 2,DOMAIN-Ig-like C2-type 3,DOMAIN-Ig-like C2-type 6,DOMAIN-Ig-like C2-type 7,DOMAIN-Ig-like C2-type 8,DOMAIN-Ig-like C…
3375856	3375840	64852	TUT1	0.624	0.581
3642859	3642837	26063	DECR2	0.631	0.581		Glc/ribitol_DHase-IPR002347, Polyketide_synth_KR-IPR013968, NAD(P)-bd-IPR016040, DHase_sc/Rdtase_SDR-IPR002198
3261865	3261859	118980	SFXN2	0.635	0.581		Mtc-IPR004686
3825610	3825609	1463	NCAN	0.452	0.581		Complement_control_module-IPR016060,DISULFID,DOMAIN-Sushi,Sushi_SCR_CCP-IPR000436,C-type_lectin_fold-IPR016187,DISULFID,DOMAIN-EGF-like 2; calcium-binding,DOMAIN-Ig-like V-type,DOMAIN-Link 1,DOMAIN-Link 2,EGF-IPR006210,EGF_2-IPR001438,EGF_3-IPR000742,EGF_Ca_bd-IPR001881,EGF_Ca_bd_CS-IPR018097,EGF_like-IPR006209,EGF_like_reg_CS-IPR013032,Ig-like-IPR007110,Ig_V-set_sub-IPR003596,Ig_sub-IPR003599,Ig…
3674220	3674199	27132	CPNE7	0.581	0.581		VWF_A-IPR002035
3565579	3565571	11169	WDHD1	0.647	0.581		WD40_repeat-like-IPR011046, HMG_HMG1/HMG2-IPR000910
2792114	2792069	92345	NAF1	0.654	0.581		5HT6_rcpt-IPR002232,COMPBIAS-Pro-rich,Leukotriene_B4_typ-1_rcpt-IPR003983,MOD_RES-Phosphoserine,NAF1-IPR008696,Na/H_exchanger_2-IPR001953,PRO_rich-IPR000694
2584719	2584712	2888	GRB14	0.63	0.581	cassette-exon	BPS-IPR015042,DOMAIN-PH,DOMAIN-SH2,HELIX,MOD_RES-Phosphoserine,Pleckstrin_homology-IPR001849,SH2-IPR000980,STRAND,TURN
3641702	3641633	170691	ADAMTS17	0.595	0.581		ACT_SITE,ADAM_Cys-rich-IPR006586,COMPBIAS-Cys-rich,DISULFID,DOMAIN-Disintegrin,DOMAIN-TSP type-1 1,METAL-Zinc; catalytic,Peptidase_M12B-IPR001590,Peptidase_M12B_ADAM-TS-IPR013273,Thrombospondin_1_rpt-IPR000884,Thrombospondin_1_rpt_sub-IPR008085
3395495	3395464	79827	ASAM	0.458	0.581	alt-N-term	SIGNAL
3323765	3323748	203859	ANO5	0.647	0.581
3971775	3971768	10549	PRDX4	0.65	0.581	alt-N-term	Thioredoxin-like_fold-IPR012336,Alkyl_hydroperoxide_Rdtase-IPR000866,COMPBIAS-Poly-Leu,DISULFID-Interchain (with C-124); in linked form,DOMAIN-Thioredoxin,HELIX,Redoxin-IPR013740,STRAND,TURN,Thioredoxin-like_fold-IPR012336
2499252	2499234	165055	CCDC138	0.565	0.581		ARM-type_fold-IPR016024
3387064	3387033	4361	MRE11A	0.648	0.581		ACT_SITE-Proton donor,DNA_repair-IPR003701,M-pesterase-IPR004843,MOD_RES-Phosphoserine,MOD_RES-Phosphothreonine,Mre11_DNA_bd-IPR007281
3658996	3658980	84706	GPT2	0.552	0.581		ACC_synthase-IPR001176,MOD_RES-N6-(pyridoxal phosphate)lysine
2599857	2599823	79840	NHEJ1	0.636	0.581		TOPO_DOM-Cytoplasmic,TOPO_DOM-Extracellular,TRANSMEM,HELIX,STRAND
3674224	3674199	27132	CPNE7	0.55	0.581		VWF_A-IPR002035, Copine-IPR010734
2748168	2748163	84057	MND1	0.654	0.581		Mnd1-IPR005647
3771754	3771744	439921	MXRA7	0.64	0.581
3956473	3956433	11200	CHEK2	0.543	0.581	cassette-exon|cassetteExon	SMAD_FHA_dom-IPR008984,STRAND,SMAD_FHA_dom-IPR008984
3687375	3687363	8448	DOC2A	0.624	0.581		C2_Ca/lipid-bd_reg_CaLB-IPR008973, Doc2-IPR014638, C2_Ca-dep-IPR000008, C2_membr_targeting-IPR018029
3884897	3884892	81610	FAM83D	0.453	0.581		DUF1669-IPR012461
2848271	2848265	134147	CMBL	0.6	0.581
3825623	3825609	1463	NCAN	0.302	0.581		AntifreezeII-IPR002353,C-type_lectin-IPR001304,C-type_lectin_CS-IPR018378,C-type_lectin_fold-IPR016187,ConA_like_lec_gl-IPR008985,DISULFID,DOMAIN-C-type lectin,DOMAIN-EGF-like 1,DOMAIN-EGF-like 2; calcium-binding,DOMAIN-Ig-like V-type,DOMAIN-Link 1,DOMAIN-Link 2,EGF-IPR006210,EGF-type_Asp/Asn_hydroxyl_CS-IPR000152,EGF_2-IPR001438,EGF_3-IPR000742,EGF_Ca_bd-IPR001881,EGF_Ca_bd_CS-IPR018097,EGF_like…
3956474	3956433	11200	CHEK2	0.624	0.581	alt-5'	HELIX,Kinase_like-IPR011009,Prot_kinase_core-IPR000719,STRAND,Se/Thr_pkinase-rel-IPR017442,Ser_thr_pkinase-IPR002290,TURN,SMAD_FHA_dom-IPR008984,STRAND
3902676	3902674	128854	TSPYL3	0.578	0.581
3928691	3928668	7074	TIAM1	0.625	0.581		COMPBIAS-Poly-Arg,DH-domain-IPR000219,DOMAIN-DH,DOMAIN-PDZ,DOMAIN-PH 2,DOMAIN-RBD,GDS_CDC24_CS-IPR001331,HELIX,MOD_RES-Phosphoserine,MOD_RES-Phosphotyrosine,PDZ/DHR/GLGF-IPR001478,Pleckstrin_homology-IPR001849,Raf_like_ras_bd-IPR003116,STRAND,TURN
3158685	3158642	4796	NFKBIL2	0.615	0.581		Leu-rich_rpt_Cys-con_subtyp-IPR006553,Leu-rich_rpt_RNase_inh_sub-typ-IPR003590,REPEAT-LRR 5,REPEAT-LRR 6,REPEAT-LRR 7,ANK-IPR002110,Leu-rich_rpt_2-IPR013101,Leu-rich_rpt_Cys-con_subtyp-IPR006553,Leu-rich_rpt_RNase_inh_sub-typ-IPR003590,MOD_RES-Phosphoserine,REPEAT-ANK 1,REPEAT-ANK 2,REPEAT-ANK 3,REPEAT-LRR 1,REPEAT-LRR 2,REPEAT-LRR 3
2577724	2577700	84083	ZRANB3	0.633	0.581		CROSSLNK-Glycyl lysine isopeptide (Lys-Gly) (interchain with G-Cter in ubiquitin),DEAD-like_N-IPR014001,Helicase_SF1/SF2_ATP-bd-IPR014021,MOTIF-DEAH box,SNF2_N-IPR000330,HNH-IPR002711,HNH_nuc-IPR003615,ZN_FING-RanBP2-type,Znf_RanBP2-IPR001876
3629602	3629567	54956	PARP16	0.588	0.581
3400275	3400236	283358	B4GALNT3	0.623	0.581		TOPO_DOM-Cytoplasmic,TOPO_DOM-Lumenal,TRANSMEM-Signal-anchor for type II membrane protein
2843634	2843619	3182	HNRNPAB	0.577	0.581		RRM_RNP1-IPR000504
3139585	3139580	81796	SLCO5A1	0.579	0.581	alt-N-term|cassetteExon	DOMAIN-Kazal-like,MFS_1-IPR011701,MFS_general_subst_transpt-IPR016196,OA_transporter-IPR004156,Prot_Inh_Kazal_2-IPR011497,Prot_inh_Kazal-IPR002350,TRANSMEM
2386992	2386943	88	ACTN2	0.378	0.581		CA_BIND-1; possibly ancestral,CA_BIND-2; possibly ancestral,DOMAIN-EF-hand 1,DOMAIN-EF-hand 2,EF-hand_Ca_insen-IPR014837,EF_HAND_2-IPR018249,EF_hand-IPR018248,EF_hand_Ca_bd-IPR002048,HELIX,REPEAT-Spectrin 1,REPEAT-Spectrin 2,REPEAT-Spectrin 3,REPEAT-Spectrin 4,STRAND,Spectrin/alpha-actinin-IPR018159,Spectrin_repeat-IPR002017,TURN
3658999	3658980	84706	GPT2	0.527	0.581		ACC_synthase-IPR001176,MOD_RES-N6-(pyridoxal phosphate)lysine
3732821	3732793	22901	ARSG	0.494	0.581		ACT_SITE,BINDING-Substrate,METAL-Calcium,METAL-Calcium; via 3-oxoalanine,MOD_RES-3-oxoalanine (Cys),SIGNAL,Sulfatase-IPR000917
2752730	2752725	55247	NEIL3	0.409	0.581		DNA_glycosylase/AP_lyase_cat-IPR012319
3871027	3871011	112724	RDH13	0.661	0.581	alt-5'	DHB_DHase-IPR003560,DHase_sc/Rdtase_SDR-IPR002198,Glc/ribitol_DHase-IPR002347,Insect_AlcDHase_fam-IPR002424,NAD(P)-bd-IPR016040,NP_BIND-NAD or NADP
2731438	2731417	441024	MTHFD2L	0.635	0.581		NAD(P)-bd-IPR016040,THF_DHase/CycOHase-IPR000672
3687380	3687363	8448	DOC2A	0.612	0.581		C2_Ca/lipid-bd_reg_CaLB-IPR008973, Doc2-IPR014638, C2_Ca-dep-IPR000008, C2_membr_targeting-IPR018029
3801663	3801621	114876	OSBPL1A	0.606	0.581		ANK-IPR002110,REPEAT-ANK 1,Oxysterol_bd_CS-IPR018494
3820435	3820414	51073	MRPL4	0.609	0.581	alt-3'|exon-region-exclusion	Ribosomal_L4/L1e-IPR002136,Ribosomal_L4/L1e-IPR002136
3687381	3687363	8448	DOC2A	0.584	0.581		C2_Ca/lipid-bd_reg_CaLB-IPR008973, Doc2-IPR014638, C2_Ca-dep-IPR000008, C2_membr_targeting-IPR018029
2516015	2515933	51776	ZAK	0.601	0.581		DOMAIN-SAM,MOD_RES-Phosphoserine,MOD_RES-Phosphothreonine,SAM-IPR001660,SAM_2-IPR011510,SAM_homology-IPR010993
4022118	4022106	55796	MBNL3	0.579	0.581
3105350	3105271	138046	RALYL	0.442	0.581		hnRNP_C_Raly-IPR017347
2353797	2353773	8458	TTF2	0.654	0.581	alt-5'|bleedingExon	MOD_RES-Phosphoserine,MOD_RES-Phosphoserine,NP_BIND-ATP,Znf_GRF-IPR010666
3821917	3821908	10535	RNASEH2A	0.624	0.581		RNaseH_fold-IPR012337, RNase_HII/HIII-IPR001352, RNase_H2_suA-IPR004649
3564338	3564250	114088	TRIM9	0.454	0.581
3933975	3933923	875	CBS	0.537	0.581	alt-N-term|altPromoter
3275070	3275042	79754	ASB13	0.656	0.581	cassetteExon	ANK-IPR002110
3543871	3543857	145482	PTGR2	0.666	0.581		HELIX,STRAND
3658932	3658925	23594	ORC6L	0.5	0.581		ORC6-IPR008721
2836757	2836738	23367	LARP1	0.664	0.581	alt-N-term	MOD_RES-Phosphoserine
3980827	3980758	9968	MED12	0.573	0.581
2608196	2608156	51095	TRNT1	0.654	0.581	bleedingExon	DISULFID-Interchain,HELIX,MOD_RES-N6-acetyllysine,STRAND,TURN
2465425	2465395	57116	ZNF695	0.524	0.581	alt-N-term	DOMAIN-KRAB,Krueppel-associated_box-IPR001909
3563407	3563395	5427	POLE2	0.508	0.581		DNA_pol_alpha/epsilon_bsu-IPR007185, DNA_pol_epsilon_bsu-IPR016266
3932143	3932131	8624	PSMG1	0.574	0.581		Proteasome_assmbl_chp_1-IPR016565
2951723	2951674	6732	SRPK1	0.657	0.581
2731447	2731417	441024	MTHFD2L	0.63	0.581	cassette-exon|cassetteExon	THF_DHase/CycOHase-IPR000672,THF_DHase/CycOHase-IPR000672
3034065	3034027	10049	DNAJB6	0.62	0.581		MOD_RES-Phosphoserine,REGION-Interaction with KRT18,DOMAIN-J,DnaJ_N-IPR001623,REGION-Interaction with HSP70
3956464	3956433	11200	CHEK2	0.63	0.581	cassette-exon|cassetteExon	HELIX,BINDING-ATP,DOMAIN-FHA,FHA-IPR000253,HELIX,Kinase_like-IPR011009,NP_BIND-ATP,SMAD_FHA_dom-IPR008984,STRAND,TURN,Tyr_pkinase-IPR001245	microRNA-target(hsa-miR-651:mirbase)
2577898	2577896	4175	MCM6	0.527	0.581		DNA-dep_ATPase_MCM-IPR001208,MCM_4-IPR008047,MCM_6-IPR008049,MOD_RES-N6-acetyllysine,MOD_RES-Phosphoserine,MOD_RES-Phosphothreonine,NA-bd_OB-fold-like-IPR016027	microRNA-target(hsa-miR-758:mirbase,hsa-miR-662:mirbase,hsa-miR-801:mirbase)
2608174	2608156	51095	TRNT1	0.578	0.581		ACT_SITE,DISULFID-Interchain,HELIX,MOD_RES-N6-acetyllysine,PolyA_pol_reg-IPR002646,STRAND,TURN
3933962	3933923	875	CBS	0.553	0.581	alt-N-term	Cysta_beta_synth-IPR005857,HELIX,METAL-Iron (heme axial ligand),PyrdxlP-dep_enz_bsu-IPR001926,STRAND
3607740	3607698	90381	C15orf42	0.449	0.581		MOD_RES-Phosphoserine,MOD_RES-Phosphothreonine
3376678	3376677	283248	RCOR2	0.482	0.581		Histamine_H3_recept-IPR003980, PRO_rich-IPR000694	microRNA-target(hsa-miR-654-3p:mirbase)
3557410	3557408	10278	EFS	0.569	0.581		MOD_RES-Phosphotyrosine; by SRC,PRO_rich-IPR000694	microRNA-target(hsa-miR-331-5p:mirbase)
2500925	2500919	6574	SLC20A1	0.663	0.581		MOD_RES-Phosphoserine,Phos_transporter-IPR001204,TOPO_DOM-Cytoplasmic,TOPO_DOM-Extracellular,TRANSMEM
2515998	2515933	51776	ZAK	0.59	0.581	alt-C-term	MOD_RES-Phosphoserine,MOD_RES-Phosphothreonine,SAM-IPR001660,SAM_2-IPR011510,SAM_homology-IPR010993	microRNA-target(hsa-miR-32:TargetScan|pictar)
3847892	3847873	79085	SLC25A23	0.566	0.581	cassette-exon|cassetteExon	Mitoch_carrier-IPR001993,Mitochondrial_sb/sol_carrier-IPR018108,TOPO_DOM-Mitochondrial intermembrane,Mitoch_carrier-IPR001993
3217363	3217361	203286	ANKS6	0.638	0.581	bleedingExon		microRNA-target(hsa-miR-27b:mirbase,hsa-miR-380*:mirbase,hsa-miR-129-5p:mirbase,hsa-miR-873:mirbase,hsa-miR-886-5p:mirbase,hsa-miR-370:mirbase,hsa-miR-33b*:mirbase,hsa-miR-519e:mirbase,hsa-miR-632:mirbase,hsa-miR-205:mirbase,hsa-miR-149:mirbase,hsa-miR-515-3p:mirbase,hsa-miR-214:mirbase,hsa-miR-450a:mirbase,hsa-miR-93*:mirbase,hsa-miR-27a:mirbase,hsa-miR-890:mirbase,hsa-miR-520a-5p:mirbase)
3323456	3323443	10196	PRMT3	0.641	0.581	exon-region-exclusion	MOD_RES-Phosphoserine,ZN_FING-C2H2-type,Znf_C2H2-IPR007087,Znf_U1-IPR003604
4019492	4019486	23157	2009-09-06	1.627	0.886	altThreePrime
2394771	2394726	57449	PLEKHG5	1.727	0.886	alt-N-term|altPromoter
3339062	3339056	3846	KRTAP5-9	1.707	0.886
2952361	2952323	266727	MDGA1	2.014	0.886		DISULFID,DOMAIN-Fibronectin type-III,DOMAIN-Ig-like 1,DOMAIN-Ig-like 2,DOMAIN-Ig-like 3,DOMAIN-Ig-like 4,DOMAIN-Ig-like 5,DOMAIN-Ig-like 6,FN_III-IPR003961,Fibronectin_typ-III-like_fold-IPR008957,Ig-IPR013151,Ig-like-IPR007110,Ig_C1-set-IPR003597,Ig_I-set-IPR013098,Ig_V-set-IPR013106,Ig_V-set_sub-IPR003596,Ig_sub-IPR003599,Ig_sub2-IPR003598,LIPID-GPI-anchor amidated serine,Nase_comp1_CS-IPR000318…
3090235	3090209	10863	ADAM28	1.669	0.886		Peptidase_M12B-IPR001590
2914142	2914070	4646	MYO6	1.528	0.886	cassette-exon|cassetteExon
2370973	2370926	80896	NPL	1.619	0.886	alt-3'	ACT_SITE-Schiff-base intermediate with substrate,DHDPS-IPR002220,SITE-Involved in proton transfer during cleavage	microRNA-target(hsa-miR-519c-3p:mirbase,hsa-miR-19b:mirbase)
2332604	2332583	728621	RP4-692D3.1	1.876	0.886	cassette-exon|cassetteExon	COILED
3472330	3472312	80024	SLC24A6	1.59	0.886		TOPO_DOM-Cytoplasmic,TOPO_DOM-Extracellular,TRANSMEM-4,SIGNAL,TOPO_DOM-Cytoplasmic,TOPO_DOM-Extracellular,TRANSMEM-1
3726201	3726154	3675	ITGA3	1.769	0.886		SIGNAL
3073515	3073267	91584	PLXNA4	2.748	0.886
4004286	4004044	1756	DMD	1.614	0.886	cassetteExon	Spectrin_repeat-IPR002017,Actinin_actin-bd_CS-IPR001589,Calponin-homology-IPR016146,Calponin_act_bd-IPR001715,DOMAIN-Actin-binding,DOMAIN-CH 1,DOMAIN-CH 2,HELIX,MOD_RES-Phosphothreonine,REPEAT-Spectrin 1,REPEAT-Spectrin 11,REPEAT-Spectrin 12,REPEAT-Spectrin 13,REPEAT-Spectrin 14,REPEAT-Spectrin 15,REPEAT-Spectrin 16,REPEAT-Spectrin 2,REPEAT-Spectrin 22,REPEAT-Spectrin 3,REPEAT-Spectrin 4,REPEAT-S…
3379685	3379644	1374	CPT1A	1.632	0.886		Carn_acyl_trans-IPR000542,TOPO_DOM-Cytoplasmic,TOPO_DOM-Mitochondrial intermembrane,TRANSMEM
3417114	3417075	1606	DGKA	1.775	0.886		CA_BIND-1 (Probable),CA_BIND-2 (Probable),DAG_PE_bd-IPR002219,DOMAIN-EF-hand 1,DOMAIN-EF-hand 2,EF_HAND_1-IPR018247,EF_HAND_2-IPR018249,EF_hand-IPR018248,EF_hand_Ca_bd-IPR002048,Recoverin-IPR001125,ZN_FING-Phorbol-ester/DAG-type 1
3752261	3752258	2124	EVI2B	1.525	0.886			microRNA-target(hsa-miR-548c-3p:mirbase,hsa-miR-297:mirbase,hsa-miR-551b*:mirbase,hsa-miR-563:mirbase,hsa-miR-302c*:mirbase,hsa-miR-340:mirbase)
3426595	3426502	10154	PLXNC1	2.194	0.886		Plexin_cytopl-IPR013548, Rho_GTPase_activation_prot-IPR008936
2874945	2874920	23305	ACSL6	1.91	0.886
2874923	2874920	23305	ACSL6	1.91	0.886
3044643	3044597	5137	PDE1C	1.693	0.886		PDEase-IPR002073
2672280	2672230	259173	ALS2CL	1.853	0.886		DOMAIN-VPS9,VPS9-IPR003123,VPS9_sub-IPR013995,MORN-IPR003409,REPEAT-MORN 1,REPEAT-MORN 2,REPEAT-MORN 4,REPEAT-MORN 5,REPEAT-MORN 6
4004141	4004044	1756	DMD	2.242	0.886		Actinin_actin-bd_CS-IPR001589,Calponin-homology-IPR016146,Calponin_act_bd-IPR001715,DOMAIN-Actin-binding,DOMAIN-CH 1,DOMAIN-CH 2,DOMAIN-WW,HELIX,MOD_RES-Phosphothreonine,REGION-Interaction with SYNM,REPEAT-Spectrin 1,REPEAT-Spectrin 11,REPEAT-Spectrin 12,REPEAT-Spectrin 13,REPEAT-Spectrin 14,REPEAT-Spectrin 15,REPEAT-Spectrin 16,REPEAT-Spectrin 17,REPEAT-Spectrin 18,REPEAT-Spectrin 19,REPEAT-Spec…
2373939	2373842	5788	PTPRC	1.737	0.886		ACT_SITE-Phosphocysteine intermediate,DOMAIN-Fibronectin type-III 1,DOMAIN-Fibronectin type-III 2,DOMAIN-Tyrosine-protein phosphatase 1,DOMAIN-Tyrosine-protein phosphatase 2,FN_III-IPR003961,Fibronectin_typ-III-like_fold-IPR008957,HELIX,Leukocyte_common_Ag-IPR016335,MOD_RES-Phosphoserine,SIGNAL,STRAND,TOPO_DOM-Cytoplasmic,TRANSMEM,TURN,Tyr_Pase-IPR000387,Tyr_Pase_AS-IPR016130,Tyr_Pase_cat-IPR0035…	microRNA-target(hsa-miR-127-3p:mirbase,hsa-miR-514:mirbase,hsa-miR-498:mirbase)
2792842	2792800	55601	DDX60	1.529	0.886		DEAD-like_N-IPR014001,DNA/RNA_helicase_C-IPR001650,DNA/RNA_helicase_DEAD/DEAH_N-IPR011545,DOMAIN-Helicase ATP-binding,DOMAIN-Helicase C-terminal,Helicase_SF1/SF2_ATP-bd-IPR014021,MOTIF-DEVH box,NP_BIND-ATP
3605905	3605884	57538	ALPK3	1.782	0.886		COMPBIAS-Poly-Ala,COMPBIAS-Poly-Lys,COMPBIAS-Poly-Ser,DOMAIN-Ig-like 1,Ig-like-IPR007110,Ig_I-set-IPR013098,Ig_sub-IPR003599,Ig_sub2-IPR003598
3250298	3250278	3098	HK1	1.55	0.886	alt-C-term|cassette-exon|cassette-exon|cassetteExon	Hexokinase-IPR001312,Hexokinase-IPR001312
3523440	3523318	259232	NALCN	1.529	0.886		Ion_trans-IPR005821,MOD_RES-Phosphotyrosine,TOPO_DOM-Cytoplasmic,TOPO_DOM-Extracellular,TRANSMEM-S1 of repeat II,TRANSMEM-S2 of repeat II,TRANSMEM-S3 of repeat II,TRANSMEM-S4 of repeat II,TRANSMEM-S5 of repeat II,TRANSMEM-S6 of repeat I,TRANSMEM-S6 of repeat II
2593812	2593796	130132	RFTN2	1.682	0.886
3204587	3204558	80256	KIAA1539	1.611	0.886
2800864	2800711	108	ADCY2	1.684	0.886		A/G_cyclase-IPR001054
2640490	2640485	255330	C3orf46	1.782	0.886
3379671	3379644	1374	CPT1A	1.542	0.886		Carn_acyl_trans-IPR000542,TOPO_DOM-Cytoplasmic,TOPO_DOM-Mitochondrial intermembrane,TRANSMEM
3416620	3416577	3071	NCKAP1L	1.56	0.886
3712068	3712062	51393	TRPV2	1.537	0.886		TRP_channel-IPR004729
2975747	2975741	9053	MAP7	2.147	0.886	exon-region-exclusion	MOD_RES-Phosphoserine,COMPBIAS-Pro-rich,PRO_rich-IPR000694
2910222	2910218	85315	PAQR8	1.577	0.886
3988600	3988596	170261	ZCCHC12	1.789	0.886
3727820	3727787	162282	ANKFN1	1.565	0.886
2874927	2874920	23305	ACSL6	1.889	0.886
3079602	3079576	6604	SMARCD3	1.589	0.886
2404935	2404930	56063	C1orf91	1.585	0.886	exon-region-exclusion	TRANSMEM
3467415	3467351	56899	ANKS1B	1.663	0.886	cassette-exon|cassetteExon	DOMAIN-SAM 1,SAM-IPR001660,SAM_2-IPR011510,SAM_homology-IPR010993
3242374	3242353	1390	CREM	1.818	0.886	alt-C-term	Coactivator_CBP_pKID-IPR003102,DOMAIN-KID,Leuzip_CREB-IPR001630,Leuzip_Fos-IPR000837,Leuzip_Jun-IPR002112,MOD_RES-Phosphoserine,TF_bZIP-IPR004827,bZIP_1-IPR011616,bZIP_2-IPR011700
3768889	3768880	10349	ABCA10	1.928	0.886		MOD_RES-Phosphotyrosine,TRANSMEM,ABC_transporter_CS-IPR017871,MOD_RES-Phosphoserine,NP_BIND-ATP 1,NP_BIND-ATP 2,TRANSMEM
2840172	2840036	1794	DOCK2	1.724	0.886		Cyt_c_monohaem-IPR009056,DOMAIN-DHR-1,DOMAIN-DHR-2,DOMAIN-SH3,Ferritin/RR_like-IPR009078,MOD_RES-N6-acetyllysine,MOD_RES-Phosphoserine,MOD_RES-Phosphotyrosine,REGION-Interaction with CRKL,SH3_2-IPR011511,SH3_domain-IPR001452
3727857	3727787	162282	ANKFN1	2.229	0.886
2635763	2635741	10225	CD96	1.686	0.886
2667889	2667809	114884	OSBPL10	1.605	0.886		Pleckstrin_homology-IPR001849
3257119	3257098	355	FAS	2.004	0.886		Fas_rcpt-IPR008063, TNFR_Cys_rich_reg-IPR001368
3973826	3973803	7504	XK	1.6	0.886
3012690	3012677	84060	C7orf64	1.569	0.886
3159444	3159330	81704	DOCK8	1.759	0.886		ARM-type_fold-IPR016024,DOCK-IPR010703,DOMAIN-DHR-1,DOMAIN-DHR-2
3460628	3460593	51643	TMBIM4	1.778	0.886
2593743	2593733	3329	HSPD1	1.629	0.886		Chaprnin_Cpn60-IPR001844,Cpn60/TCP-1-IPR002423,MOD_RES-N6-acetyllysine
3354491	3354443	219855	SLC37A2	1.588	0.886
2406214	2406139	79932	KIAA0319L	1.563	0.886	alt-N-term	DOMAIN-PKD 4,FN_III-IPR003961,Ig_sub-IPR003599,MOD_RES-Phosphoserine,MOD_RES-Phosphothreonine,PKD-IPR000601,STRAND,TOPO_DOM-Cytoplasmic,TRANSMEM-Anchor for type IV membrane protein
2827137	2827057	65983	GRAMD3	1.571	0.886			microRNA-target(hsa-miR-10b*:mirbase)
3646912	3646613	54715	A2BP1	1.699	0.886		ArAA_hydroxylase-IPR001273
2583392	2583374	22925	PLA2R1	2.297	0.886		C-type_lectin_fold-IPR016187,DISULFID,MOTIF-Endocytosis signal,TOPO_DOM-Cytoplasmic,TRANSMEM
2679968	2679917	166336	PRICKLE2	1.691	0.886
2477461	2477438	25797	QPCT	1.895	0.886		ACT_SITE-Proton acceptor (Probable),HELIX,METAL-Zinc,Peptidase_M28-IPR007484,SIGNAL,STRAND,TURN	microRNA-target(hsa-miR-376b:mirbase,hsa-miR-221:mirbase,hsa-miR-376a:mirbase,hsa-miR-222:mirbase,hsa-miR-380:mirbase)
3523431	3523318	259232	NALCN	1.716	0.886	alt-5'|altFivePrime	Ion_trans-IPR005821,TRANSMEM-S6 of repeat II,Ion_trans-IPR005821,TOPO_DOM-Cytoplasmic,TOPO_DOM-Extracellular,TRANSMEM-S1 of repeat I,TRANSMEM-S2 of repeat I,TRANSMEM-S3 of repeat I,TRANSMEM-S4 of repeat I,TRANSMEM-S5 of repeat I
3105512	3105506	377677	CA13	1.774	0.886	alt-N-term	Carbonic_anhydrase_a-class_CS-IPR018338,Carbonic_anhydrase_a-class_cat-IPR001148,HELIX,METAL-Zinc; catalytic,STRAND,TURN
3979775	3979762	9843	HEPH	1.631	0.886	cassette-exon	Cu-oxidase_2-IPR011706,Cu-oxidase_3-IPR011707,Cu_oxidase_Cu_BS-IPR002355,Cupredoxin-IPR008972,DISULFID,DOMAIN-Plastocyanin-like 3,DOMAIN-Plastocyanin-like 4,DOMAIN-Plastocyanin-like 5,DOMAIN-Plastocyanin-like 6,METAL-Copper 1; type 2,METAL-Copper 2; type 3,METAL-Copper 3; type 3,METAL-Copper 4; type 1,METAL-Copper 5; type 1,METAL-Copper 6; type 1,TOPO_DOM-Cytoplasmic,TRANSMEM
2373938	2373842	5788	PTPRC	1.583	0.886		ACT_SITE-Phosphocysteine intermediate,DOMAIN-Fibronectin type-III 1,DOMAIN-Fibronectin type-III 2,DOMAIN-Tyrosine-protein phosphatase 1,DOMAIN-Tyrosine-protein phosphatase 2,FN_III-IPR003961,Fibronectin_typ-III-like_fold-IPR008957,HELIX,Leukocyte_common_Ag-IPR016335,MOD_RES-Phosphoserine,SIGNAL,STRAND,TOPO_DOM-Cytoplasmic,TRANSMEM,TURN,Tyr_Pase-IPR000387,Tyr_Pase_AS-IPR016130,Tyr_Pase_cat-IPR0035…	microRNA-target(hsa-miR-138-1*:mirbase)
4004173	4004044	1756	DMD	2.087	0.886	alt-N-term	Actinin_actin-bd_CS-IPR001589,Calponin-homology-IPR016146,Calponin_act_bd-IPR001715,DOMAIN-Actin-binding,DOMAIN-CH 1,DOMAIN-CH 2,DOMAIN-WW,EF-hand_regn-1-IPR015153,EF-hand_regn-2-IPR015154,HELIX,MOD_RES-Phosphoserine,MOD_RES-Phosphothreonine,(~)Prefoldin-IPR009053,REGION-Binds to SNTB1,REGION-Interaction with SYNM,REPEAT-Spectrin 1,REPEAT-Spectrin 11,REPEAT-Spectrin 12,REPEAT-Spectrin 13,REPEAT-S…
2484510	2484457	84542	KIAA1841	1.607	0.886		BTB/POZ_fold-IPR011333,Homeodomain_like-IPR009057
3178995	3178952	6850	SYK	1.572	0.886		DOMAIN-SH2 1,HELIX,SH2-IPR000980,STRAND	microRNA-target(hsa-miR-615-3p:mirbase)
2531343	2531310	93349	SP140L	1.578	0.886		Bromodomain-IPR001487,DOMAIN-SAND,SAND-IPR000770,SAND_like-IPR010919,ZN_FING-PHD-type; degenerate
3448118	3448088	79365	BHLHB3	1.767	0.886
3364378	3364306	55553	SOX6	1.529	0.886	cassette-exon|cassetteExon
3005387	3005363	435	ASL	1.702	0.886		Argininosuccinate_lyase-IPR009049,D_crystallin-IPR003031,Fumarate_lyase-IPR000362,HELIX,L-Aspartase-like-IPR008948,STRAND,TURN
3416612	3416577	3071	NCKAP1L	1.578	0.886
3722945	3722917	2896	GRN	1.504	0.886	cassette-exon	Granulin-IPR000118,Cys_repeat_1-IPR006150,Granulin-IPR000118,Phospholipase_A2_AS-IPR013090,STRAND,TURN
2401647	2401643	2517	FUCA1	1.652	0.886		Glyco_hydro_29-IPR000933,Glyco_hydro_29_CS-IPR018526,Glyco_hydro_29_sub-IPR016286,Glyco_hydro_cat-IPR017853,SIGNAL,SITE-May be important for catalysis
2396223	2396201	54897	CASZ1	2.152	0.886		COMPBIAS-Pro-rich,PRO_rich-IPR000694,ZN_FING-C2H2-type 4,Znf_C2H2-IPR007087,Znf_C2H2-like-IPR015880
3457108	3457101	3679	ITGA7	1.603	0.886		Integrin_alpha-IPR000413
3769005	3768969	23461	ABCA5	1.754	0.886	alt-3'	ABC_transporter-like-IPR003439,ATPase_AAA+_core-IPR003593,DOMAIN-ABC transporter 2,NP_BIND-ATP 2,TRANSMEM
2394483	2394478	26038	CHD5	1.582	0.886	cassette-exon|cassetteExon	CHD_N-IPR012958,COMPBIAS-Lys-rich,COMPBIAS-Pro-rich,Chromodomain-IPR000953,Chromodomain-like-IPR016197,DAG_PE_bd-IPR002219,DEAD-like_N-IPR014001,DNA/RNA_helicase_C-IPR001650,DNA/RNA_helicase_DEAH_CS-IPR002464,DOMAIN-Chromo 1,DOMAIN-Chromo 2,DOMAIN-Helicase ATP-binding,DOMAIN-Helicase C-terminal,HMG_superfamily-IPR009071,Helicase_SF1/SF2_ATP-bd-IPR014021,MOD_RES-N6-acetyllysine,MOTIF-DEAH box,NP_B…
2635773	2635741	10225	CD96	1.895	0.886
2362496	2362469	57863	CADM3	1.54	0.886		CD80_C2-set-IPR013162,DISULFID,DOMAIN-Ig-like C2-type 1,DOMAIN-Ig-like C2-type 2,Ig-IPR013151,Ig-like-IPR007110,Ig_C1-set-IPR003597,Ig_I-set-IPR013098,Ig_sub-IPR003599,Ig_sub2-IPR003598,Neurexin-like-IPR003585,TOPO_DOM-Cytoplasmic,TOPO_DOM-Extracellular,TRANSMEM
2522673	2522616	8837	CFLAR	1.728	0.886	alt-C-term	HELIX,Pept_C14_ICE_p20-IPR001309,Pept_C14_cat-IPR011600,Pept_C14_p45_core-IPR015917,REGION-Caspase,STRAND,TURN,DEATH_like-IPR011029,DED-IPR001875,DOMAIN-DED 1,DOMAIN-DED 2,REGION-Interaction with FADD,REGION-Interaction with caspase-8	microRNA-target(hsa-miR-30c-1*:mirbase)
3672512	3672489	3394	IRF8	1.618	0.886	cassetteExon	SMAD_FHA_dom-IPR008984
3512914	3512874	3936	LCP1	2.383	0.886	alt-N-term|altPromoter	DOMAIN-Actin-binding 2,DOMAIN-CH 4,Calponin-homology-IPR016146,Calponin_act_bd-IPR001715
3615807	3615791	89832	CHRFAM7A	1.869	0.886	cassette-exon|cassetteExon	Neur_chan_lig_bd-IPR006202,Neur_channel-IPR006201,Neurotransmitter_ion_chnl_CS-IPR018000
2394534	2394478	26038	CHD5	2.789	0.886		DAG_PE_bd-IPR002219, Znf_RING-IPR001841, Znf_FYVE_PHD-IPR011011, Znf_PHD-IPR001965
2401395	2401384	55616	DDEFL1	1.632	0.886	cassette-exon|cassetteExon
3371129	3371114	57586	SYT13	1.713	0.886		C2_Ca/lipid-bd_reg_CaLB-IPR008973, C2_Ca-dep-IPR000008
3256615	3256590	9060	PAPSS2	1.814	0.886		ACT_SITE-Phosphoserine intermediate,APS_kinase_C-IPR002891,ATP-sulfurylase-IPR002650,HELIX,MOTIF-PP-motif,NP_BIND-ATP,PUA-like-IPR015947,STRAND,TURN
2623040	2622970	1795	DOCK3	1.771	0.886		ARM-type_fold-IPR016024,COMPBIAS-Ser-rich,DOCK-IPR010703,DOMAIN-DHR-1,DOMAIN-DHR-2,DOMAIN-SH3,MOD_RES-Phosphoserine,MOTIF-SH3-binding
3555392	3555340	7011	TEP1	1.563	0.886		REPEAT-WD 20,REPEAT-WD 21,WD40_repeat-IPR001680,WD40_repeat-like-IPR011046,WD40_repeat_region-IPR017986,NP_BIND-ATP,REPEAT-WD 1,REPEAT-WD 10,REPEAT-WD 11,REPEAT-WD 12,REPEAT-WD 13,REPEAT-WD 14,REPEAT-WD 15,REPEAT-WD 16,REPEAT-WD 19,REPEAT-WD 2,REPEAT-WD 3,REPEAT-WD 5,REPEAT-WD 6,REPEAT-WD 7,REPEAT-WD 8,REPEAT-WD 9,WD40_repeat-IPR001680,WD40_repeat-like-IPR011046
3378930	3378895	9600	PITPNM1	1.681	0.886
3784396	3784344	10982	MAPRE2	1.512	0.886
2635770	2635741	10225	CD96	1.61	0.886
3060223	3060182	5243	ABCB1	1.502	0.886		ABC_B2-IPR013305,ABC_transporter-like-IPR003439,ATPase_AAA+_core-IPR003593,DOMAIN-ABC transporter 1,MOD_RES-Phosphoserine,NP_BIND-ATP 1,PRK-IPR006082,TOPO_DOM-Cytoplasmic,TRANSMEM
2852714	2852712	51151	SLC45A2	1.53	0.886	bleedingExon	MFS_general_subst_transpt-IPR016196,TOPO_DOM-Cytoplasmic,TOPO_DOM-Extracellular,TRANSMEM-11,TRANSMEM-12
3060221	3060182	5243	ABCB1	1.522	0.886		ABC_B2-IPR013305,ABC_transporter-like-IPR003439,ATPase_AAA+_core-IPR003593,DOMAIN-ABC transporter 1,MOD_RES-Phosphoserine,NP_BIND-ATP 1,PRK-IPR006082,TOPO_DOM-Cytoplasmic,TRANSMEM
3175130	3175119	26578	OSTF1	1.789	0.886		Neu_cyt_fact_2-IPR000108, ANK-IPR002110, Spectrin_alpha_SH3-IPR013315, SH3_2-IPR011511, SH3_domain-IPR001452
2672248	2672230	259173	ALS2CL	1.679	0.886		VPS9-IPR003123, VPS9_sub-IPR013995
3657097	3657041	3687	ITGAX	1.549	0.886		CA_BIND,DISULFID,DOMAIN-VWFA,FG-GAP-IPR013517,HELIX,Int_alpha_beta-p-IPR013519,Integrin_alpha-IPR000413,Integrin_alpha-2-IPR013649,Integrin_alpha_C-IPR013513,Integrin_alpha_C_CS-IPR018184,MOTIF-GFFKR motif,REPEAT-FG-GAP 4,REPEAT-FG-GAP 5,REPEAT-FG-GAP 7,STRAND,TRANSMEM,TURN,VWF_A-IPR002035
2927522	2927506	7128	TNFAIP3	2.202	0.886	intron-retention	ACT_SITE,DOMAIN-OTU,HELIX,OTU-IPR003323,REGION-TRAF-binding,STRAND,ZN_FING-A20-type 4,Znf_A20-IPR002653
3002440	3002420	222008	VSTM2A	2.395	0.886		Ig_V-set_sub-IPR003596, Ig_V-set-IPR013106, Ig-like-IPR007110, Ig_sub-IPR003599, Ig_sub2-IPR003598
2599387	2599371	64114	TMBIM1	1.722	0.886		PRO_rich-IPR000694
3555376	3555340	7011	TEP1	1.809	0.886		REPEAT-WD 20,REPEAT-WD 21,WD40_repeat-IPR001680,WD40_repeat-like-IPR011046,WD40_repeat_region-IPR017986,NP_BIND-ATP,REPEAT-WD 1,REPEAT-WD 10,REPEAT-WD 11,REPEAT-WD 12,REPEAT-WD 13,REPEAT-WD 14,REPEAT-WD 15,REPEAT-WD 16,REPEAT-WD 19,REPEAT-WD 2,REPEAT-WD 3,REPEAT-WD 5,REPEAT-WD 6,REPEAT-WD 7,REPEAT-WD 8,REPEAT-WD 9,WD40_repeat-IPR001680,WD40_repeat-like-IPR011046
2952345	2952323	266727	MDGA1	1.558	0.886		DISULFID,DOMAIN-Fibronectin type-III,DOMAIN-Ig-like 1,DOMAIN-Ig-like 2,DOMAIN-Ig-like 3,DOMAIN-Ig-like 4,DOMAIN-Ig-like 5,DOMAIN-Ig-like 6,FN_III-IPR003961,Fibronectin_typ-III-like_fold-IPR008957,Ig-IPR013151,Ig-like-IPR007110,Ig_C1-set-IPR003597,Ig_I-set-IPR013098,Ig_V-set-IPR013106,Ig_V-set_sub-IPR003596,Ig_sub-IPR003599,Ig_sub2-IPR003598,LIPID-GPI-anchor amidated serine,Nase_comp1_CS-IPR000318…
2479501	2479433	130271	PLEKHH2	1.553	0.886		MyTH4-IPR000857,COILED,DOMAIN-FERM,DOMAIN-MyTH4,FERM_3-hlx-IPR009065,FERM_dom-IPR000299,MyTH4-IPR000857
3331855	3331822	92292	GLYATL1	1.51	0.886		Acyl_CoA_acyltransferase-IPR016181,Glycine_N-acyltransferase_N-IPR015938	microRNA-target(hsa-miR-876-5p:mirbase,hsa-miR-422a:mirbase,hsa-miR-378:mirbase,hsa-miR-592:mirbase,hsa-miR-199a-3p:mirbase,hsa-miR-21*:mirbase,hsa-miR-130b:mirbase)
3402793	3402786	920	CD4	2.021	0.886	alt-5'|cassette-exon|cassetteExon	DISULFID,DOMAIN-Ig-like C2-type 3,DOMAIN-Ig-like V-type,HELIX,Ig-IPR013151,Ig-like-IPR007110,Ig_C2-set-IPR008424,Ig_V-set-IPR013106,Ig_V-set_sub-IPR003596,Ig_sub-IPR003599,Ig_sub2-IPR003598,MUTAGEN-Missing: Abolished interaction with SPG21 and induced T-cell activation,REGION-HIV-1 Vpu-susceptibility domain,SIGNAL,STRAND,TOPO_DOM-Cytoplasmic,TOPO_DOM-Extracellular
2370976	2370926	80896	NPL	1.564	0.886		ACT_SITE-Schiff-base intermediate with substrate,DHDPS-IPR002220,SITE-Involved in proton transfer during cleavage
4004191	4004044	1756	DMD	1.964	0.886		Actinin_actin-bd_CS-IPR001589,Calponin-homology-IPR016146,Calponin_act_bd-IPR001715,DOMAIN-Actin-binding,DOMAIN-CH 1,DOMAIN-CH 2,DOMAIN-WW,EF-hand_regn-1-IPR015153,EF-hand_regn-2-IPR015154,HELIX,MOD_RES-Phosphoserine,MOD_RES-Phosphothreonine,(~)Prefoldin-IPR009053,REGION-Binds to SNTB1,REGION-Interaction with SYNM,REPEAT-Spectrin 1,REPEAT-Spectrin 11,REPEAT-Spectrin 12,REPEAT-Spectrin 13,REPEAT-S…
4011233	4011189	4983	OPHN1	1.535	0.886		Pleckstrin_homology-IPR001849
2484509	2484457	84542	KIAA1841	1.585	0.886		BTB/POZ_fold-IPR011333,Homeodomain_like-IPR009057
3709692	3709685	81565	NDEL1	1.622	0.886		NUDE_C-IPR006964,NUDE_C-IPR006964,REGION-Interaction with CENPF,REGION-Interaction with NEFL
3850689	3850676	25959	KANK2	1.529	0.886		ANK-IPR002110,COMPBIAS-Poly-Ser,MOD_RES-Phosphoserine,MOD_RES-Phosphothreonine,REPEAT-ANK 1,REPEAT-ANK 2,REPEAT-ANK 3,REPEAT-ANK 4
3603258	3603247	55466	DNAJA4	1.713	0.886	alt-N-term|altPromoter	COMPBIAS-Gly-rich,DOMAIN-J,DnaJ_C-IPR002939,DnaJ_N-IPR001623,Heat_shock_DnaJ_CS-IPR018253,Hsp_DnaJ-IPR003095
2522668	2522616	8837	CFLAR	1.525	0.886	cassette-exon	HELIX,Pept_C14_cat-IPR011600,Pept_C14_p45_core-IPR015917,REGION-Interaction with TRAF1 and TRAF2,REGION-Interaction with caspase-8,REGION-Interaction with caspase-8 subunits p18 and p10,STRAND,Pept_C14_cat-IPR011600,Pept_C14_p45_core-IPR015917
2593806	2593796	130132	RFTN2	1.603	0.886
4023476	4023467	9459	ARHGEF6	1.618	0.886	cassette-exon	DOMAIN-PH,MOD_RES-N6-acetyllysine,MOD_RES-Phosphoserine,MOD_RES-Phosphothreonine,Pleckstrin_homology-IPR001849
2634544	2634494	214	ALCAM	1.925	0.886		Ig_V-set_sub-IPR003596, Ig_sub-IPR003599
2531322	2531310	93349	SP140L	2.064	0.886
2373929	2373842	5788	PTPRC	1.546	0.886		ACT_SITE-Phosphocysteine intermediate,DOMAIN-Fibronectin type-III 1,DOMAIN-Fibronectin type-III 2,DOMAIN-Tyrosine-protein phosphatase 1,DOMAIN-Tyrosine-protein phosphatase 2,FN_III-IPR003961,Fibronectin_typ-III-like_fold-IPR008957,HELIX,Leukocyte_common_Ag-IPR016335,MOD_RES-Phosphoserine,SIGNAL,STRAND,TOPO_DOM-Cytoplasmic,TRANSMEM,TURN,Tyr_Pase-IPR000387,Tyr_Pase_AS-IPR016130,Tyr_Pase_cat-IPR0035…
2950216	2950214	6890	TAP1	1.712	0.886		ABC_transporter-like-IPR003439, Ag_transporter2-IPR005293
2444924	2444899	7143	TNR	1.589	0.886		SIGNAL,DOMAIN-Fibrinogen C-terminal,DOMAIN-Fibronectin type-III 1,DOMAIN-Fibronectin type-III 2,DOMAIN-Fibronectin type-III 3,DOMAIN-Fibronectin type-III 4,DOMAIN-Fibronectin type-III 5,DOMAIN-Fibronectin type-III 6,DOMAIN-Fibronectin type-III 7,DOMAIN-Fibronectin type-III 8,DOMAIN-Fibronectin type-III 9,FN_III-IPR003961,Fibrinogen_a/b/g_C-IPR002181,Fibronectin_typ-III-like_fold-IPR008957,FnIII_s…
3838569	3838556	2323	FLT3LG	1.569	0.886	alt-C-term	TOPO_DOM-Cytoplasmic,TOPO_DOM-Extracellular
3457154	3457101	3679	ITGA7	1.562	0.886	cassette-exon	DISULFID,FG-GAP-IPR013517,Int_alpha_beta-p-IPR013519,Integrin_alpha-2-IPR013649,REPEAT-FG-GAP 1,REPEAT-FG-GAP 2,REPEAT-FG-GAP 6,SIGNAL,TOPO_DOM-Cytoplasmic
3726205	3726154	3675	ITGA3	1.502	0.886		SIGNAL
2393717	2393711	57470	LRRC47	1.592	0.886		B3/B4_tRNA-bd-IPR005146
2929228	2929168	7402	UTRN	1.507	0.886		MOD_RES-Phosphoserine,Znf_ZZ-IPR000433,Actinin_actin-bd_CS-IPR001589,Calponin-homology-IPR016146,Calponin_act_bd-IPR001715,DOMAIN-Actin-binding,DOMAIN-CH 1,DOMAIN-CH 2,HELIX,MOD_RES-Phosphoserine,MOD_RES-Phosphotyrosine,REPEAT-Spectrin 1,REPEAT-Spectrin 2,REPEAT-Spectrin 4,REPEAT-Spectrin 5,REPEAT-Spectrin 6,REPEAT-Spectrin 7,STRAND,Spectrin/alpha-actinin-IPR018159,Spectrin_repeat-IPR002017,TURN
2570261	2570238	4867	NPHP1	1.516	0.886
2881216	2881187	1436	CSF1R	1.901	0.886		Ig-like-IPR007110, Ig_sub-IPR003599, TyrPK_CSF1-R-IPR016243
3555362	3555340	7011	TEP1	1.734	0.886		REPEAT-WD 20,REPEAT-WD 21,WD40_repeat-IPR001680,WD40_repeat-like-IPR011046,WD40_repeat_region-IPR017986,NP_BIND-ATP,REPEAT-WD 1,REPEAT-WD 10,REPEAT-WD 11,REPEAT-WD 12,REPEAT-WD 13,REPEAT-WD 14,REPEAT-WD 15,REPEAT-WD 16,REPEAT-WD 19,REPEAT-WD 2,REPEAT-WD 3,REPEAT-WD 5,REPEAT-WD 6,REPEAT-WD 7,REPEAT-WD 8,REPEAT-WD 9,WD40_repeat-IPR001680,WD40_repeat-like-IPR011046
3549756	3549740	5104	SERPINA5	1.546	0.886		HELIX,Prot_inh_Lserp2-IPR000295,Protease_inhib_I4_serpin-IPR000215,SIGNAL,STRAND	microRNA-target(hsa-miR-674:mirbase,hsa-miR-653:mirbase,hsa-miR-616:mirbase,hsa-miR-96:mirbase,hsa-miR-198:mirbase,hsa-miR-183:mirbase,hsa-miR-551b*:mirbase)
2920695	2920619	84071	ARMC2	1.569	0.886			microRNA-target(hsa-miR-337-5p:mirbase,hsa-miR-379*:mirbase,hsa-let-7a*:mirbase,hsa-miR-212:mirbase,hsa-miR-628-3p:mirbase,hsa-miR-921:mirbase,hsa-miR-758:mirbase,hsa-let-7b*:mirbase,hsa-miR-202*:mirbase,hsa-let-7f-1*:mirbase,hsa-miR-411*:mirbase,hsa-miR-132:mirbase)
3769008	3768969	23461	ABCA5	1.642	0.886		ABC_transporter-like-IPR003439,ATPase_AAA+_core-IPR003593,DOMAIN-ABC transporter 2,TRANSMEM,TRANSMEM
3487603	3487600	144811	C13orf31	1.754	0.886
2635769	2635741	10225	CD96	1.685	0.886	alt-3'
3627284	3627248	302	ANXA2	2.228	0.886		Annexin-IPR001464,Annexin_repeat-IPR018502,Annexin_repeat_CS-IPR018252,HELIX,REPEAT-Annexin 4
2840053	2840036	1794	DOCK2	1.552	0.886		DOMAIN-DHR-1,DOMAIN-SH3,MOD_RES-N6-acetyllysine,MOD_RES-Phosphotyrosine,REGION-Interaction with CRKL,SH3_2-IPR011511,SH3_domain-IPR001452
3073514	3073267	91584	PLXNA4	2.582	0.886	alt-N-term	Semaphorin/CD100_Ag-IPR001627
2373937	2373842	5788	PTPRC	1.622	0.886		ACT_SITE-Phosphocysteine intermediate,DOMAIN-Fibronectin type-III 1,DOMAIN-Fibronectin type-III 2,DOMAIN-Tyrosine-protein phosphatase 1,DOMAIN-Tyrosine-protein phosphatase 2,FN_III-IPR003961,Fibronectin_typ-III-like_fold-IPR008957,HELIX,Leukocyte_common_Ag-IPR016335,MOD_RES-Phosphoserine,SIGNAL,STRAND,TOPO_DOM-Cytoplasmic,TRANSMEM,TURN,Tyr_Pase-IPR000387,Tyr_Pase_AS-IPR016130,Tyr_Pase_cat-IPR0035…
3129077	3129065	1191	CLU	2.007	0.886	alt-C-term
2531447	2531377	6672	SP100	1.926	0.886	bleedingExon	Bromodomain-IPR001487,Znf_FYVE_PHD-IPR011011,Znf_PHD-IPR001965
3768892	3768880	10349	ABCA10	1.511	0.886		MOD_RES-Phosphotyrosine,TRANSMEM,ABC_transporter_CS-IPR017871,MOD_RES-Phosphoserine,NP_BIND-ATP 1,NP_BIND-ATP 2,TRANSMEM
2895185	2895159	3096	HIVEP1	1.553	0.886
2945614	2945598	9856	KIAA0319	1.597	0.886		FN_III-IPR003961, PKD-IPR000601
3002455	3002420	222008	VSTM2A	1.709	0.886	bleedingExon
3018322	3018309	5294	PIK3CG	1.954	0.886		ARM-type_fold-IPR016024, PI3Ka-IPR001263
2531427	2531377	6672	SP100	1.611	0.886		COMPBIAS-Poly-Glu,CROSSLNK-Glycyl lysine isopeptide (Lys-Gly) (interchain with G-Cter in SUMO) (Probable),MOD_RES-Phosphoserine,MOD_RES-Phosphothreonine,MOTIF-PxVxL motif,Sp100-IPR004865
3374735	3374698	5007	OSBP	1.592	0.886		Oxysterol_bd-IPR000648,COILED,COMPBIAS-Ala/Gly-rich,DOMAIN-PH,Inhibin_betaB-IPR000381,MOD_RES-N6-acetyllysine,MOD_RES-Phosphoserine,MOD_RES-Phosphothreonine,Oxysterol_bd-IPR000648,Pleckstrin_homology-IPR001849,REGION-Sterol binding
3730659	3730601	1636	ACE	2.066	0.886	alt-C-term	MOD_RES-Phosphoserine,PROPEP-Removed in soluble form,TOPO_DOM-Cytoplasmic,TRANSMEM,ACT_SITE-2,BINDING-Chloride 1,BINDING-Chloride 3,DISULFID,HELIX,METAL-Zinc 1; catalytic,METAL-Zinc 2; catalytic,Peptidase_M2-IPR001548,STRAND,TURN
3472318	3472312	80024	SLC24A6	1.516	0.886	cassette-exon|cassetteExon	NaCa_Exmemb-IPR004837,TOPO_DOM-Cytoplasmic,TOPO_DOM-Extracellular,TRANSMEM-12,TRANSMEM-13,TOPO_DOM-Cytoplasmic,TOPO_DOM-Extracellular,TRANSMEM-4,TRANSMEM-5
2541375	2541230	51594	NAG	2.354	0.886	cassette-exon	MOD_RES-Phosphoserine,REPEAT-WD 1,REPEAT-WD 2,WD40_repeat-IPR001680,WD40_repeat-like-IPR011046
3293861	3293840	9806	SPOCK2	1.724	0.886		COMPBIAS-Glu-rich,DISULFID,DOMAIN-Kazal-like,DOMAIN-Thyroglobulin type-1,MOD_RES-Phosphothreonine,Prot_Inh_Kazal_2-IPR011497,Prot_inh_Kazal-IPR002350,Thyroglobulin_1-IPR000716
2875961	2875954	7416	VDAC1	1.502	0.886		Porin_Euk-IPR001925
2333383	2333318	5792	PTPRF	1.575	0.886	cassette-exon|cassetteExon	Fibronectin_typ-III-like_fold-IPR008957,SIGNAL,DISULFID,DOMAIN-Fibronectin type-III 1,DOMAIN-Fibronectin type-III 2,DOMAIN-Fibronectin type-III 6,DOMAIN-Fibronectin type-III 7,DOMAIN-Fibronectin type-III 8,DOMAIN-Ig-like C2-type 3,FN_III-IPR003961,Fibronectin_typ-III-like_fold-IPR008957,FnIII_subd-IPR003962,Ig-IPR013151,Ig-like-IPR007110,Ig_I-set-IPR013098,Ig_sub-IPR003599,Ig_sub2-IPR003598,STRAN…
2436950	2436938	57326	PBXIP1	1.537	0.886	alt-3'	COILED,COMPBIAS-His-rich,MOTIF-Nuclear localization signal
2901622	2901620	3133	HLA-E	1.514	0.886
2396232	2396201	54897	CASZ1	1.655	0.886		COMPBIAS-Pro-rich,PRO_rich-IPR000694,ZN_FING-C2H2-type 1,ZN_FING-C2H2-type 2,ZN_FING-C2H2-type 3,Znf_C2H2-IPR007087,Znf_C2H2-like-IPR015880
3402798	3402786	920	CD4	1.896	0.886		DISULFID,DOMAIN-Ig-like C2-type 3,Ig_C2-set-IPR008424,STRAND
2945612	2945598	9856	KIAA0319	1.661	0.886
3511035	3511031	1997	ELF1	1.543	0.886
3442666	3442641	283316	CD163L1	1.579	0.886		Srcr_rcpt-rel-IPR017448
2486819	2486811	5341	PLEK	1.517	0.886		Pleckstrin_homology-IPR001849
3011965	3011911	79846	C7orf63	1.526	0.886
3044661	3044597	5137	PDE1C	1.599	0.886	alt-3'
2531452	2531377	6672	SP100	1.949	0.886		COMPBIAS-Poly-Glu,COMPBIAS-Poly-Lys,DNA_BIND-HMG box 1,DNA_BIND-HMG box 2,HMG_HMG1/HMG2-IPR000910,HMG_HMG1/HMG2_subgr-IPR000135,HMG_superfamily-IPR009071,MOD_RES-N6-acetyllysine,MOTIF-Nuclear localization signal
2605371	2605321	1293	COL6A3	1.594	0.886		COMPBIAS-Thr-rich,Collagen-IPR008160,DISULFID,DISULFID-Interchain,DOMAIN-BPTI/Kunitz inhibitor,DOMAIN-Collagen-like 1,DOMAIN-Collagen-like 2,DOMAIN-Collagen-like 3,DOMAIN-Collagen-like 4,DOMAIN-Collagen-like 5,DOMAIN-VWFA 10,DOMAIN-VWFA 11,DOMAIN-VWFA 12,DOMAIN-VWFA 8,DOMAIN-VWFA 9,FN_III-IPR003961,Fibronectin_typ-III-like_fold-IPR008957,HELIX,MOD_RES-4-hydroxyproline,MOD_RES-5-hydroxylysine,MOTI…
3730682	3730601	1636	ACE	1.832	0.886		MOD_RES-Phosphoserine,PROPEP-Removed in soluble form,TOPO_DOM-Cytoplasmic,TRANSMEM,ACT_SITE-2,BINDING-Chloride 1,BINDING-Chloride 3,DISULFID,HELIX,METAL-Zinc 1; catalytic,METAL-Zinc 2; catalytic,Peptidase_M2-IPR001548,STRAND,TURN
4004176	4004044	1756	DMD	1.98	0.886		Actinin_actin-bd_CS-IPR001589,Calponin-homology-IPR016146,Calponin_act_bd-IPR001715,DOMAIN-Actin-binding,DOMAIN-CH 1,DOMAIN-CH 2,DOMAIN-WW,EF-hand_regn-1-IPR015153,EF-hand_regn-2-IPR015154,HELIX,MOD_RES-Phosphoserine,MOD_RES-Phosphothreonine,(~)Prefoldin-IPR009053,REGION-Binds to SNTB1,REGION-Interaction with SYNM,REPEAT-Spectrin 1,REPEAT-Spectrin 11,REPEAT-Spectrin 12,REPEAT-Spectrin 13,REPEAT-S…
3250149	3250146	5552	SRGN	1.803	0.886		DISULFID,REGION-9 X 2 AA tandem repeats of [SF]-G,REPEAT-1,REPEAT-2,REPEAT-3,REPEAT-4,REPEAT-5,REPEAT-6,REPEAT-7,REPEAT-8,REPEAT-9
3059413	3059393	9723	SEMA3E	1.822	0.886		Semaphorin/CD100_Ag-IPR001627
3293857	3293840	9806	SPOCK2	2.077	0.886		COMPBIAS-Glu-rich,DISULFID,DOMAIN-Kazal-like,DOMAIN-Thyroglobulin type-1,MOD_RES-Phosphothreonine,Prot_Inh_Kazal_2-IPR011497,Prot_inh_Kazal-IPR002350,Thyroglobulin_1-IPR000716
2844541	2844479	8878	SQSTM1	1.651	0.886		DOMAIN-OPR,MOD_RES-Phosphoserine,MOD_RES-Phosphotyrosine,OPR_PB1-IPR000270,REGION-Interaction with GABRR3,REGION-Interaction with LCK,REGION-Interaction with PAWR,REGION-Interaction with PRKCZ and dimerization,REGION-LIM protein-binding (LB),ZN_FING-ZZ-type,Znf_ZZ-IPR000433
3012847	3012819	55610	CCDC132	1.528	0.886
2950639	2950629	6892	TAPBP	1.735	0.886		Tapasin-IPR008056
3518492	3518455	26224	FBXL3	1.629	0.886
3002454	3002420	222008	VSTM2A	1.583	0.886	bleedingExon		microRNA-target(hsa-miR-548d-3p:mirbase)
2800803	2800711	108	ADCY2	1.845	0.886		A/G_cyclase-IPR001054,A/G_cyclase_CS-IPR018297,Aden_cycl_like-IPR009398,METAL-Magnesium 1,METAL-Magnesium 2,METAL-Magnesium 2; via carbonyl oxygen,TRANSMEM
3624609	3624607	4644	MYO5A	1.722	0.886		COILED,DOMAIN-Dilute,DOMAIN-IQ 1,DOMAIN-IQ 2,DOMAIN-IQ 3,DOMAIN-IQ 4,DOMAIN-IQ 5,DOMAIN-IQ 6,Dil_domain-IPR018444,Dilute-IPR002710,IQ_CaM_bd_region-IPR000048,Leu_zip_homeo-IPR003106,MOD_RES-Phosphoserine,MOD_RES-Phosphothreonine,Myosin_head-IPR001609,REGION-Actin-binding,Skp1_comp_dimer-IPR016072	microRNA-target(hsa-miR-889:mirbase)
3791568	3791482	23239	PHLPP	1.592	0.886
2945618	2945598	9856	KIAA0319	1.789	0.886		PKD-IPR000601, Cadherin-IPR002126, FN_III-IPR003961
4004272	4004044	1756	DMD	2.073	0.886	cassetteExon	Spectrin_repeat-IPR002017,Actinin_actin-bd_CS-IPR001589,Calponin-homology-IPR016146,Calponin_act_bd-IPR001715,DOMAIN-Actin-binding,DOMAIN-CH 1,DOMAIN-CH 2,HELIX,MOD_RES-Phosphothreonine,REPEAT-Spectrin 1,REPEAT-Spectrin 11,REPEAT-Spectrin 12,REPEAT-Spectrin 13,REPEAT-Spectrin 14,REPEAT-Spectrin 15,REPEAT-Spectrin 16,REPEAT-Spectrin 2,REPEAT-Spectrin 22,REPEAT-Spectrin 3,REPEAT-Spectrin 4,REPEAT-S…
2373930	2373842	5788	PTPRC	2.109	0.886		ACT_SITE-Phosphocysteine intermediate,DOMAIN-Fibronectin type-III 1,DOMAIN-Fibronectin type-III 2,DOMAIN-Tyrosine-protein phosphatase 1,DOMAIN-Tyrosine-protein phosphatase 2,FN_III-IPR003961,Fibronectin_typ-III-like_fold-IPR008957,HELIX,Leukocyte_common_Ag-IPR016335,MOD_RES-Phosphoserine,SIGNAL,STRAND,TOPO_DOM-Cytoplasmic,TRANSMEM,TURN,Tyr_Pase-IPR000387,Tyr_Pase_AS-IPR016130,Tyr_Pase_cat-IPR0035…
2550529	2550522	678	ZFP36L2	1.848	0.886		Tis11B_N-IPR007635
3742815	3742783	22861	NLRP1	1.766	0.886	cassette-exon	Leu-rich_rpt_RNase_inh_sub-typ-IPR003590,REPEAT-LRR 3,CARD-IPR001315,DEATH_like-IPR011029,DOMAIN-CARD,REPEAT-LRR 6,REPEAT-LRR 7
3028900	3028858	2051	EPHB6	1.51	0.886		SAM_homology-IPR010993, SAM-IPR001660, TyrPK_ephrin_receptor-IPR016257, SAM_2-IPR011510
3979781	3979762	9843	HEPH	1.766	0.886	cassette-exon|cassetteExon	Cu-oxidase_2-IPR011706,Cu-oxidase_3-IPR011707,Cu_oxidase_Cu_BS-IPR002355,Cupredoxin-IPR008972,DISULFID,DOMAIN-Plastocyanin-like 3,DOMAIN-Plastocyanin-like 4,DOMAIN-Plastocyanin-like 5,DOMAIN-Plastocyanin-like 6,METAL-Copper 1; type 2,METAL-Copper 2; type 3,METAL-Copper 3; type 3,METAL-Copper 4; type 1,METAL-Copper 5; type 1,METAL-Copper 6; type 1,TOPO_DOM-Cytoplasmic,TRANSMEM
2881320	2881300	815	CAMK2A	1.806	0.886	cassette-exon|cassetteExon	Kinase_like-IPR011009,Kinase_like-IPR011009
3844865	3844855	91300	C19orf22	1.515	0.886
2559862	2559849	57835	SLC4A5	1.751	0.886		HCO3_transpt_C-IPR011531,HCO3_transpt_euk-IPR003020,TOPO_DOM-Cytoplasmic,TOPO_DOM-Extracellular,TRANSMEM
3158005	3157901	5339	PLEC1	1.915	0.886	alt-N-term|altPromoter	Calponin-homology-IPR016146,Calponin-homology-IPR016146
2692844	2692816	3693	ITGB5	1.524	0.886		DISULFID,DOMAIN-PSI,EGF_extracell-IPR013111,EGF_laminin-IPR002049,EGF_like-IPR006209,EGF_like_reg_CS-IPR013032,Integrin_bsu-IPR015812,Integrin_bsu_cyt-IPR014836,Integrin_bsu_tail-IPR012896,Plexin-like-IPR003659,REGION-Cysteine-rich tandem repeats,REPEAT-I,REPEAT-II,REPEAT-III,REPEAT-IV,SIGNAL,TRANSMEM
3758707	3758692	4355	MPP2	1.716	0.886	alt-3'	DOMAIN-L27 2,DOMAIN-Guanylate kinase-like,DOMAIN-PDZ,DOMAIN-SH3,Guanylate_kin-IPR008144,Guanylt/Ca-IPR008145,L27-IPR004172,L27_C-IPR014775,MOD_RES-Phosphoserine,PDZ/DHR/GLGF-IPR001478,SH3_2-IPR011511,SH3_domain-IPR001452,STRAND
2441410	2441386	8490	RGS5	1.632	0.886	cassette-exon
2672253	2672230	259173	ALS2CL	1.659	0.886		VPS9-IPR003123, VPS9_sub-IPR013995
3792002	3791996	5271	SERPINB8	1.545	0.886		Protease_inhib_I4_serpin-IPR000215
3818526	3818515	9322	TRIP10	1.827	0.886
2320735	2320727	7133	TNFRSF1B	1.558	0.886	cassette-exon|cassetteExon	DISULFID,Fas_rcpt-IPR008063,REPEAT-TNFR-Cys 1,SIGNAL,TNFR_Cys_rich_reg-IPR001368,TOPO_DOM-Extracellular
3549749	3549740	5104	SERPINA5	1.521	0.886		HELIX,HELIX,Prot_inh_Lserp2-IPR000295,Protease_inhib_I4_serpin-IPR000215,SIGNAL,SITE-Reactive bond,STRAND,TURN
2913196	2913123	22999	RIMS1	1.537	0.886	cassetteExon	COMPBIAS-Ser-rich,PDZ/DHR/GLGF-IPR001478,Rab_bd_dom-IPR010911,Znf_FYVE-rel-IPR017455,Znf_FYVE_PHD-IPR011011
3305915	3305801	114815	SORCS1	1.69	0.886		REPEAT-BNR 1,REPEAT-BNR 2,SIGNAL,TOPO_DOM-Cytoplasmic,TOPO_DOM-Lumenal,VPS10-IPR006581
2333359	2333318	5792	PTPRF	1.635	0.886	bleedingExon	ACT_SITE-Phosphocysteine intermediate,DISULFID,DOMAIN-Fibronectin type-III 3,DOMAIN-Fibronectin type-III 4,DOMAIN-Fibronectin type-III 5,DOMAIN-Ig-like C2-type 2,DOMAIN-Tyrosine-protein phosphatase 1,DOMAIN-Tyrosine-protein phosphatase 2,FN_III-IPR003961,Fibronectin_typ-III-like_fold-IPR008957,FnIII_subd-IPR003962,HELIX,Ig-IPR013151,Ig-like-IPR007110,Ig_I-set-IPR013098,Ig_sub-IPR003599,Ig_sub2-IP…
3092869	3092808	3084	NRG1	1.809	0.886	alt-N-term	COMPBIAS-Ser/Thr-rich,DISULFID,DOMAIN-EGF-like,DOMAIN-Ig-like C2-type,EGF-IPR006210,EGF_1-IPR001336,EGF_3-IPR000742,EGF_Ca_bd-IPR001881,EGF_like-IPR006209,EGF_like_reg_CS-IPR013032,Ig-like-IPR007110,Ig_I-set-IPR013098,Ig_V-set-IPR013106,Neuregulin_1_C-IPR002154,Neuregulin_EFG-like-IPR018250,SITE-Breakpoint for translocation to form gamma-heregulin,STRAND,TOPO_DOM-Cytoplasmic,TOPO_DOM-Extracellular
2902451	2902444	199	AIF1	1.77	0.886		CA_BIND-1,EF_HAND_2-IPR018249,HELIX,MOD_RES-N6-acetyllysine,STRAND
2709805	2709778	604	BCL6	1.641	0.886
2800828	2800711	108	ADCY2	1.83	0.886		A/G_cyclase-IPR001054,A/G_cyclase_CS-IPR018297,Aden_cycl_like-IPR009398,METAL-Magnesium 1,METAL-Magnesium 2,METAL-Magnesium 2; via carbonyl oxygen,TRANSMEM
2952330	2952323	266727	MDGA1	2.188	0.886	alt-3'|bleedingExon
3957694	3957679	140606	SELM	1.769	0.886		Sep15_SelM-IPR014912,ACT_SITE-Nucleophile,CROSSLNK-Cysteinyl-selenocysteine (Cys-Sec),NON_STD-Selenocysteine,Sep15_SelM-IPR014912
2420265	2420229	79739	TTLL7	1.801	0.886	cassette-exon|cassetteExon	Tub_tyr_ligase-IPR004344
3657059	3657041	3687	ITGAX	1.61	0.886		CA_BIND,DISULFID,DOMAIN-VWFA,FG-GAP-IPR013517,HELIX,Int_alpha_beta-p-IPR013519,Integrin_alpha-IPR000413,Integrin_alpha-2-IPR013649,Integrin_alpha_C-IPR013513,Integrin_alpha_C_CS-IPR018184,MOTIF-GFFKR motif,REPEAT-FG-GAP 4,REPEAT-FG-GAP 5,REPEAT-FG-GAP 7,STRAND,TRANSMEM,TURN,VWF_A-IPR002035
2639099	2639054	54625	PARP14	1.645	0.886		A1pp-IPR002589
3108153	3108146	6383	SDC2	1.687	0.886		SIGNAL,Syndecan-IPR001050,TOPO_DOM-Extracellular
2581087	2581000	4703	NEB	1.536	0.886		Nebulin_35r-motif-IPR000900,Neu_cyt_fact_2-IPR000108,REGION-Interaction with SVIL,REPEAT-Nebulin 174,REPEAT-Nebulin 175,REPEAT-Nebulin 176,Nebulin-IPR013998,Nebulin_35r-motif-IPR000900,REPEAT-Nebulin 107,REPEAT-Nebulin 108,REPEAT-Nebulin 109,REPEAT-Nebulin 110,REPEAT-Nebulin 111,REPEAT-Nebulin 112,REPEAT-Nebulin 113,REPEAT-Nebulin 114,REPEAT-Nebulin 116,REPEAT-Nebulin 117,REPEAT-Nebulin 118,REPEA…
3768955	3768880	10349	ABCA10	1.969	0.886		ABC_transporter-like-IPR003439,DOMAIN-ABC transporter 2,ABC_transporter-like-IPR003439,ABC_transporter_CS-IPR017871,ATPase_AAA+_core-IPR003593,DOMAIN-ABC transporter 1,MOD_RES-Phosphoserine,MOD_RES-Phosphotyrosine,TRANSMEM
3523374	3523318	259232	NALCN	2.127	0.886		Ion_trans-IPR005821,COILED,Ion_trans-IPR005821,TOPO_DOM-Cytoplasmic,TOPO_DOM-Extracellular,TRANSMEM-S1 of repeat III,TRANSMEM-S1 of repeat IV,TRANSMEM-S2 of repeat III,TRANSMEM-S2 of repeat IV,TRANSMEM-S3 of repeat III,TRANSMEM-S3 of repeat IV,TRANSMEM-S4 of repeat III,TRANSMEM-S4 of repeat IV,TRANSMEM-S5 of repeat III,TRANSMEM-S5 of repeat IV,TRANSMEM-S6 of repeat II,TRANSMEM-S6 of repeat III,TR…
3868578	3868557	84258	SYT3	1.581	0.886	alt-3'|altThreePrime	C2_Ca-dep-IPR000008,C2_Ca/lipid-bd_reg_CaLB-IPR008973,C2_membr_targeting-IPR018029,DOMAIN-C2 1,Synaptotagmin-IPR001565
3059430	3059393	9723	SEMA3E	1.582	0.886		Semaphorin/CD100_Ag-IPR001627
2992839	2992814	10457	GPNMB	2.453	0.886	alt-3'|altThreePrime	PKD-IPR000601,PRO_rich-IPR000694,PKD-IPR000601,TOPO_DOM-Extracellular
2871653	2871617	55521	TRIM36	1.634	0.886	alt-N-term	DOMAIN-B30,B302-IPR001870,Butyrophylin-IPR003879,Chitin-bd_peritrophin-A-IPR002557,SPla/RYanodine_receptor_sg-IPR018355
3027308	3027204	6916	TBXAS1	1.846	0.886		Cyt_P450_B-IPR002397,Cyt_P450_C-IPR017973,Cyt_P450_CS-IPR017972,Cyt_P450_E_CYP3A-IPR008072,Cyt_P450_E_grp-I-IPR002401,Cyt_P450_E_grp-II-IPR002402,Cyt_P450_E_grp-IV-IPR002403,METAL-Iron (heme axial ligand),TRANSMEM
3753505	3753500	91607	SLFN11	1.548	0.886
3067633	3067592	50640	PNPLA8	1.525	0.886	cassette-exon|cassetteExon	Acyl_Trfase/lysoPlipase-IPR016035,DOMAIN-Patatin,Patatin-IPR002641
2447441	2447414	4688	NCF2	1.559	0.886
2635759	2635741	10225	CD96	1.67	0.886
2469725	2469711	130814	PQLC3	1.53	0.886		MannP-dilichol_defect-1-IPR016817
2672976	2672966	4134	MAP4	1.547	0.886	alt-3'	MOD_RES-Phosphoserine,Tropoelastin-IPR003979	microRNA-target(hsa-miR-208:miranda)
3404467	3404436	29121	CLEC2D	1.878	0.886		AntifreezeII-IPR002353,AntifreezeII-IPR002353,C-type_lectin_fold-IPR016187,TOPO_DOM-Cytoplasmic
3338355	3338293	55107	ANO1	1.515	0.886		DUF590-IPR007632,Na/Ala_symport-IPR001463,TOPO_DOM-Cytoplasmic,TOPO_DOM-Extracellular,TRANSMEM
3448115	3448088	79365	BHLHB3	1.91	0.886
2420264	2420229	79739	TTLL7	1.767	0.886	cassette-exon|cassetteExon	Tub_tyr_ligase-IPR004344
3834489	3834465	6223	RPS19	1.731	0.886		Ribosomal_S19e-IPR001266
3159452	3159330	81704	DOCK8	1.768	0.886		ARM-type_fold-IPR016024,DOCK-IPR010703,DOMAIN-DHR-1,DOMAIN-DHR-2
3768890	3768880	10349	ABCA10	1.58	0.886		MOD_RES-Phosphotyrosine,TRANSMEM,ABC_transporter_CS-IPR017871,MOD_RES-Phosphoserine,NP_BIND-ATP 1,NP_BIND-ATP 2,TRANSMEM
3468149	3468103	79158	GNPTAB	1.543	0.886		CA_BIND,COMPBIAS-Gly-rich,DISULFID,DMAP1_bd-IPR010506,DOMAIN-EF-hand,EF_HAND_1-IPR018247,EF_HAND_2-IPR018249,EF_hand_Ca_bd-IPR002048,METAL-Calcium,Notch_region-IPR000800,REPEAT-LNR 1,REPEAT-LNR 2,TRANSMEM
2403237	2403215	2268	FGR	1.59	0.886
2945601	2945598	9856	KIAA0319	1.624	0.886		FN_III-IPR003961,MANSC-IPR013980,SIGNAL,TOPO_DOM-Extracellular
3060235	3060182	5243	ABCB1	2.996	0.886		TRANSMEM
2411669	2411642	84871	AGBL4	1.583	0.886		Peptidase_M14-IPR000834	microRNA-target(hsa-miR-216:miranda)
3962866	3962839	80274	SCUBE1	1.637	0.886	cassette-exon	Antifreeze_1-IPR000104,DISULFID,DOMAIN-EGF-like 1; calcium-binding,DOMAIN-EGF-like 2; calcium-binding,DOMAIN-EGF-like 3; calcium-binding,DOMAIN-EGF-like 4,DOMAIN-EGF-like 5,DOMAIN-EGF-like 6,DOMAIN-EGF-like 7; calcium-binding,DOMAIN-EGF-like 8; calcium-binding,DOMAIN-EGF-like 9; calcium-binding,EGF-IPR006210,EGF-type_Asp/Asn_hydroxyl_CS-IPR000152,EGF_3-IPR000742,EGF_Ca_bd-IPR001881,EGF_Ca_bd_2-IP…
3555425	3555340	7011	TEP1	2.022	0.886		ATPase_AAA+_core-IPR003593,DOMAIN-NACHT,DOMAIN-TROVE,NACHT_NTPase-IPR007111,REPEAT-TEP1 N-terminal 1,REPEAT-TEP1 N-terminal 2,REPEAT-TEP1 N-terminal 3,REPEAT-TEP1 N-terminal 4,REPEAT-WD 20,REPEAT-WD 21,REPEAT-WD 4,TEP1_N-IPR008850,TROVE-IPR008858,WD40_repeat-IPR001680,WD40_repeat-like-IPR011046,WD40_repeat_region-IPR017986
3466371	3466369	55785	FGD6	1.645	0.886		Pleckstrin_homology-IPR001849
2792826	2792800	55601	DDX60	1.52	0.886		DEAD-like_N-IPR014001,DNA/RNA_helicase_C-IPR001650,DNA/RNA_helicase_DEAD/DEAH_N-IPR011545,DOMAIN-Helicase ATP-binding,DOMAIN-Helicase C-terminal,Helicase_SF1/SF2_ATP-bd-IPR014021,MOTIF-DEVH box,NP_BIND-ATP
3512071	3512050	160857	CCDC122	1.526	0.886
2434581	2434575	1520	CTSS	2.042	0.886
3101819	3101802	23678	SGK3	1.567	0.886
2677834	2677723	50650	ARHGEF3	1.938	0.886
3726163	3726154	3675	ITGA3	1.574	0.886		CA_BIND,DISULFID,FG-GAP-IPR013517,Int_alpha_beta-p-IPR013519,Integrin_alpha-IPR000413,REPEAT-FG-GAP 1,REPEAT-FG-GAP 2,REPEAT-FG-GAP 3,REPEAT-FG-GAP 4,REPEAT-FG-GAP 5,REPEAT-FG-GAP 6,REPEAT-FG-GAP 7,SIGNAL
2593741	2593733	3329	HSPD1	1.771	0.886		Chaprnin_Cpn60-IPR001844,Cpn60/TCP-1-IPR002423,MOD_RES-N6-acetyllysine
2444961	2444899	7143	TNR	1.565	0.886		SIGNAL,DOMAIN-Fibrinogen C-terminal,DOMAIN-Fibronectin type-III 1,DOMAIN-Fibronectin type-III 2,DOMAIN-Fibronectin type-III 3,DOMAIN-Fibronectin type-III 4,DOMAIN-Fibronectin type-III 5,DOMAIN-Fibronectin type-III 6,DOMAIN-Fibronectin type-III 7,DOMAIN-Fibronectin type-III 8,DOMAIN-Fibronectin type-III 9,FN_III-IPR003961,Fibrinogen_a/b/g_C-IPR002181,Fibronectin_typ-III-like_fold-IPR008957,FnIII_s…
2541379	2541230	51594	NAG	2.45	0.886
2507910	2507896	3176	HNMT	1.731	0.886	alt-C-term	BINDING-S-adenosyl-L-methionine,BINDING-S-adenosyl-L-methionine; via amide nitrogen,HELIX,STRAND
3657072	3657041	3687	ITGAX	1.72	0.886		CA_BIND,DISULFID,DOMAIN-VWFA,FG-GAP-IPR013517,HELIX,Int_alpha_beta-p-IPR013519,Integrin_alpha-IPR000413,Integrin_alpha-2-IPR013649,Integrin_alpha_C-IPR013513,Integrin_alpha_C_CS-IPR018184,MOTIF-GFFKR motif,REPEAT-FG-GAP 4,REPEAT-FG-GAP 5,REPEAT-FG-GAP 7,STRAND,TRANSMEM,TURN,VWF_A-IPR002035
2925956	2925953	5167	ENPP1	2.151	0.886		ACT_SITE-AMP-threonine intermediate,Alkaline_phosphatase_core-IPR017850,DISULFID,DISULFID-Alternate,DOMAIN-SMB 1,DOMAIN-SMB 2,Endonuclease-IPR001604,HELIX,METAL-Divalent metal cation 2 (Probable),Phosphodiest/P_Trfase-IPR002591,REGION-Nuclease,REGION-Phosphodiesterase,SITE-Essential for catalytic activity,STRAND,Somatomedin_B-IPR001212,TOPO_DOM-Extracellular,TRANSMEM-Signal-anchor for type II mem…
3448111	3448088	79365	BHLHB3	1.713	0.886		HLH_basic-IPR001092, HLH_DNA_bd-IPR011598
2581008	2581000	4703	NEB	1.657	0.886		Nebulin_35r-motif-IPR000900,REPEAT-Nebulin 151,REPEAT-Nebulin 152,REPEAT-Nebulin 153,REPEAT-Nebulin 154,REPEAT-Nebulin 155,REPEAT-Nebulin 156,REPEAT-Nebulin 157,REPEAT-Nebulin 158,REPEAT-Nebulin 159,REPEAT-Nebulin 160,REPEAT-Nebulin 161,REPEAT-Nebulin 162,REPEAT-Nebulin 163,REPEAT-Nebulin 164,REPEAT-Nebulin 165,REPEAT-Nebulin 166,REPEAT-Nebulin 167,REPEAT-Nebulin 168,REPEAT-Nebulin 170,DOMAIN-SH3…
2397950	2397948	1969	EPHA2	1.611	0.886		TyrPK_ephrin_receptor-IPR016257, SAM-IPR001660, SAM_2-IPR011510
2436570	2436526	7170	TPM3	1.598	0.886
2385672	2385659	54627	KIAA1383	1.528	0.886
3768914	3768880	10349	ABCA10	1.954	0.886	cassette-exon	ABC_transporter-like-IPR003439,ABC_transporter_CS-IPR017871,ATPase_AAA+_core-IPR003593,DOMAIN-ABC transporter 1,MOD_RES-Phosphoserine,MOD_RES-Phosphotyrosine,TRANSMEM
4004303	4004044	1756	DMD	2.385	0.886	cassetteExon	Spectrin_repeat-IPR002017,Actinin_actin-bd_CS-IPR001589,Calponin-homology-IPR016146,Calponin_act_bd-IPR001715,DOMAIN-Actin-binding,DOMAIN-CH 1,DOMAIN-CH 2,HELIX,MOD_RES-Phosphothreonine,REPEAT-Spectrin 1,REPEAT-Spectrin 11,REPEAT-Spectrin 12,REPEAT-Spectrin 13,REPEAT-Spectrin 14,REPEAT-Spectrin 15,REPEAT-Spectrin 16,REPEAT-Spectrin 2,REPEAT-Spectrin 22,REPEAT-Spectrin 3,REPEAT-Spectrin 4,REPEAT-S…
3568537	3568534	6710	SPTB	1.601	0.886	alt-N-term	Actinin_actin-bd_CS-IPR001589,Calponin-homology-IPR016146,Calponin_act_bd-IPR001715,DOMAIN-Actin-binding,DOMAIN-CH 1,DOMAIN-CH 2,HELIX,MOD_RES-Phosphoserine,MOD_RES-Phosphothreonine,REPEAT-Spectrin 1,REPEAT-Spectrin 10,REPEAT-Spectrin 11,REPEAT-Spectrin 12,REPEAT-Spectrin 13,REPEAT-Spectrin 14,REPEAT-Spectrin 15,REPEAT-Spectrin 16,REPEAT-Spectrin 17,REPEAT-Spectrin 2,REPEAT-Spectrin 3,REPEAT-Spec…
2923888	2923868	5570	PKIB	1.663	0.886	alt-C-term	SITE-Important for inhibition,cAMP_dep_PKI-IPR004171
2342227	2342220	51086	TNNI3K	1.668	0.886	alt-C-term	ANK-IPR002110,BINDING-ATP,COILED,Kinase_like-IPR011009,NP_BIND-ATP,Prot_kinase_core-IPR000719,Protein_kinase_ATP_BS-IPR017441,REPEAT-ANK 1,REPEAT-ANK 10,REPEAT-ANK 2,REPEAT-ANK 3,REPEAT-ANK 4,REPEAT-ANK 5,REPEAT-ANK 6,REPEAT-ANK 7,REPEAT-ANK 8,REPEAT-ANK 9,Se/Thr_pkinase-rel-IPR017442,Ser_thr_pkinase-IPR002290,Tyr_pkinase-IPR001245
2342266	2342220	51086	TNNI3K	1.669	0.886		Prot_kinase_core-IPR000719,Ser_thr_pkinase-IPR002290,Tyr_pkinase-IPR001245,ACT_SITE-Proton acceptor,ANK-IPR002110,COMPBIAS-Poly-Ser,DOMAIN-Protein kinase,Kinase_like-IPR011009,Prot_kinase_core-IPR000719,REPEAT-ANK 6,REPEAT-ANK 9,Se/Thr_pkinase-rel-IPR017442,Ser_thr_pkinase-IPR002290,Tyr_pkinase-IPR001245
2342234	2342220	51086	TNNI3K	1.669	0.886		ANK-IPR002110,BINDING-ATP,COILED,Kinase_like-IPR011009,NP_BIND-ATP,Prot_kinase_core-IPR000719,Protein_kinase_ATP_BS-IPR017441,REPEAT-ANK 1,REPEAT-ANK 10,REPEAT-ANK 2,REPEAT-ANK 3,REPEAT-ANK 4,REPEAT-ANK 5,REPEAT-ANK 6,REPEAT-ANK 7,REPEAT-ANK 8,REPEAT-ANK 9,Se/Thr_pkinase-rel-IPR017442,Ser_thr_pkinase-IPR002290,Tyr_pkinase-IPR001245
2661958	2661919	51066	C3orf32	1.621	0.886
2800802	2800711	108	ADCY2	1.904	0.886		A/G_cyclase-IPR001054,A/G_cyclase_CS-IPR018297,Aden_cycl_like-IPR009398,METAL-Magnesium 1,METAL-Magnesium 2,METAL-Magnesium 2; via carbonyl oxygen,TRANSMEM
3174845	3174816	301	ANXA1	1.601	0.886		Annexin_repeat_CS-IPR018252, Annexin_repeat-IPR018502, Annexin-IPR001464
3364444	3364306	55553	SOX6	2.424	0.886	alt-N-term|alt-5'|cassette-exon|altPromoter
2328974	2328936	653121	ZBTB8	1.758	0.886		COMPBIAS-Poly-Ala,DOMAIN-BTB,ZN_FING-C2H2-type 1,ZN_FING-C2H2-type 2,BTB/POZ-like-IPR000210,BTB/POZ_fold-IPR011333,BTB_POZ-IPR013069,DOMAIN-BTB,MOD_RES-Phosphoserine,ZN_FING-C2H2-type 1,Znf_C2H2-IPR007087,Znf_C2H2-like-IPR015880	microRNA-target(hsa-miR-548a-5p:mirbase,hsa-miR-152:TargetScan|mirbase,hsa-miR-486-3p:mirbase,hsa-miR-181a*:mirbase,hsa-miR-130b*:mirbase,hsa-miR-16-2*:mirbase,hsa-miR-148b:mirbase,hsa-miR-708*:mirbase,hsa-miR-15a:mirbase,hsa-miR-891a:mirbase,hsa-miR-143*:mirbase,hsa-miR-148a:mirbase,hsa-miR-548c-5p:mirbase,hsa-miR-518c*:mirbase,hsa-miR-196a*:mirbase,hsa-miR-378:mirbase,hsa-miR-422a:mirbase,hsa-m…
3768944	3768880	10349	ABCA10	1.615	0.886	cassette-exon|cassetteExon	ABC_transporter-like-IPR003439,ABC_transporter_CS-IPR017871,ATPase_AAA+_core-IPR003593,DOMAIN-ABC transporter 1,MOD_RES-Phosphoserine,MOD_RES-Phosphotyrosine,TRANSMEM
3002452	3002420	222008	VSTM2A	2.066	0.886	bleedingExon	Ig_V-set-IPR013106, Ig-like-IPR007110
2583450	2583374	22925	PLA2R1	1.899	0.886		Ricin_B-rel_lectin-IPR008997, Ricin_B_lectin-IPR000772
3403121	3403092	5777	PTPN6	1.546	0.886		Tyr_Pase_non-rcpt_typ-6/11-IPR012152
4004372	4004044	1756	DMD	2.135	0.886	cassetteExon	Spectrin_repeat-IPR002017,Actinin_actin-bd_CS-IPR001589,Calponin-homology-IPR016146,Calponin_act_bd-IPR001715,DOMAIN-Actin-binding,DOMAIN-CH 1,DOMAIN-CH 2,HELIX,MOD_RES-Phosphothreonine,REPEAT-Spectrin 1,REPEAT-Spectrin 11,REPEAT-Spectrin 12,REPEAT-Spectrin 13,REPEAT-Spectrin 14,REPEAT-Spectrin 15,REPEAT-Spectrin 16,REPEAT-Spectrin 2,REPEAT-Spectrin 22,REPEAT-Spectrin 3,REPEAT-Spectrin 4,REPEAT-S…
3046784	3046739	273	AMPH	2.201	0.886		Amphiphysin-IPR003005,Amphiphysin_1-IPR003017,DOMAIN-SH3,HELIX,MOD_RES-Phosphoserine,Neu_cyt_fact_2-IPR000108,SH3_domain-IPR001452,Amphiphysin-IPR003005,Amphiphysin_1-IPR003017,BAR-IPR004148,COILED,DOMAIN-BAR,MOD_RES-Phosphothreonine
3448098	3448088	79365	BHLHB3	2.054	0.886		Antifreeze_1-IPR000104,COMPBIAS-Ala/Gly-rich,NOR1_rcpt-IPR003072	microRNA-target(hsa-miR-147:miranda)
4004300	4004044	1756	DMD	2.398	0.886	cassetteExon	Spectrin_repeat-IPR002017,Actinin_actin-bd_CS-IPR001589,Calponin-homology-IPR016146,Calponin_act_bd-IPR001715,DOMAIN-Actin-binding,DOMAIN-CH 1,DOMAIN-CH 2,HELIX,MOD_RES-Phosphothreonine,REPEAT-Spectrin 1,REPEAT-Spectrin 11,REPEAT-Spectrin 12,REPEAT-Spectrin 13,REPEAT-Spectrin 14,REPEAT-Spectrin 15,REPEAT-Spectrin 16,REPEAT-Spectrin 2,REPEAT-Spectrin 22,REPEAT-Spectrin 3,REPEAT-Spectrin 4,REPEAT-S…
2585506	2585476	6332	SCN7A	1.619	0.886		Ion_trans-IPR005821,MOD_RES-Phosphoserine; by PKA,MOD_RES-Phosphothreonine; by PKA,Na_channel-IPR001696,Na_trans_assoc-IPR010526,TRANSMEM-S1 of repeat II,TRANSMEM-S1 of repeat IV,TRANSMEM-S2 of repeat II,TRANSMEM-S2 of repeat III,TRANSMEM-S2 of repeat IV,TRANSMEM-S3 of repeat II,TRANSMEM-S3 of repeat III,TRANSMEM-S3 of repeat IV,TRANSMEM-S4 of repeat II,TRANSMEM-S4 of repeat III,TRANSMEM-S4 of re…
3396008	3396003	54414	SIAE	1.822	0.886
2585414	2585400	6335	SCN9A	1.783	0.886		DOMAIN-IQ,IQ_CaM_bd_region-IPR000048,Ion_trans-IPR005821,K_chnl-IPR003091,MOD_RES-Phosphoserine,MOD_RES-Phosphotyrosine,Na_channel-IPR001696,Na_trans_assoc-IPR010526,PKD_2-IPR003915,REPEAT-II,REPEAT-III,REPEAT-IV,TRANSMEM-S1 of repeat II,TRANSMEM-S1 of repeat III,TRANSMEM-S1 of repeat IV,TRANSMEM-S2 of repeat II,TRANSMEM-S2 of repeat III,TRANSMEM-S2 of repeat IV,TRANSMEM-S3 of repeat II,TRANSMEM-…
4004225	4004044	1756	DMD	2.276	0.886	cassetteExon	Actinin_actin-bd_CS-IPR001589,Calponin-homology-IPR016146,Calponin_act_bd-IPR001715,DOMAIN-Actin-binding,DOMAIN-CH 1,DOMAIN-CH 2,DOMAIN-WW,EF-hand_regn-1-IPR015153,EF-hand_regn-2-IPR015154,HELIX,MOD_RES-Phosphoserine,MOD_RES-Phosphothreonine,(~)Prefoldin-IPR009053,REGION-Binds to SNTB1,REGION-Interaction with SYNM,REPEAT-Spectrin 1,REPEAT-Spectrin 11,REPEAT-Spectrin 12,REPEAT-Spectrin 13,REPEAT-S…
3555416	3555340	7011	TEP1	1.745	0.886		ATPase_AAA+_core-IPR003593,DOMAIN-NACHT,DOMAIN-TROVE,NACHT_NTPase-IPR007111,REPEAT-TEP1 N-terminal 1,REPEAT-TEP1 N-terminal 2,REPEAT-TEP1 N-terminal 3,REPEAT-TEP1 N-terminal 4,REPEAT-WD 20,REPEAT-WD 21,REPEAT-WD 4,TEP1_N-IPR008850,TROVE-IPR008858,WD40_repeat-IPR001680,WD40_repeat-like-IPR011046,WD40_repeat_region-IPR017986
2958474	2958325	667	DST	1.554	0.886		CA_BIND-1,CA_BIND-2,COILED,CROSSLNK-Glycyl lysine isopeptide (Lys-Gly) (interchain with G-Cter in ubiquitin),DOMAIN-EF-hand 1,DOMAIN-EF-hand 2,EF_HAND_1-IPR018247,EF_HAND_2-IPR018249,EF_hand-IPR018248,EF_hand_Ca_bd-IPR002048,GAS2-IPR003108,MOD_RES-Phosphoserine,MOD_RES-Phosphothreonine,REPEAT-Spectrin 10,REPEAT-Spectrin 11,REPEAT-Spectrin 12,REPEAT-Spectrin 14,REPEAT-Spectrin 15,REPEAT-Spectrin 1…
3730608	3730601	1636	ACE	1.743	0.886		ACT_SITE-1,BINDING-Chloride 1,DISULFID,HELIX,METAL-Zinc 1; catalytic,MOD_RES-Phosphothreonine,Peptidase_M2-IPR001548,REGION-Peptidase M2 1,REGION-Peptidase M2 2,SIGNAL,STRAND,TOPO_DOM-Extracellular,TURN
3578099	3578089	161176	C14orf49	1.591	0.886	bleedingExon	COILED,DOMAIN-KASH,KASH-IPR012315,MOD_RES-Phosphoserine,REPEAT-Spectrin 1,REPEAT-Spectrin 2,Spectrin/alpha-actinin-IPR018159,Spectrin_repeat-IPR002017,TOPO_DOM-Cytoplasmic,TOPO_DOM-Perinuclear space,TRANSMEM-Anchor for type IV membrane protein
3401855	3401828	8798	DYRK4	1.699	0.886	alt-3'	ACT_SITE-Proton acceptor,BINDING-ATP,DOMAIN-Protein kinase,Kinase_like-IPR011009,MOD_RES-Phosphotyrosine,NP_BIND-ATP,Prot_kinase_core-IPR000719,Protein_kinase_ATP_BS-IPR017441,Se/Thr_pkinase-rel-IPR017442,Ser_thr_pkin_AS-IPR008271,Ser_thr_pkinase-IPR002290,Tyr_pkinase-IPR001245
3364367	3364306	55553	SOX6	1.58	0.886	alt-5'|altFivePrime
3555744	3555736	57447	NDRG2	1.532	0.886		Ndr-IPR004142
2736397	2736322	10611	PDLIM5	1.513	0.886	alt-C-term	DOMAIN-LIM zinc-binding 1,DOMAIN-LIM zinc-binding 2,DOMAIN-LIM zinc-binding 3,DOMAIN-PDZ,Flavin_mOase-IPR000960,HELIX,MOD_RES-Phosphoserine,PDZ/DHR/GLGF-IPR001478,STRAND,TURN,Znf_LIM-IPR001781
2621049	2621032	5745	PTHR1	1.559	0.886		DISULFID,GPCR_2-like-IPR017981,GPCR_2_CRF_rcpt-IPR003051,GPCR_2_extracellular-IPR001879,GPCR_2_parathyroid_rcpt-IPR002170,GPCR_2_secretin-like-IPR000832,GPCR_2_secretin-like_CS-IPR017983,HELIX,SIGNAL,TOPO_DOM-Cytoplasmic,TOPO_DOM-Extracellular,TRANSMEM-1,TRANSMEM-2,TRANSMEM-3,TRANSMEM-4,TRANSMEM-5,TRANSMEM-6,TRANSMEM-7
3060186	3060182	5243	ABCB1	2.137	0.886		ABC_transporter-like-IPR003439,DOMAIN-ABC transporter 1,TOPO_DOM-Cytoplasmic,ABC_TM_1-IPR011527,ABC_TM_transpt-IPR001140,ABC_transporter_type1-IPR017940,DOMAIN-ABC transmembrane type-1 1,TRANSMEM	microRNA-target(hsa-miR-30c:mirbase,hsa-miR-182:mirbase,hsa-miR-19a:mirbase,hsa-miR-491-3p:mirbase,hsa-miR-19b:mirbase)
2840058	2840036	1794	DOCK2	1.535	0.886		DOMAIN-DHR-1,DOMAIN-SH3,MOD_RES-N6-acetyllysine,MOD_RES-Phosphotyrosine,REGION-Interaction with CRKL,SH3_2-IPR011511,SH3_domain-IPR001452
3349732	3349719	7704	ZBTB16	1.529	0.886		BTB_POZ-IPR013069, BTB/POZ_fold-IPR011333, BTB/POZ-like-IPR000210
3768923	3768880	10349	ABCA10	1.985	0.886		ABC_transporter-like-IPR003439,ABC_transporter_CS-IPR017871,ATPase_AAA+_core-IPR003593,DOMAIN-ABC transporter 1,MOD_RES-Phosphoserine,MOD_RES-Phosphotyrosine,TRANSMEM
3217176	3217167	7464	CORO2A	1.69	0.886		DUF1900-IPR015049
3416613	3416577	3071	NCKAP1L	1.89	0.886
3159347	3159330	81704	DOCK8	1.506	0.886	alt-N-term|altPromoter
3044646	3044597	5137	PDE1C	1.555	0.886		PDEase-IPR002073, Met-dep_phosphohydro_HD-IPR003607
3129103	3129065	1191	CLU	2.023	0.886	alt-N-term	Clusterin-IPR016016,Clusterin-like-IPR000753,Clusterin_C-IPR016015,Clusterin_N-IPR016014,DISULFID-Interchain (between beta and alpha chains),SIGNAL
2689288	2689286	57577	KIAA1407	1.67	0.886		COILED	microRNA-target(hsa-miR-18b:mirbase,hsa-miR-18a:mirbase)
3049811	3049700	168507	PKD1L1	1.678	0.886		DOMAIN-GPS,DOMAIN-PKD 1,DOMAIN-PKD 2,DOMAIN-PLAT,DOMAIN-REJ,LipOase_LH2-IPR001024,Lipase_LipOase-IPR008976,PKD-IPR000601,PKD/REJ-like-IPR002859,PKD1_2_channel-IPR013122,PKD_cys_rich-IPR000203,REJ-like-IPR014010,TOPO_DOM-Cytoplasmic,TOPO_DOM-Extracellular,TRANSMEM
3319215	3319137	8495	PPFIBP2	1.907	0.886	bleedingExon	DOMAIN-SAM 1,DOMAIN-SAM 2,DOMAIN-SAM 3,Integrase_Tn916-type_DNA-bd_N-IPR004191,MOD_RES-Phosphoserine,SAM-IPR001660,SAM_2-IPR011510,SAM_homology-IPR010993
2800875	2800711	108	ADCY2	1.864	0.886
3442672	3442641	283316	CD163L1	1.54	0.886		Srcr_rcpt-IPR001190, Srcr_rcpt-rel-IPR017448
3319188	3319137	8495	PPFIBP2	1.662	0.886	cassette-exon|cassetteExon	DOMAIN-SAM 1,DOMAIN-SAM 2,MOD_RES-Phosphoserine,SAM-IPR001660,SAM_2-IPR011510,SAM_homology-IPR010993
3801644	3801621	114876	OSBPL1A	0.585	0.886		ANK-IPR002110,REPEAT-ANK 1,Oxysterol_bd_CS-IPR018494
3825622	3825609	1463	NCAN	0.429	0.886		Complement_control_module-IPR016060,DISULFID,DOMAIN-Sushi,Sushi_SCR_CCP-IPR000436,C-type_lectin_fold-IPR016187,DISULFID,DOMAIN-EGF-like 2; calcium-binding,DOMAIN-Ig-like V-type,DOMAIN-Link 1,DOMAIN-Link 2,EGF-IPR006210,EGF_2-IPR001438,EGF_3-IPR000742,EGF_Ca_bd-IPR001881,EGF_Ca_bd_CS-IPR018097,EGF_like-IPR006209,EGF_like_reg_CS-IPR013032,Ig-like-IPR007110,Ig_V-set_sub-IPR003596,Ig_sub-IPR003599,Ig…
3324383	3324321	63982	ANO3	0.489	0.886	alt-5'
3687382	3687363	8448	DOC2A	0.642	0.886		C2_Ca/lipid-bd_reg_CaLB-IPR008973, Doc2-IPR014638, C2_Ca-dep-IPR000008, C2_membr_targeting-IPR018029
3130250	3130244	56154	TEX15	0.628	0.886
3962172	3962165	79019	CENPM	0.632	0.886	cassette-exon|cassetteExon
3780997	3780981	80000	KIAA1772	0.446	0.886		COMPBIAS-Ser-rich,Pept_Asp_AS-IPR001969
3855911	3855910	57130	ATP13A1	0.603	0.886
2515993	2515933	51776	ZAK	0.593	0.886	alt-C-term	ACT_SITE-Proton acceptor,BINDING-ATP,DOMAIN-Leucine-zipper,DOMAIN-Protein kinase,Kinase_like-IPR011009,MOD_RES-Phosphoserine,MOD_RES-Phosphoserine; by autocatalysis,MOD_RES-Phosphothreonine,MOD_RES-Phosphothreonine; by autocatalysis,NP_BIND-ATP,Prot_kinase_core-IPR000719,SAM-IPR001660,SAM_2-IPR011510,SAM_homology-IPR010993,Se/Thr_pkinase-rel-IPR017442,Ser_thr_pkin_AS-IPR008271,Ser_thr_pkinase-IPR…
2516018	2515933	51776	ZAK	0.593	0.886		SAM-IPR001660,SAM_2-IPR011510,SAM_homology-IPR010993,DOMAIN-SAM,SAM-IPR001660,SAM_2-IPR011510,SAM_homology-IPR010993	microRNA-target(hsa-miR-200c*:mirbase,hsa-miR-550*:mirbase,hsa-miR-299-5p:mirbase)
2515989	2515933	51776	ZAK	0.593	0.886	alt-C-term	MOD_RES-Phosphoserine,MOD_RES-Phosphothreonine,SAM-IPR001660,SAM_2-IPR011510,SAM_homology-IPR010993
3603445	3603436	1138	CHRNA5	0.601	0.886	alt-5'|altFivePrime	DISULFID,DISULFID-Associated with receptor activation,Neu_channel_TM-IPR006029,Neur_chan_lig_bd-IPR006202,Neur_channel-IPR006201,Neurotransmitter_ion_chnl_CS-IPR018000,Nicotinic_acetylcholine_rcpt_N-IPR002394,TOPO_DOM-Cytoplasmic,TOPO_DOM-Extracellular,TRANSMEM
3229821	3229797	169714	QSOX2	0.653	0.886
3496382	3496366	407975	MIRHG1	0.589	0.886		TOPO_DOM-Cytoplasmic,TOPO_DOM-Extracellular,TRANSMEM
2643739	2643592	2047	EPHB1	0.639	0.886	alt-3'	ACT_SITE-Proton acceptor,BINDING-ATP,COMPBIAS-Cys-rich,DOMAIN-Fibronectin type-III 1,DOMAIN-Fibronectin type-III 2,DOMAIN-Protein kinase,DOMAIN-SAM,Ephrin_rcpt_lig-bd-IPR001090,FN_III-IPR003961,Fibronectin_typ-III-like_fold-IPR008957,FnIII_subd-IPR003962,Galactose-bd-like-IPR008979,HELIX,Kinase_like-IPR011009,MOD_RES-Phosphoserine,MOD_RES-Phosphotyrosine,MOTIF-PDZ-binding,NP_BIND-ATP,Prot_kinase_…
3642865	3642837	26063	DECR2	0.613	0.886		DHase_sc/Rdtase_SDR-IPR002198,NAD(P)-bd-IPR016040,DHase_sc/Rdtase_SDR-IPR002198,MOD_RES-Phosphoserine,NAD(P)-bd-IPR016040,NP_BIND-NADP,Polyketide_synth_KR-IPR013968	microRNA-target(hsa-miR-125b-1*:mirbase)
2900981	2900974	3134	HLA-F	0.58	0.886	alt-5'	MHC_I/II-like_Ag-recog-IPR011162,MHC_I_a_a1/a2-IPR001039,MHC_I/II-like_Ag-recog-IPR011162,MHC_I_a_a1/a2-IPR001039
3984071	3983962	1730	DIAPH2	0.644	0.886		Apop_reg_Bcl2-IPR013278,COILED,COMPBIAS-Arg/Lys-rich (basic),COMPBIAS-Poly-Leu,COMPBIAS-Poly-Lys,COMPBIAS-Poly-Pro,COMPBIAS-Poly-Ser,DOMAIN-FH1,DOMAIN-FH2,Drf_DAD-IPR010465,Drf_FH3-IPR010472,FH2_actin_bd-IPR015425,FH2_actin_bd_DRF-IPR003104,MOD_RES-Phosphotyrosine,PRO_rich-IPR000694
3563422	3563395	5427	POLE2	0.622	0.886		DNA_pol_epsilon_bsu-IPR016266
3646712	3646613	54715	A2BP1	0.603	0.886	alt-N-term|cassette-exon|cassetteExon	RNA-bd_9/Ataxin-2-bd-IPR017325,ArAA_hydroxylase-IPR001273
3324393	3324321	63982	ANO3	0.585	0.886		DUF590-IPR007632,TOPO_DOM-Cytoplasmic,TOPO_DOM-Extracellular,TRANSMEM
3130246	3130244	56154	TEX15	0.586	0.886			microRNA-target(hsa-miR-335:mirbase,hsa-miR-181a*:mirbase,hsa-miR-137:mirbase,hsa-miR-768-3p:mirbase)
[truncated: 2,637 more rows]

## Sheet: St 1- vs 4+ Splicing
Additional File 1: Alternatively spliced candidate genes between stage 1- and 4+
ProbeSet ID	Transcript Cluster ID	Entrez Gene ID	Gene Symbol	FC of Normalized Probeset Intensity	q-value (%)	Exon Annotations	Uniprot/Ensembl Domain/Feature Predictions	microRNA Target Prediction
2516038	2516023	83879	CDCA7	0.202	0	alt-3'|cassette-exon|cassetteExon
[truncated: 9,040 more rows]
