# Supplementary material for: Exon array analysis reveals neuroblastoma tumors have distinct alternative splicing patterns according to stage and MYCN amplification status
Source: BMC Med Genomics. 2011 Apr 18;4:35. doi: 10.1186/1755-8794-4-35 (PMC3096898; doi:10.1186/1755-8794-4-35)
Supplement: Additional file 3 — Candidate genes with whole gene expression changes among stage 1-, 4-, and 4+ tumors detected by HuEx exon array study (FDR < 0.05). [file 1755-8794-4-35-S3.XLS]

## Sheet: St 1- vs 4- Expression
Additional File 3: Candidate genes with whole gene expression changes between stage 1- and 4-
Transcript Cluster ID	Entrez Gene ID	Gene Symbol	FC of Transcript Cluster Signal	q-value (%)
3378210	25855	BRMS1	1.802	0
3178583	1164	CKS2	2.541	0
3221646	54107	POLE3	1.729	0
3527785	29986	SLC39A2	1.512	0
2730531	57050	UTP3	1.643	0
3111530	56943	ENY2	1.626	0
2897576	1871	E2F3	1.742	0
3417146	1017	CDK2	1.788	0
3908934	5740	PTGIS	3.14	0
2839543	23286	WWC1	1.566	0
2378068	50486	G0S2	1.536	0
2889916	9509	ADAMTS2	1.945	0
2639225	10954	PDIA5	1.896	0
2671968	54585	LZTFL1	1.672	0
2741768	5393	EXOSC9	1.505	0
2644822	56945	MRPS22	1.524	0
3013952	57001	ACN9	1.593	0
2899772	85235	HIST1H2AH	2.217	0
2752560	60559	SPCS3	1.52	0
3011454	10926	DBF4	2.226	0
2700727	27230	SERP1	1.655	0
2438482	81875	ISG20L2	1.75	0
3014742	8896	BUD31	1.591	0
3485674	8900	CCNA1	2.276	1.669
3093259	84549	MAK16	1.787	1.669
3843386	348327	ZNF530	1.983	1.669
3971768	10549	PRDX4	1.841	1.669
3865568	6633	SNRPD2	1.608	1.669
3334125	1351	COX8A	1.508	1.669
3360687	390079	OR52E8	1.607	1.669
3333226	2237	FEN1	1.729	1.669
2779486	3015	H2AFZ	1.639	1.669
2727976	9662	CEP135	1.838	1.669
3683018	6210	RPS15A	2.125	1.669
2898597	51053	GMNN	1.989	1.669
2806231	55299	BXDC2	1.519	1.669
3415576	3875	KRT18	2.333	1.669
3065638	27000	DNAJC2	1.563	1.669
3044753	23658	LSM5	1.809	1.669
3270840	4255	MGMT	1.596	1.669
2906934	29964	PRICKLE4	1.524	1.669
3510066	10631	POSTN	3.425	1.669
2540210	79954	NOL10	1.544	1.669
2949431	57819	LSM2	1.57	1.669
3562746	55320	C14orf106	1.645	1.669
3381925	283209	PGM2L1	0.431	1.669
2743800	57575	PCDH10	0.356	1.669
3741715	84254	CAMKK1	0.592	1.669
3717605	162494	RHBDL3	0.411	1.669
2589017	50940	PDE11A	0.368	1.669
3742351	1145	CHRNE	0.616	1.669
2851511	1007	CDH9	0.24	1.669
3757329	3728	JUP	0.602	1.669
2417362	9077	DIRAS3	0.237	1.669
2424524	1806	DPYD	0.547	1.669
3382319	81544	GDPD5	0.602	1.669
2650199	10051	SMC4	2.047	2.809
3385951	50507	NOX4	2.087	2.809
2987410	4521	NUDT1	1.515	2.809
2706985	57129	MRPL47	1.644	2.809
3085065	90459	THEX1	1.568	2.809
2478017	378464	MORN2	1.77	2.809
2416218	23421	ITGB3BP	1.634	2.809
3023060	813	CALU	1.518	2.809
2682568	55164	SHQ1	1.551	2.809
3864808	9310	ZNF235	1.532	2.809
3118818	11156	PTP4A3	1.683	2.809
3835544	7770	ZNF227	1.556	2.809
4026902	8260	ARD1A	1.501	2.809
2731332	3576	IL8	4.336	2.809
2783316	9871	SEC24D	1.531	2.809
3130244	56154	TEX15	2.04	2.809
2675936	25886	WDR51A	1.795	2.809
3762355	55379	LRRC59	1.539	2.809
3110341	25879	WDSOF1	1.52	2.809
3896524	51605	TRMT6	1.531	2.809
2793951	3148	HMGB2	2.023	2.809
2413423	55706	TMEM48	1.511	2.809
3145980	10247	HRSP12	1.766	2.809
3120051	1537	CYC1	1.502	2.809
3375999	79081	C11orf48	1.641	2.809
3377423	113130	CDCA5	1.997	3.412
3534785	122769	PPIL5	1.723	3.412
2406420	63967	CLSPN	2.313	3.412
3948590	26150	RIBC2	2.009	3.412
3607232	64782	AEN	1.617	3.412
2562729	65055	REEP1	0.457	3.412
3517051	57626	KLHL1	0.327	3.412
3847959	10382	TUBB4	0.365	3.412
2848589	1501	CTNND2	0.512	3.412
3497340	266722	HS6ST3	0.377	3.412
3089285	661	POLR3D	1.581	3.764
3400730	775	CACNA1C	1.686	3.764
3484641	675	BRCA2	2.111	3.764
3110317	115908	CTHRC1	2.19	3.764
2336439	2882	GPX7	1.504	3.764
2997376	54443	ANLN	2.38	3.764
3986933	55916	NXT2	1.689	3.764
2544179	51639	SF3B14	1.52	3.764
2909723	55166	CENPQ	1.703	3.764
3129149	55872	PBK	3.175	3.764
2540157	4953	ODC1	1.674	3.764
2438282	128239	IQGAP3	2.268	3.764
3424898	4922	NTS	2.418	3.764
3216319	195828	ZNF367	2.067	3.764
3904566	79980	DSN1	1.732	3.764
2548617	10602	CDC42EP3	1.523	3.764
3625761	55329	MNS1	1.724	3.764
2946319	8360	HIST1H4D	2.619	3.764
2830638	10112	KIF20A	2.443	3.764
2828787	27089	UQCRQ	1.501	3.764
2409004	64175	LEPRE1	1.593	3.764
3884892	81610	FAM83D	2.386	3.764
3347939	399947	C11orf87	0.486	3.764
3093526	137970	UNC5D	0.333	3.764
3351564	23187	PHLDB1	0.642	3.764
2996563	168667	BMPER	0.524	3.764
2834743	154	ADRB2	0.351	3.764
2560881	80059	LRRTM4	0.334	3.764
2714955	10460	TACC3	1.815	4.971
3635553	80765	STARD5	1.536	4.971
3329649	1643	DDB2	1.591	4.971
3178679	10912	GADD45G	1.753	4.971
3467788	120863	DEPDC4	2.067	4.971
3217361	203286	ANKS6	1.844	4.971
2363784	3310	HSPA6	2.466	4.971
2598261	2335	FN1	2.162	4.971
3903146	1869	E2F1	2.078	4.971
3554104	26153	KIF26A	1.617	4.971
4000370	2187	FANCB	1.983	4.971
3607332	176	ACAN	1.774	4.971
2656818	9370	ADIPOQ	2.161	4.971
2380440	128153	SPATA17	1.866	4.971
3179359	401541	CENPP	1.624	4.971
3632806	64220	STRA6	2.065	4.971
3824993	9518	GDF15	1.556	4.971
2904946	5603	MAPK13	1.599	4.971
2944025	7172	TPMT	1.512	4.971
2674808	10293	TRAIP	1.798	4.971
2640855	4171	MCM2	1.863	4.971
2911413	5558	PRIM2	1.622	4.971
3089360	23516	SLC39A14	1.596	4.971
2742985	10733	PLK4	2.126	4.971
2695941	11073	TOPBP1	1.553	4.971
2452049	84919	PPP1R15B	1.507	4.971
3097152	4173	MCM4	1.711	4.971
2947063	8330	HIST1H2AK	1.525	4.971
2838656	3161	HMMR	2.001	4.971
3987446	55849	ALG13	1.514	4.971
2872848	4015	LOX	2.456	4.971
2333635	1802	DPH2	1.541	4.971
2946345	8339	HIST1H2BG	1.869	4.971
2473284	79172	CENPO	1.94	4.971
2900051	8357	HIST1H3H	2.1	4.971
3948543	55007	FAM118A	1.507	4.971
2784113	890	CCNA2	2.039	4.971
2417528	55635	DEPDC1	2.183	4.971
2999755	165	AEBP1	1.886	4.971
3703112	51659	GINS2	1.922	4.971
2649609	4291	MLF1	1.65	4.971
4041113	3838	KPNA2	2.087	4.971
3505781	143	PARP4	1.899	4.971
3185643	5998	RGS3	1.616	4.971
3258444	55165	CEP55	2.302	4.971
2334646	8438	RAD54L	1.941	4.971
3649811	54820	NDE1	1.657	4.971
3581386	55038	CDCA4	1.605	4.971
3090697	157313	CDCA2	2.958	4.971
3367338	81930	KIF18A	2.224	4.971
3554851	1396	CRIP1	1.893	4.971
3022814	29923	HIG2	1.694	4.971
3321361	10418	SPON1	3.395	4.971
3817698	29128	UHRF1	2.407	4.971
3151534	29028	ATAD2	1.862	4.971
3418298	3798	KIF5A	0.537	4.971
3212008	257019	FRMD3	0.538	4.971
3876645	22903	BTBD3	0.46	4.971
3972657	11141	IL1RAPL1	0.355	4.971
3249369	347731	LRRTM3	0.345	4.971
3395691	55800	SCN3B	0.532	4.971
2361761	4914	NTRK1	0.436	4.971
2821761	285704	RGMB	0.512	4.971
3749010	9706	ULK2	0.635	4.971
2549565	6546	SLC8A1	0.539	4.971
3364306	55553	SOX6	0.385	4.971

## Sheet: St 4- vs 4+ Expression
Additional File 3: Candidate genes with whole gene expression changes between stage 4- and 4+
Transcript Cluster ID	Entrez Gene ID	Gene Symbol	FC of Transcript Cluster Signal	q-value (%)
2541523	10408	MYCNOS	12.075	0
2470654	1653	DDX1	6.154	0
2733287	56978	PRDM8	6.686	0
3066436	54517	PUS7	2.78	0
3585223	2558	GABRA5	3.377	0
2798475	153478	PLEKHG4B	3.885	0
3197955	2731	GLDC	2.926	0
2354634	26227	PHGDH	4.634	0
2428501	6566	SLC16A1	3.069	0
3543355	26094	WDR21A	2.66	0
2763278	166647	GPR125	2.451	0
3337516	4041	LRP5	2.078	0
3883941	60436	TGIF2	3.959	0
3845365	6929	TCF3	2.271	0
2610544	6538	SLC6A11	2.325	0
3677752	10131	TRAP1	2.434	0
2758076	8602	NOL14	2.111	0
2769182	152579	SCFD2	1.812	0
3962799	23170	TTLL12	2.375	0
3899346	27131	SNX5	1.904	0
3301512	5832	ALDH18A1	2.07	0
3912936	11255	HRH3	2.421	0
3389976	54733	SLC35F2	3.663	0
2334314	84842	HPDL	2.076	0
2569215	84620	ST6GAL2	3.073	0
3903361	191	AHCY	2.474	0
2728189	10606	PAICS	2.57	0
3678000	7023	TFAP4	2.519	0
3326826	24147	FJX1	2.324	0
3140920	56704	JPH1	3.76	0
3690154	81831	NETO2	2.968	0
4007437	92745	SLC38A5	2.777	0
3866276	6510	SLC1A5	2.982	0
2792069	92345	NAF1	1.994	0
3243581	84856	MGC16291	4.961	0
3743906	7157	TP53	2.256	0
3555300	57820	CCNB1IP1	2.343	0
2748198	23240	KIAA0922	1.99	0
2545613	7781	SLC30A3	4.257	0
2598145	26154	ABCA12	7.572	0
3139580	81796	SLCO5A1	4.557	0
3375192	220001	VWCE	2.486	0
3023350	6608	SMO	2.983	0
2675763	9136	RRP9	1.905	0
3680583	26156	RSL1D1	1.88	0
3747638	201164	PLD6	2.716	0
2770427	84273	C4orf14	1.841	0
3357397	89944	GLB1L2	2.745	0
3130244	56154	TEX15	3.78	0
3649890	4363	ABCC1	1.86	0
3521174	10257	ABCC4	2.678	0
3696697	28987	NOB1	1.899	0
2770242	5471	PPAT	2.191	0
3801621	114876	OSBPL1A	2.027	0
3923218	23076	RRP1B	2.11	0
2746024	6059	ABCE1	1.742	0
2750227	55319	C4orf43	2.29	0
3062523	1749	DLX5	3.922	0
3850409	65095	KRI1	1.759	0
3378244	3177	SLC29A2	2.357	0
2550175	170850	KCNG3	2.796	0
2859195	27292	DIMT1L	1.791	0
3560711	11177	BAZ1A	2.202	0
3741547	5026	P2RX5	3.518	0
3833122	10683	DLL3	3.162	0
3396883	84881	RPUSD4	1.856	0
2780099	133308	NHEDC2	1.952	0
2489172	10797	MTHFD2	2.172	0
3593575	11001	SLC27A2	3.641	0
2735598	166815	TIGD2	2.24	0
3347831	1662	DDX10	1.745	0
2597552	2066	ERBB4	7.827	0
3576441	440193	CCDC88C	1.909	0
3261859	118980	SFXN2	2.211	0
2800026	170690	ADAMTS16	4.904	0
2526759	471	ATIC	1.883	0
3862167	2091	FBL	2.054	0
3847420	56931	DUS3L	1.605	0
3175971	29968	PSAT1	2.99	0
2617687	9942	XYLB	2.203	0
2745899	64399	HHIP	5.283	0
3055466	83698	CALN1	3.622	0
2359993	148327	CREB3L4	2.036	0
2921296	262	AMD1	1.627	0
3861786	115290	FBXO17	3.28	0
3842301	51545	ZNF581	1.761	0
2571075	64682	ANAPC1	1.52	0
3642815	4833	NME4	1.952	0
3168938	64425	POLR1E	1.888	0
3629567	54956	PARP16	1.893	0
2515707	5163	PDK1	2.534	0
4012299	5255	PHKA1	2.217	0
3835645	5817	PVR	2.24	0
3540007	4522	MTHFD1	1.87	0
4010602	139285	FAM123B	1.82	0
2541230	51594	NAG	3.892	0
2353773	8458	TTF2	2.03	0
3446137	55885	LMO3	6.124	0
3980981	26548	ITGB1BP2	2.31	0
2758686	55646	LYAR	1.784	0
3468743	51559	NT5DC3	2.322	0
2624074	26354	GNL3	1.693	0
3458837	4234	METTL1	1.701	0
3667811	1723	DHODH	1.716	0
3816264	84444	DOT1L	1.891	0
3828949	147991	DPY19L3	1.633	0
3892812	28231	SLCO4A1	2.469	0
3715489	27346	TMEM97	2.9	0
3473524	4842	NOS1	4.093	0
3652424	29904	EEF2K	1.686	0
3868659	84798	C19orf48	2.015	0
3915569	140578	CHODL	4.009	0
3419471	9045	RPL14	1.817	0
3825496	93436	ARMC6	1.7	0
3933923	875	CBS	2.256	0
2954678	57510	XPO5	1.672	0
3990566	10813	UTP14A	1.611	0
3449700	58516	FAM60A	2.209	0
2498806	60482	SLC5A7	4.88	0
3527493	328	APEX1	1.657	0
3928668	7074	TIAM1	2.008	0
2474409	285126	DNAJC5G	4.87	0
2848265	134147	CMBL	2.325	0
3261447	23082	PPRC1	1.764	0
3835675	56971	CEACAM19	1.551	0
3820414	51073	MRPL4	1.947	0
3385834	2915	GRM5	2.709	0
3422144	8549	LGR5	5.514	0
2949380	7407	VARS	1.68	0
3833757	6626	SNRPA	1.772	0
2682271	60675	PROK2	1.638	0
2340186	55225	RAVER2	1.698	0
2676671	7086	TKT	1.851	0
3169331	219	ALDH1B1	1.813	0
3673684	81620	CDT1	2.599	0
3929038	54069	C21orf45	1.773	0
2861952	23107	MRPS27	1.554	0
2673873	3615	IMPDH2	1.896	0
3543619	79697	C14orf169	1.607	0
3472225	79039	DDX54	1.535	0
3815165	5725	PTBP1	1.711	0
3229797	169714	QSOX2	1.797	0
3603295	1381	CRABP1	7.685	0
2897576	1871	E2F3	1.808	0
3674199	27132	CPNE7	8.109	0
3446868	3945	LDHB	1.631	0
3564872	64841	GNPNAT1	1.676	0
2515402	254042	MAP1D	1.737	0
3825609	1463	NCAN	5.998	0
2727762	79644	SRD5A3	1.889	0
3861738	54938	SARS2	1.814	0
2648873	8833	GMPS	1.554	0
3687789	79077	XTP3TPA	1.915	0
2991103	28969	BZW2	2.056	0
3496366	407975	MIRHG1	2.22	0
2814642	64087	MCCC2	1.642	0
3430926	7374	UNG	1.95	0
3564250	114088	TRIM9	2.553	0
2675088	7866	IFRD2	1.677	0
3365249	113174	SAAL1	1.77	0
2967321	5550	PREP	1.547	0
3266279	6571	SLC18A2	0.068	0
2412624	5865	RAB3B	0.194	0
3326635	960	CD44	0.218	0
2408028	84618	NT5C1A	0.258	0
3871192	5794	PTPRH	0.245	0
3288337	58504	ARHGAP22	0.305	0
3565524	2643	GCH1	0.309	0
2355591	80100	FLJ21272	0.255	0
3141589	3574	IL7	0.058	0
2361761	4914	NTRK1	0.135	0
3812074	92126	DSEL	0.272	0
2408041	51440	HPCAL4	0.185	0
3764527	5414	2009-09-04	0.332	0
3731543	8787	RGS9	0.168	0
2994342	8887	TAX1BP1	0.547	0
2939069	5269	SERPINB6	0.304	0
3728037	59342	SCPEP1	0.352	0
3608787	28232	SLCO3A1	0.376	0
2841699	80315	CPEB4	0.469	0
2441386	8490	RGS5	0.201	0
3000276	10268	RAMP3	0.345	0
2335986	26994	RNF11	0.498	0
3041875	26031	OSBPL3	0.297	0
3402315	928	CD9	0.338	0
3766153	1534	CYB561	0.226	0
3067592	50640	PNPLA8	0.502	0
2870964	64097	EPB41L4A	0.262	0
3695631	51673	TPPP3	0.288	0
3778252	23253	ANKRD12	0.517	0
3746574	5376	PMP22	0.255	0
3922664	54020	SLC37A1	0.482	0
3772525	9267	CYTH1	0.524	0
3125116	10395	DLC1	0.348	0
2834282	202374	STK32A	0.369	0
2892262	401232	DKFZP686I15217	0.459	0
3013565	1780	DYNC1I1	0.14	0
2327219	23673	STX12	0.48	0
3672059	9764	KIAA0513	0.385	0
3361245	7761	ZNF214	0.517	0
3669552	57687	KIAA1576	0.317	0
3272455	84435	GPR123	0.373	0
3907711	64405	CDH22	0.339	0
2905256	221477	C6orf89	0.618	0
3403244	9746	CLSTN3	0.48	0
2375784	84719	C1orf217	0.439	0
2405036	55108	BSDC1	0.55	0
4014191	79983	POF1B	0.148	0
2438612	3645	INSRR	0.333	0
2404209	9672	SDC3	0.531	0
2328236	51538	ZCCHC17	0.503	0
2404819	8073	PTP4A2	0.546	0
2624639	55799	CACNA2D3	0.291	0
2567647	200407	CREG2	0.289	0
3597125	83660	TLN2	0.362	0
3810542	147372	CCBE1	0.182	0
3957486	150290	DUSP18	0.526	0
2909948	7021	TFAP2B	0.182	0
2351294	3749	KCNC4	0.425	0
3871173	6861	SYT5	0.332	0
2407163	79753	SNIP1	0.593	0
2854092	3977	LIFR	0.426	0
2329196	113451	ADC	0.48	0
4019784	55026	FAM70A	0.228	0
2947889	2550	GABBR1	0.482	0
3235726	10133	OPTN	0.444	0
3725392	10241	CALCOCO2	0.45	0
3726154	3675	ITGA3	0.322	0
3050388	1644	DDC	0.297	0
3000953	7378	UPP1	0.361	0
2892277	4835	NQO2	0.416	0
3952566	8218	CLTCL1	0.573	0
2878943	5097	PCDH1	0.524	0
2322957	55160	ARHGEF10L	0.53	0
3453120	121274	ZNF641	0.51	0
3382319	81544	GDPD5	0.534	0
3781654	8780	RIOK3	0.6	0
2722823	5099	PCDH7	0.311	0
3646613	54715	A2BP1	0.297	0
3591459	4130	MAP1A	0.312	0
3627422	6095	RORA	0.466	0
3643752	8938	BAIAP3	0.329	0
2362469	57863	CADM3	0.315	0
2907066	2978	GUCA1A	0.383	0
3883690	2036	EPB41L1	0.518	0
3638871	23766	GABARAPL3	0.28	0
3758291	10493	VAT1	0.454	0
3025291	136332	LRGUK	0.304	0
3043606	9865	KIAA0644	0.339	0
3021009	3751	KCND2	0.339	0
3305198	80217	C10orf79	0.098	0
3722286	146923	RUNDC1	0.489	0
3924929	85318	BAGE3	0.046	0
3353441	79864	C11orf63	0.351	0
3990927	158763	RP13-102H20.1	0.097	0
3391255	3606	IL18	0.202	0
3250863	8879	SGPL1	0.588	0
2336099	114883	OSBPL9	0.63	0
3028977	373156	GSTK1	0.598	0
2895159	3096	HIVEP1	0.479	0
3665458	55282	LRRC36	0.577	0
3248661	22891	ZNF365	0.413	0
3610982	23336	DMN	0.431	0
3679812	2903	GRIN2A	0.399	0
2736322	10611	PDLIM5	0.431	0
2402111	57035	C1orf63	0.552	0
2634494	214	ALCAM	0.289	0
3758615	1845	DUSP3	0.48	0
3279698	8029	CUBN	0.389	0
2544238	50618	ITSN2	0.585	0
3757108	3880	KRT19	0.279	0
3283613	220929	ZNF438	0.47	0
2953711	7942	TFEB	0.58	0
3554818	1397	CRIP2	0.471	0
3597476	51762	RAB8B	0.58	0
2713664	84223	IQCG	0.545	0
2439842	8407	TAGLN2	0.426	0
2331727	10487	CAP1	0.577	0
2409344	112950	MED8	0.573	0
3512874	3936	LCP1	0.303	0
2318637	9341	VAMP3	0.521	0
3518455	26224	FBXL3	0.598	0
3129588	23303	KIF13B	0.584	0
2330334	9967	THRAP3	0.661	0
3294438	310	ANXA7	0.533	0
3708306	37	ACADVL	0.567	0
3661718	54947	LPCAT2	0.482	0
3661766	6530	SLC6A2	0.344	0
3442427	10162	LPCAT3	0.586	0
3073267	91584	PLXNA4	0.297	0
2326912	23038	WDTC1	0.617	0
2672230	259173	ALS2CL	0.385	0
2975257	64577	ALDH8A1	0.477	0
3181193	23424	TDRD7	0.507	0
2436526	7170	TPM3	0.568	0
3359180	7054	TH	0.263	0
3064361	43	ACHE	0.26	0
2834863	22885	ABLIM3	0.391	0
2956904	5314	PKHD1	0.381	0
2800711	108	ADCY2	0.236	0
3549740	5104	SERPINA5	0.245	0
3770512	283987	C17orf28	0.519	0
3725083	29916	SNX11	0.57	0
3069082	22797	TFEC	0.309	0
2642441	79858	NEK11	0.465	0
2325479	11123	RCAN3	0.189	0
2719361	132864	CPEB2	0.518	0
2637112	2596	GAP43	0.455	0
3371114	57586	SYT13	0.281	0
3988596	170261	ZCCHC12	0.394	0
3489481	51131	PHF11	0.466	0
3046062	313	AOAH	0.341	0
3456840	5502	PPP1R1A	0.376	0
2396201	54897	CASZ1	0.342	0
2391188	51150	SDF4	0.612	0
2432571	84265	POLR3GL	0.631	0
3949722	25817	FAM19A5	2.215	0.123
2624565	55540	IL17RB	2.006	0.123
2346023	55144	LRRC8D	1.655	0.123
3179706	65268	WNK2	2.307	0.123
3321512	5140	PDE3B	1.751	0.123
2608309	57633	LRRN1	6.4	0.123
2499234	165055	CCDC138	2.019	0.123
2806517	6502	SKP2	1.9	0.123
2656837	6480	ST6GAL1	2.359	0.123
3845620	55643	BTBD2	1.658	0.123
2774817	152559	PAQR3	1.767	0.123
3641633	170691	ADAMTS17	2.574	0.123
2725779	60558	GUF1	1.614	0.123
3815834	26528	DAZAP1	1.666	0.123
2474341	790	CAD	1.686	0.123
3607698	90381	C15orf42	2.943	0.123
3217807	54881	TEX10	1.646	0.123
3428447	27340	UTP20	1.608	0.123
2843619	3182	HNRNPAB	1.665	0.123
3677538	91151	TIGD7	1.774	0.123
2820925	22836	RHOBTB3	1.757	0.123
3221646	54107	POLE3	1.626	0.123
2888341	22838	RNF44	1.655	0.123
3932131	8624	PSMG1	1.721	0.123
2378180	27042	C1orf107	1.648	0.123
2708407	10195	ALG3	1.673	0.123
3625440	26108	PYGO1	1.864	0.123
4024160	286410	ATP11C	1.759	0.123
3849773	7675	ZNF121	1.989	0.123
3097701	54212	SNTG1	3.886	0.123
4022106	55796	MBNL3	2.572	0.123
3923312	8568	RRP1	1.741	0.123
2540157	4953	ODC1	2.336	0.123
2748163	84057	MND1	2.512	0.123
2798777	55722	CEP72	2.006	0.123
2654967	84002	B3GNT5	2.231	0.123
3687363	8448	DOC2A	2.237	0.123
2672857	6599	SMARCC1	1.658	0.123
2381309	64757	MOSC1	2.003	0.123
3742727	56919	DHX33	1.571	0.123
2752725	55247	NEIL3	3.046	0.123
3592366	79029	SPATA5L1	1.664	0.123
3082640	619343	C8orf68	1.946	0.123
2425447	51611	DPH5	1.752	0.123
3580832	7517	XRCC3	1.794	0.123
3957445	23481	PES1	1.503	0.123
3820865	10498	CARM1	1.578	0.123
3376677	283248	RCOR2	2.763	0.123
4008427	55190	NUDT11	1.961	0.123
3630957	80035	C15orf28	1.608	0.123
2727587	3815	KIT	2.706	0.123
3817501	10036	CHAF1A	2.249	0.123
2595443	55759	WDR12	1.695	0.123
3828112	898	CCNE1	1.833	0.123
3260265	26507	CNNM1	2.187	0.123
3603436	1138	CHRNA5	2.349	0.123
3474885	10645	CAMKK2	1.53	0.123
3323443	10196	PRMT3	1.783	0.123
3450180	51067	YARS2	1.507	0.123
2694123	8607	RUVBL1	1.82	0.123
3400236	283358	B4GALNT3	1.685	0.123
2882897	25929	GEMIN5	1.545	0.123
2757427	3954	LETM1	1.516	0.123
3394092	2542	SLC37A4	1.625	0.123
2756630	10815	CPLX1	2.615	0.123
3658980	84706	GPT2	1.733	0.123
3863060	56915	EXOSC5	1.761	0.123
3820663	3609	ILF3	1.519	0.123
3476796	57647	DHX37	1.511	0.123
3448428	55726	C12orf11	1.615	0.123
3347533	54734	RAB39	1.81	0.123
2602997	151473	SLC16A14	2.031	0.123
4021508	55609	ZNF280C	1.681	0.123
2330002	192670	EIF2C4	0.611	0.123
2330289	55700	MAP7D1	0.61	0.123
3115504	4609	MYC	0.349	0.123
3108226	10404	PGCP	0.377	0.123
3421511	4069	LYZ	0.287	0.123
3129065	1191	CLU	0.383	0.123
3044597	5137	PDE1C	0.35	0.123
3462630	84698	CAPS2	0.317	0.123
3914114	140685	ZBTB46	0.626	0.123
2402447	149421	C1orf215	0.507	0.123
3744229	84314	TMEM107	0.403	0.123
3456353	57658	CALCOCO1	0.598	0.123
2952323	266727	MDGA1	0.295	0.123
3761551	284076	TTLL6	0.384	0.123
2411642	84871	AGBL4	0.402	0.123
3049700	168507	PKD1L1	0.518	0.123
3200762	25769	SLC24A2	0.288	0.123
3067478	4897	NRCAM	0.408	0.123
2948926	3106	HLA-B	0.412	0.123
3695699	9114	ATP6V0D1	0.557	0.123
3005444	8460	TPST1	0.6	0.123
3308489	57698	KIAA1598	0.535	0.123
2407128	64769	C1orf149	0.611	0.123
3722820	79089	TMUB2	0.6	0.123
3364306	55553	SOX6	0.27	0.123
3708991	1949	EFNB3	0.425	0.123
2408929	84217	ZMYND12	0.614	0.123
2601230	7857	SCG2	0.416	0.123
3363266	27122	DKK3	0.42	0.123
3108146	6383	SDC2	0.47	0.123
2325274	57095	C1orf128	0.566	0.123
3307795	55088	C10orf118	0.567	0.123
3217194	55357	TBC1D2	0.54	0.123
3220977	9991	ROD1	0.635	0.123
3486807	11193	WBP4	0.652	0.123
3988538	3597	IL13RA1	0.357	0.123
2340845	57708	MIER1	0.644	0.123
2945598	9856	KIAA0319	0.395	0.123
3321150	406	ARNTL	0.437	0.123
3284302	8829	NRP1	0.425	0.123
3487600	144811	C13orf31	0.475	0.123
2996321	27241	BBS9	0.601	0.123
3514639	79758	DHRS12	0.585	0.123
3061438	54809	SAMD9	0.387	0.123
2871617	55521	TRIM36	0.441	0.123
3507962	84056	KATNAL1	0.514	0.123
3577545	83982	FAM14A	0.626	0.123
3204558	80256	KIAA1539	0.578	0.123
3815936	92840	REEP6	0.642	0.123
3707812	23302	WSCD1	0.419	0.123
2905664	60685	ZFAND3	0.618	0.123
3457101	3679	ITGA7	0.486	0.123
3850445	1032	CDKN2D	0.585	0.123
2334279	7389	UROD	0.574	0.123
2438657	9826	ARHGEF11	0.624	0.123
2326496	79947	DHDDS	0.627	0.123
2975385	54806	AHI1	0.564	0.123
3737242	284129	SLC26A11	0.589	0.123
2775259	153020	RASGEF1B	0.433	0.123
2879312	2908	NR3C1	0.44	0.123
2892341	8737	RIPK1	0.587	0.123
3293840	9806	SPOCK2	0.334	0.123
2972310	57515	SERINC1	0.605	0.123
2570238	4867	NPHP1	0.369	0.123
2939213	7280	TUBB2A	0.562	0.123
3040967	9771	RAPGEF5	0.452	0.123
3665049	283848	FLJ37464	0.513	0.123
2481308	129285	CCDC128	0.612	0.123
3272566	85442	KNDC1	0.376	0.123
3043264	221895	JAZF1	0.589	0.123
2326707	55650	PIGV	0.597	0.123
3722417	4077	NBR1	0.59	0.123
3120567	90990	KIFC2	0.539	0.123
3257670	84333	PCGF5	0.467	0.123
3762473	10140	TOB1	0.553	0.123
2585400	6335	SCN9A	0.441	0.123
2401333	80818	ZNF436	0.595	0.123
3018535	55973	BCAP29	0.558	0.123
3356539	50863	HNT	0.317	0.123
2979246	154064	RAET1L	0.091	0.123
2970086	3910	LAMA4	0.441	0.123
2560881	80059	LRRTM4	0.266	0.123
2326157	56181	FAM54B	0.618	0.123
2905169	1026	CDKN1A	0.468	0.123
2954176	5961	PRPH2	0.199	0.123
3294361	118491	TTC18	0.439	0.123
2975014	6446	SGK1	0.332	0.123
3742351	1145	CHRNE	0.583	0.123
3238528	9576	SPAG6	0.209	0.123
3730806	4215	MAP3K3	0.653	0.123
3142217	55824	PAG1	0.437	0.123
3457752	6773	STAT2	0.533	0.123
2882834	10826	C5orf4	0.399	0.123
2406139	79932	KIAA0319L	0.611	0.123
2550522	678	ZFP36L2	0.53	0.123
2366941	2328	FMO3	0.279	0.123
3757840	6774	STAT3	0.529	0.123
3808745	80323	CCDC68	0.137	0.123
2330234	27285	TEKT2	0.576	0.123
2405312	127544	RNF19B	0.57	0.123
3104489	11075	STMN2	0.542	0.123
3381925	283209	PGM2L1	0.455	0.123
2352169	7482	WNT2B	0.63	0.123
3032647	1804	DPP6	0.429	0.123
3402814	27239	GPR162	0.485	0.123
2602770	92737	DNER	0.332	0.123
3701297	124359	CDYL2	0.494	0.123
2404930	56063	C1orf91	0.628	0.123
3353335	84959	UBASH3B	0.428	0.123
3375396	9066	SYT7	0.453	0.123
2497161	8807	IL18RAP	0.48	0.123
3788976	5874	RAB27B	0.318	0.123
3502570	3916	LAMP1	0.621	0.123
3712062	51393	TRPV2	0.397	0.123
2327542	54952	TRSPAP1	0.592	0.123
3543539	89932	PAPLN	0.413	0.123
3748188	2314	FLII	0.632	0.123
2960010	55788	LMBRD1	0.634	0.123
2677723	50650	ARHGEF3	0.475	0.123
2676141	56920	SEMA3G	0.567	0.123
3535628	54331	GNG2	0.539	0.123
2944025	7172	TPMT	0.486	0.123
3035223	79778	MICALL2	0.477	0.123
3792656	79839	CCDC102B	0.491	0.123
2583374	22925	PLA2R1	0.367	0.123
2410330	60313	GPBP1L1	0.628	0.123
3334749	5526	PPP2R5B	0.562	0.123
2707909	23101	MCF2L2	0.462	0.123
3251926	23053	KIAA0913	0.636	0.123
2417362	9077	DIRAS3	0.234	0.123
2620985	259236	TMIE	0.528	0.123
3167110	304	ANXA2P2	0.358	0.123
3657041	3687	ITGAX	0.379	0.123
3770979	201294	UNC13D	0.45	0.123
3727787	162282	ANKFN1	0.212	0.123
3838317	54795	TRPM4	0.462	0.123
2622006	200942	KLHDC8B	0.611	0.123
3088544	526	ATP6V1B2	0.646	0.123
3185498	1318	SLC31A2	0.558	0.123
3779314	57132	CHMP1B	0.659	0.123
3113894	22882	ZHX2	0.571	0.123
2327188	199870	FAM76A	0.629	0.123
2914070	4646	MYO6	0.602	0.123
2411575	54558	SPATA6	0.437	0.123
2521446	80219	COQ10B	0.562	0.123
3485674	8900	CCNA1	0.423	0.123
3124388	83648	FAM167A	0.36	0.123
3441941	6843	VAMP1	0.603	0.123
3417249	2065	ERBB3	0.219	0.123
3627248	302	ANXA2	0.381	0.123
3145149	94241	TP53INP1	0.608	0.123
2923868	5570	PKIB	0.335	0.123
3951927	637	BID	1.63	0.239
3105271	138046	RALYL	3.238	0.239
3382948	1207	CLNS1A	1.555	0.239
3847873	79085	SLC25A23	1.864	0.239
2562605	25885	POLR1A	1.501	0.239
2643592	2047	EPHB1	1.72	0.239
3829242	4037	LRP3	1.56	0.239
3929721	2618	GART	1.581	0.239
2555630	10575	CCT4	1.567	0.239
3994915	3149	HMGB3	2.103	0.239
3340665	84649	DGAT2	1.926	0.239
2611122	80746	TSEN2	1.712	0.239
2776088	84142	FAM175A	1.597	0.239
3293280	5464	PPA1	1.645	0.239
3971768	10549	PRDX4	1.888	0.239
2808612	10884	MRPS30	1.517	0.239
3968122	6907	TBL1X	1.626	0.239
3554728	9112	MTA1	1.78	0.239
3470689	121642	ALKBH2	1.564	0.239
3923811	114043	C21orf90	1.708	0.239
3884892	81610	FAM83D	2.782	0.239
3189080	10244	RABEPK	1.52	0.239
3351461	4297	MLL	1.529	0.239
2783207	8492	PRSS12	3.888	0.239
2354082	10885	WDR3	1.655	0.239
3185953	114991	ZNF618	1.787	0.239
4024420	23641	LDOC1	1.772	0.239
2356721	9557	CHD1L	1.555	0.239
3395464	79827	ASAM	2.646	0.239
3975893	9767	PHF16	1.594	0.239
2663551	23225	NUP210	1.853	0.239
2792420	201931	TMEM192	1.603	0.239
3228191	64794	DDX31	1.5	0.239
3180212	169841	ZNF169	1.531	0.239
2420958	54680	ZNHIT6	1.577	0.239
3869461	90317	ZNF616	1.71	0.239
2827772	171019	ADAMTS19	2.489	0.239
2663083	132001	C3orf31	1.666	0.239
2766419	6133	RPL9	1.548	0.239
3990727	9363	RAB33A	1.535	0.239
2731417	441024	MTHFD2L	1.686	0.239
2608156	51095	TRNT1	1.63	0.239
3959613	80020	FOXRED2	1.505	0.239
3658925	23594	ORC6L	2.298	0.239
2577896	4175	MCM6	1.904	0.239
3342426	220042	C11orf82	2.348	0.239
2620538	23395	LARS2	1.524	0.239
2340078	57685	CACHD1	1.912	0.239
3980887	4841	NONO	1.515	0.239
3850363	9817	KEAP1	1.5	0.239
2521556	92935	MARS2	1.884	0.239
3655665	4150	MAZ	1.709	0.239
3563395	5427	POLE2	2.399	0.239
2714230	10336	PCGF3	1.601	0.239
4021341	51114	ZDHHC9	1.643	0.239
2494472	150771	ITPRIPL1	1.557	0.239
3239891	23590	PDSS1	1.667	0.239
3944620	4357	MPST	1.579	0.239
3747199	201161	PRR6	2.056	0.239
3896621	55612	FERMT1	1.868	0.239
2858592	55789	DEPDC1B	2.84	0.239
3816333	8175	SF3A2	1.758	0.239
3732793	22901	ARSG	2.234	0.239
3203582	65083	NOL6	1.539	0.239
3439256	6205	RPS11	1.603	0.239
2926802	4602	MYB	2.48	0.239
3937527	7625	ZNF74	1.569	0.239
2487918	525	ATP6V1B1	1.884	0.239
2515933	51776	ZAK	1.743	0.239
3275611	54522	ANKRD16	1.529	0.239
3828278	9745	ZNF536	2.781	0.239
3559794	112487	C14orf126	1.522	0.239
3683018	6210	RPS15A	1.82	0.239
2516023	83879	CDCA7	2.657	0.239
2589255	51661	FKBP7	1.53	0.239
4027828	55217	TMLHE	1.759	0.239
2558595	84908	FAM136A	1.634	0.239
3126191	23362	PSD3	1.75	0.239
3387033	4361	MRE11A	1.587	0.239
2768273	152518	NFXL1	1.633	0.239
3262279	9148	NEURL	0.499	0.239
3005717	27342	RABGEF1	0.617	0.239
3929705	54943	DNAJC28	0.539	0.239
3444578	5545	PRB4	0.176	0.239
3435078	144406	WDR66	0.512	0.239
3568616	376267	RAB15	0.537	0.239
2391532	81669	CCNL2	0.557	0.239
2404418	2170	FABP3	0.38	0.239
3719980	3927	LASP1	0.629	0.239
2401384	55616	DDEFL1	0.576	0.239
3391653	1813	DRD2	0.293	0.239
2450865	1465	CSRP1	0.48	0.239
2324097	65018	PINK1	0.625	0.239
3625326	9236	CCPG1	0.542	0.239
3011317	54677	CROT	0.523	0.239
3578089	161176	C14orf49	0.512	0.239
2372781	5996	RGS1	0.287	0.239
3944084	10043	TOM1	0.624	0.239
3768969	23461	ABCA5	0.468	0.239
2331857	64744	SMAP2	0.633	0.239
3234760	10659	CUGBP2	0.493	0.239
2920619	84071	ARMC2	0.549	0.239
2841802	51617	HMP19	0.539	0.239
2974413	26002	MOXD1	0.238	0.239
3216195	3293	HSD17B3	0.36	0.239
3443804	3820	KLRB1	0.415	0.239
2927506	7128	TNFAIP3	0.333	0.239
3849044	4542	MYO1F	0.476	0.239
3882984	84557	MAP1LC3A	0.548	0.239
3554360	122622	ADSSL1	0.43	0.239
3896976	56255	TXNDC13	0.652	0.239
2593796	130132	RFTN2	0.406	0.239
2943434	6310	ATXN1	0.573	0.239
2590715	2487	FRZB	0.443	0.239
2333318	5792	PTPRF	0.556	0.239
2609061	2917	GRM7	0.289	0.239
2891241	56940	DUSP22	0.583	0.239
3241316	6935	ZEB1	0.639	0.239
3127352	203190	LGI3	0.395	0.239
2892652	26240	FAM50B	0.522	0.239
2471978	388	RHOB	0.528	0.239
2386867	3964	LGALS8	0.577	0.239
3766013	162333	2009-03-10	0.493	0.239
3175119	26578	OSTF1	0.464	0.239
2329077	64766	S100PBP	0.621	0.239
3217167	7464	CORO2A	0.421	0.239
2407729	64121	RRAGC	0.595	0.239
3632107	60677	BRUNOL6	0.544	0.239
3426502	10154	PLXNC1	0.432	0.239
2469213	8462	KLF11	0.588	0.239
2328713	200081	TXLNA	0.655	0.239
3493543	688	KLF5	0.351	0.239
3349719	7704	ZBTB16	0.442	0.239
2405428	55223	TRIM62	0.586	0.239
3452478	347902	AMIGO2	0.319	0.239
3444009	64581	CLEC7A	0.396	0.239
3722355	8153	RND2	0.474	0.239
2391840	2782	GNB1	0.639	0.239
2992963	90693	CCDC126	0.581	0.239
2523478	2523478	ALS2CR16	0.64	0.239
3730601	1636	ACE	0.496	0.239
3916290	400860	FLJ42200	0.649	0.239
2443575	22920	KIFAP3	0.55	0.239
2988536	26100	WIPI2	0.666	0.239
3374402	9404	LPXN	0.556	0.239
3090294	27299	ADAMDEC1	0.319	0.239
3715109	26118	WSB1	0.622	0.239
2831436	84249	PSD2	0.485	0.239
3599495	10391	CORO2B	0.497	0.239
2975741	9053	MAP7	0.433	0.239
2834743	154	ADRB2	0.287	0.239
2678298	1776	DNASE1L3	0.349	0.239
2592268	6772	STAT1	0.493	0.239
2878778	89848	FCHSD1	0.643	0.239
2332767	79078	C1orf50	0.655	0.239
2401643	2517	FUCA1	0.433	0.239
3873824	117532	TMC2	0.461	0.239
2333658	533	ATP6V0B	0.561	0.239
2331771	6018	RLF	0.628	0.239
3071213	168850	ZNF800	0.627	0.239
2874920	23305	ACSL6	0.476	0.239
3726691	8714	ABCC3	0.475	0.239
2328674	23633	KPNA6	0.643	0.239
3500787	10673	TNFSF13B	0.459	0.239
2806643	6507	SLC1A3	0.341	0.239
2580802	390	RND3	0.5	0.239
2404521	553115	PEF1	0.652	0.239
2992814	10457	GPNMB	0.379	0.239
3464860	1848	DUSP6	0.457	0.239
3663074	4324	MMP15	0.574	0.239
3522398	23348	DOCK9	0.529	0.239
3248470	219621	C10orf107	0.257	0.239
2559386	94097	SFXN5	0.579	0.239
3235255	79746	ECHDC3	0.475	0.239
2974469	8417	STX7	0.461	0.239
3868557	84258	SYT3	0.472	0.239
2398736	23400	ATP13A2	0.594	0.239
3466369	55785	FGD6	0.524	0.239
2332566	79717	PPCS	0.641	0.239
3558118	115817	DHRS1	0.652	0.239
3660213	1540	CYLD	0.623	0.239
3095313	56892	C8orf4	0.281	0.239
3185522	1317	SLC31A1	0.633	0.239
3487432	29103	DNAJC15	0.437	0.239
3199511	158326	FREM1	0.296	0.239
2484457	84542	KIAA1841	0.589	0.239
2405152	81493	SYNC1	0.625	0.239
3511031	1997	ELF1	0.486	0.239
2730404	10879	SMR3B	0.645	0.239
3161082	29126	CD274	0.588	0.239
2425173	127495	LRRC39	0.605	0.239
3524999	3981	LIG4	0.544	0.239
2882747	9421	HAND1	0.407	0.239
3375091	51296	SLC15A3	0.357	0.239
3443891	9976	CLEC2B	0.419	0.239
3060117	5244	ABCB4	0.439	0.239
3068097	9732	DOCK4	0.623	0.239
3226844	1384	CRAT	0.619	0.239
3592023	567	B2M	0.507	0.239
3002420	222008	VSTM2A	0.403	0.239
3315181	50632	CALY	0.603	0.239
3904928	10904	BLCAP	0.615	0.239
2401609	3155	HMGCL	0.6	0.239
2679917	166336	PRICKLE2	0.452	0.239
3448088	79365	BHLHB3	0.407	0.239
3940124	51733	UPB1	0.534	0.239
3672489	3394	IRF8	0.361	0.239
2332583	728621	RP4-692D3.1	0.483	0.239
2635641	25945	PVRL3	0.408	0.239
3619060	161835	FSIP1	0.561	0.239
3378895	9600	PITPNM1	0.549	0.239
2689516	26137	ZBTB20	0.566	0.239
4004044	1756	DMD	0.331	0.239
2331974	127396	ZNF684	0.632	0.239
2709778	604	BCL6	0.387	0.239
3979762	9843	HEPH	0.398	0.239
3653123	5579	PRKCB	0.462	0.239
2901463	441140	FLJ45422	0.648	0.239
2950214	6890	TAP1	0.439	0.239
3549605	57718	KIAA1622	0.318	0.239
3261886	54838	C10orf26	0.623	0.239
3331926	63901	FAM111A	0.496	0.239
4021777	3547	IGSF1	0.404	0.239
2500667	129804	FBLN7	0.468	0.239
3634811	1512	CTSH	0.405	0.239
2993727	29887	SNX10	0.408	0.239
3781245	2627	GATA6	0.401	0.239
3394488	5818	PVRL1	0.52	0.239
2810805	115827	RAB3C	0.495	0.239
2320762	55187	VPS13D	0.659	0.239
3046739	273	AMPH	0.354	0.239
3833443	23646	PLD3	0.658	0.239
3264004	8036	SHOC2	0.652	0.239
3736232	9144	SYNGR2	0.611	0.239
2900974	3134	HLA-F	0.565	0.239
3523318	259232	NALCN	0.425	0.239
3414029	23416	KCNH3	0.619	0.239
3752709	4642	MYO1D	0.596	0.239
3444147	3821	KLRC1	0.401	0.239
3911767	1522	CTSZ	0.43	0.239
3725685	4804	NGFR	0.48	0.239
3466206	57458	TMCC3	0.54	0.239
3937130	128989	C22orf25	0.647	0.239
2340819	200132	TCTEX1D1	0.516	0.239
2766492	201895	C4orf34	0.621	0.239
3784344	10982	MAPRE2	0.625	0.239
2995811	10842	C7orf16	0.313	0.239
3737274	57714	KIAA1618	0.532	0.239
3835879	348	APOE	0.476	0.239
3442641	283316	CD163L1	0.389	0.239
3791996	5271	SERPINB8	0.571	0.239
3744800	9482	STX8	0.657	0.239
2831519	84418	C5orf32	0.466	0.239
3430776	23479	ISCU	0.655	0.239
2527895	84812	PLCD4	0.422	0.239
3934729	3689	ITGB2	0.42	0.239
2428405	389	RHOC	0.5	0.239
2935311	135138	PACRG	0.388	0.239
2943874	63971	KIF13A	0.6	0.239
3458587	1649	DDIT3	0.625	0.239
2951999	57699	CPNE5	0.582	0.239
2628682	10550	ARL6IP5	0.642	0.239
2374926	149345	SHISA4	0.627	0.239
3770029	23580	CDC42EP4	0.575	0.239
3079803	51422	PRKAG2	0.641	0.239
3351564	23187	PHLDB1	0.655	0.239
3497340	266722	HS6ST3	0.394	0.239
2867873	22936	ELL2	0.391	0.239
3469180	84102	SLC41A2	0.588	0.239
2395890	22883	CLSTN1	0.591	0.239
3148387	137735	ABRA	0.663	0.239
3768880	10349	ABCA10	0.337	0.239
3426301	8738	CRADD	0.63	0.239
3060182	5243	ABCB1	0.339	0.239
3016768	80228	ORAI2	0.6	0.239
3729052	388403	YPEL2	0.576	0.239
3748022	146691	TOM1L2	0.584	0.239
3379644	1374	CPT1A	0.568	0.239
2400177	55450	CAMK2N1	0.456	0.239
3199207	4781	NFIB	1.727	0.518
3354799	1111	CHEK1	2.3	0.518
3431553	29902	C12orf24	1.692	0.518
3383322	79731	NARS2	1.672	0.518
3388914	84259	DCUN1D5	1.548	0.518
3344897	9440	MED17	1.575	0.518
3645565	79228	THOC6	1.599	0.518
3027961	54429	TAS2R5	1.924	0.518
3630701	54982	CLN6	1.7	0.518
3673806	197322	ACSF3	1.612	0.518
3217361	203286	ANKS6	1.797	0.518
3666146	9057	SLC7A6	1.537	0.518
3191695	23404	EXOSC2	1.526	0.518
3848689	1994	ELAVL1	1.773	0.518
3581386	55038	CDCA4	1.771	0.518
2704267	27333	GOLIM4	1.589	0.518
3962781	27349	MCAT	1.543	0.518
3394183	3014	H2AFX	1.849	0.518
3851020	51295	ECSIT	1.506	0.518
2364231	4921	DDR2	2.067	0.518
3568080	112840	WDR89	1.682	0.518
3845909	84823	LMNB2	1.773	0.518
3566910	64582	GPR135	1.523	0.518
3867092	10945	KDELR1	1.586	0.518
3286343	8187	ZNF239	1.766	0.518
3983962	1730	DIAPH2	1.651	0.518
2751936	51809	GALNT7	1.662	0.518
3230811	29952	DPP7	1.768	0.518
3173831	2395	FXN	1.62	0.518
3550485	7443	VRK1	1.855	0.518
3119376	286122	C8orf31	2.312	0.518
2965653	81491	GPR63	1.743	0.518
3399456	22997	IGSF9B	1.782	0.518
3888133	1434	CSE1L	1.57	0.518
2874686	3094	HINT1	1.517	0.518
3083936	55326	AGPAT5	1.54	0.518
3089285	661	POLR3D	1.666	0.518
3204243	10280	OPRS1	1.627	0.518
2396461	6723	SRM	1.717	0.518
3865301	2068	ERCC2	1.572	0.518
3781531	91768	CABLES1	1.755	0.518
3324321	63982	ANO3	3.67	0.518
3319937	7465	WEE1	1.581	0.518
2461891	148789	B3GALNT2	1.503	0.518
2608419	6419	SETMAR	1.721	0.518
2601021	10056	FARSB	1.663	0.518
3373893	8501	SLC43A1	1.643	0.518
2516834	3236	HOXD10	2.874	0.518
3583638	23191	CYFIP1	1.623	0.518
3902682	5326	PLAGL2	1.659	0.518
3825713	54815	GATAD2A	1.542	0.518
2384705	9816	KIAA0133	1.526	0.518
3158190	23246	BOP1	1.6	0.518
3543857	145482	PTGR2	1.572	0.518
3653072	5347	PLK1	2.171	0.518
3817698	29128	UHRF1	2.618	0.518
3108489	55353	LAPTM4B	1.569	0.518
3997946	5613	PRKX	1.737	0.518
2774971	118429	ANTXR2	1.975	0.518
3933331	25966	C2CD2	2.016	0.518
3253880	10105	PPIF	1.626	0.518
2621583	51385	ZNF589	1.783	0.518
2946353	3007	HIST1H1D	2.369	0.518
2673085	993	CDC25A	1.928	0.518
2676579	91869	RFT1	1.501	0.518
2449391	343450	KCNT2	1.911	0.518
2642995	66000	TMEM108	2.064	0.518
3540862	10243	GPHN	1.652	0.518
3908358	55959	SULF2	1.851	0.518
2454532	25896	INTS7	1.729	0.518
3642837	26063	DECR2	1.556	0.518
2437273	10712	C1orf2	1.599	0.518
3309345	119559	SFXN4	1.656	0.518
2704763	151827	LRRC34	1.918	0.518
2674845	79012	CAMKV	2.555	0.518
3956433	11200	CHEK2	1.719	0.518
3108665	10940	POP1	1.605	0.518
3124353	203081	C8orf6	1.791	0.518
3385307	10873	ME3	1.625	0.518
2522616	8837	CFLAR	0.563	0.518
2962820	4199	ME1	0.566	0.518
3971806	6303	SAT1	0.474	0.518
3393670	120425	AMICA1	0.382	0.518
3091000	665	BNIP3L	0.662	0.518
2333794	55929	DMAP1	0.651	0.518
3487220	11215	AKAP11	0.666	0.518
3328520	3732	CD82	0.425	0.518
3372097	53	ACP2	0.64	0.518
3012677	84060	C7orf64	0.6	0.518
2335671	1996	ELAVL4	0.494	0.518
3103523	23643	LY96	0.385	0.518
2373842	5788	PTPRC	0.355	0.518
3244488	83937	RASSF4	0.451	0.518
2437736	6016	RIT1	0.636	0.518
3904508	84174	SLA2	0.528	0.518
3401828	8798	DYRK4	0.535	0.518
3810749	4160	MC4R	0.069	0.518
2426676	113802	C1orf59	0.537	0.518
3617312	9990	SLC12A6	0.643	0.518
3462567	3747	KCNC2	0.497	0.518
3396003	54414	SIAE	0.462	0.518
4018327	7224	TRPC5	0.364	0.518
2420229	79739	TTLL7	0.538	0.518
3368748	26273	FBXO3	0.654	0.518
3772661	7077	TIMP2	0.648	0.518
3319137	8495	PPFIBP2	0.468	0.518
4011189	4983	OPHN1	0.475	0.518
3468103	79158	GNPTAB	0.652	0.518
3161566	23081	JMJD2C	0.623	0.518
2655845	2049	EPHB3	0.504	0.518
2562271	822	CAPG	0.52	0.518
3557430	4624	MYH6	0.47	0.518
3746625	64518	TEKT3	0.522	0.518
2422035	115362	GBP5	0.416	0.518
3000342	107	ADCY1	0.528	0.518
2345929	84230	LRRC8C	0.64	0.518
3415273	60673	C12orf44	0.659	0.518
2865390	10085	EDIL3	0.343	0.518
3727712	58488	PCTP	0.618	0.518
3755934	94103	ORMDL3	0.655	0.518
2883878	1879	EBF1	0.466	0.518
3110171	528	ATP6V1C1	0.63	0.518
3555340	7011	TEP1	0.518	0.518
3722917	2896	GRN	0.544	0.518
2581000	4703	NEB	0.446	0.518
2594773	130540	ALS2CR12	0.623	0.518
2385659	54627	KIAA1383	0.559	0.518
2657665	8626	TP63	0.55	0.518
2444899	7143	TNR	0.408	0.518
2335922	1031	CDKN2C	0.465	0.518
3067408	22798	LAMB4	0.559	0.518
3962734	25809	TTLL1	0.627	0.518
4023467	9459	ARHGEF6	0.465	0.518
2394726	57449	PLEKHG5	0.635	0.518
2320347	93611	FBXO44	0.649	0.518
2667809	114884	OSBPL10	0.524	0.518
2881300	815	CAMK2A	0.489	0.518
3758692	4355	MPP2	0.586	0.518
3259785	10023	FRAT1	0.588	0.518
2477438	25797	QPCT	0.504	0.518
2342220	51086	TNNI3K	0.549	0.518
3308967	63877	C10orf84	0.646	0.518
3404660	3824	KLRD1	0.544	0.518
2902444	199	AIF1	0.438	0.518
3293762	5660	PSAP	0.606	0.518
2318455	23261	CAMTA1	0.515	0.518
2692816	3693	ITGB5	0.418	0.518
3443868	969	CD69	0.408	0.518
3132782	6422	SFRP1	0.486	0.518
3256590	9060	PAPSS2	0.449	0.518
2970607	222537	HS3ST5	0.299	0.518
3408733	11228	RASSF8	0.556	0.518
2925953	5167	ENPP1	0.411	0.518
3500772	84945	ABHD13	0.658	0.518
2326749	84243	ZDHHC18	0.629	0.518
3592511	58472	SQRDL	0.469	0.518
3005363	435	ASL	0.619	0.518
3456212	7786	MAP3K12	0.656	0.518
3110789	23414	ZFPM2	0.48	0.518
2635741	10225	CD96	0.361	0.518
2328273	347735	SERINC2	0.548	0.518
2831591	492311	LOC492311	0.572	0.518
2709235	1608	DGKG	0.329	0.518
3597421	114294	LACTB	0.658	0.518
3011911	79846	C7orf63	0.445	0.518
2784027	308	ANXA5	0.572	0.518
2393711	57470	LRRC47	0.643	0.518
2603844	9427	ECEL1	0.408	0.518
3092808	3084	NRG1	0.555	0.518
2409069	374969	CCDC23	0.522	0.518
2428699	10745	PHTF1	0.659	0.518
3101514	84675	TRIM55	0.49	0.518
2973856	154075	SAMD3	0.4	0.518
3402786	920	CD4	0.451	0.518
2394478	26038	CHD5	0.334	0.518
2864796	134526	ACOT12	0.494	0.518
3603247	55466	DNAJA4	0.443	0.518
2398073	54455	FBXO42	0.661	0.518
2434575	1520	CTSS	0.425	0.518
3605884	57538	ALPK3	0.434	0.518
3726211	5164	PDK2	0.62	0.518
2463227	6000	RGS7	0.47	0.518
2875348	3659	IRF1	0.535	0.518
2429842	965	CD58	0.579	0.518
3706439	23108	GARNL4	0.566	0.518
2661919	51066	C3orf32	0.594	0.518
2950629	6892	TAPBP	0.564	0.518
3887241	57468	SLC12A5	0.509	0.518
2950199	5696	PSMB8	0.474	0.518
3181240	7111	TMOD1	0.611	0.518
3946095	9402	GRAP2	0.527	0.518
2503200	5899	RALB	0.637	0.518
2886595	3937	LCP2	0.497	0.518
2858023	10769	PLK2	0.495	0.518
2512790	57282	SLC4A10	0.322	0.518
2356115	10628	TXNIP	0.636	0.518
2451493	51706	CYB5R1	0.66	0.518
3476741	7316	UBC	0.56	0.518
3667332	146433	IL34	0.654	0.518
2429556	845	CASQ2	0.541	0.518
3255402	54462	KIAA1128	0.65	0.518
3012819	55610	CCDC132	0.64	0.518
3226804	56904	SH3GLB2	0.636	0.518
2531310	93349	SP140L	0.402	0.518
3476330	80212	CCDC92	0.66	0.518
3593065	6557	SLC12A1	0.597	0.518
3959350	80833	APOL3	0.486	0.518
3223738	7185	TRAF1	0.526	0.518
4013118	139599	MAGEE2	0.402	0.518
2508520	8942	KYNU	0.463	0.518
3250278	3098	HK1	0.655	0.518
3624607	4644	MYO5A	0.632	0.518
2370926	80896	NPL	0.528	0.518
3747792	51655	RASD1	0.521	0.518
3859668	163175	LGI4	0.213	0.518
7385547	6347	CCL2	0.394	0.518
3822657	976	CD97	0.509	0.518
3375582	3995	FADS3	0.63	0.518
2522728	841	CASP8	0.517	0.518
2412360	2060	EPS15	0.621	0.518
3721548	1267	CNP	0.642	0.518
2731373	5197	PF4V1	0.047	0.518
3811000	220441	RNF152	0.583	0.518
3768791	23460	ABCA6	0.315	0.518
3402984	10233	LRRC23	0.637	0.518
3366922	159963	SLC5A12	0.282	0.518
3089102	2039	EPB49	0.531	0.518
2958325	667	DST	0.641	0.518
2622026	339834	CCDC36	0.567	0.518
2653114	254827	NAALADL2	0.549	0.518
3157901	5339	PLEC1	0.506	0.518
3041816	1687	DFNA5	0.581	0.518
3445786	397	ARHGDIB	0.556	0.518
2531129	130888	FBXO36	0.606	0.518
3953879	113691	MGC16703	0.584	0.518
3079576	6604	SMARCD3	0.547	0.518
3597521	83464	APH1B	0.617	0.518
3768703	10350	ABCA9	0.323	0.518
3250146	5552	SRGN	0.39	0.518
3737338	57674	RNF213	0.558	0.518
3202316	79817	MOBKL2B	0.638	0.518
3362159	56675	NRIP3	0.373	0.518
3173673	8395	PIP5K1B	0.489	0.518
2875193	8974	P4HA2	0.564	0.518
2863885	10184	LHFPL2	0.552	0.518
3009399	3315	HSPB1	0.589	0.518
3522662	1880	GPR183	0.419	0.518
3180957	22927	HABP4	0.646	0.518
2621032	5745	PTHR1	0.561	0.518
3507798	5412	UBL3	0.599	0.518
3305801	114815	SORCS1	0.366	0.518
3203665	11191	PTENP1	0.544	0.518
3242353	1390	CREM	0.546	0.518
3598165	80301	PLEKHO2	0.601	0.518
3887210	4318	MMP9	0.398	0.518
2448336	5132	PDC	0.645	0.518
3019519	3475	IFRD1	0.64	0.518
2958232	81578	COL21A1	0.475	0.518
2320472	1185	CLCN6	0.614	0.518
4039752	8447	DOC2B	0.499	0.518
3777470	5797	PTPRM	0.517	0.518
2377094	5208	PFKFB2	0.648	0.518
2404158	7805	LAPTM5	0.456	0.518
2348992	7412	VCAM1	0.412	0.518
3183348	6887	TAL2	0.205	0.518
2324856	712	C1QA	0.433	0.518
3341221	4647	MYO7A	0.487	0.518
3724197	4905	NSF	0.636	0.518
3739521	9501	RPH3AL	0.65	0.518
3087501	51201	ZDHHC2	0.394	0.518
2832291	29930	PCDHB1	0.533	0.518
3753538	55106	SLFN12	0.42	0.518
2658595	3280	HES1	0.457	0.518
2436938	57326	PBXIP1	0.629	0.518
3742783	22861	NLRP1	0.471	0.518
2901620	3133	HLA-E	0.48	0.518
3422855	11010	GLIPR1	0.419	0.518
2878273	1839	HBEGF	0.557	0.518
3411721	1272	CNTN1	0.426	0.518
3338293	55107	ANO1	0.501	0.518
4043943	3633	INPP5B	0.666	0.518
2827057	65983	GRAMD3	0.427	0.518
4040452	2642	GCGR	0.334	0.518
3281621	57584	ARHGAP21	0.634	0.518
2711225	84239	ATP13A4	0.507	0.518
2330723	7802	DNALI1	0.549	0.518
2955827	7941	PLA2G7	0.483	0.518
2531589	81618	ITM2C	0.614	0.518
2903189	3122	HLA-DRA	0.386	0.518
2817464	202333	CMYA5	0.592	0.518
3027204	6916	TBXAS1	0.446	0.518
2877355	2676	GFRA3	0.33	0.518
4054117	727817	LOC727817	0.659	0.518
3740367	124935	SLC43A2	0.661	0.518
2585476	6332	SCN7A	0.345	0.518
2622970	1795	DOCK3	0.419	0.518
2938972	1992	SERPINB1	0.51	0.518
2551924	805	CALM2	0.641	0.518
3720388	5409	PNMT	0.541	0.518
2995254	222166	C7orf41	0.663	0.518
2926969	27115	PDE7B	0.523	0.518
2754937	7098	TLR3	0.283	0.518
3330149	256144	OR4C3	0.644	0.518
2362860	3765	KCNJ9	0.59	0.518
3600960	585	BBS4	0.661	0.518
3650861	51760	SYT17	0.559	0.518
2501835	57628	DPP10	0.203	0.518
2963859	1268	CNR1	0.405	0.518
3310953	119587	CPXM2	0.447	0.518
3151970	9788	MTSS1	0.63	0.518
3504791	221154	EFHA1	0.647	0.518
2819779	84059	GPR98	0.273	0.518
2689286	57577	KIAA1407	0.561	0.518
4007550	27344	PCSK1N	0.592	0.518
3199662	158219	TTC39B	0.585	0.518
2702610	6474	SHOX2	0.186	0.518
2584207	64135	IFIH1	0.418	0.518
2331602	10450	PPIE	0.66	0.518
3445643	121504	HIST4H4	0.6	0.518
3413852	5630	PRPH	0.364	0.518
2999334	23072	HECW1	0.369	0.518
3497586	10150	MBNL2	0.628	0.518
2368840	57795	FAM5B	0.381	0.518
3752258	2124	EVI2B	0.46	0.518
2417272	55970	GNG12	0.435	0.518
3957679	140606	SELM	0.58	0.518
3550343	122481	AK7	0.525	0.518
3752888	40	ACCN1	0.454	0.518
2494151	80092	FLJ14082	0.655	0.518
2807621	5734	PTGER4	0.503	0.518
2582701	130940	CCDC148	0.582	0.518
3986230	55086	CXorf57	0.251	0.518
2634091	64332	NFKBIZ	0.455	0.518
3264621	6934	TCF7L2	0.555	0.518
2379132	467	ATF3	0.439	0.518
3019565	286006	C7orf53	0.639	0.518
2612100	152273	FGD5	0.631	0.518
2719617	683	BST1	0.574	0.518
2589017	50940	PDE11A	0.475	0.518
3028858	2051	EPHB6	0.569	0.518
2428796	26191	PTPN22	0.517	0.518
2960955	26503	SLC17A5	0.628	0.518
2402459	3925	STMN1	0.647	0.518
2690900	941	CD80	0.619	0.518
3174816	301	ANXA1	0.37	0.518
3149528	7227	TRPS1	0.449	0.518
3161113	80380	PDCD1LG2	0.603	0.518
3314720	255352	C10orf93	0.495	0.518
3907234	6385	SDC4	0.42	0.518
2910779	90523	C6orf142	0.638	0.518
3424218	79611	ACSS3	0.498	0.518
3723378	752	FMNL1	0.63	0.518
2469711	130814	PQLC3	0.573	0.518
3430086	255394	TCP11L2	0.578	0.518
3529701	10379	IRF9	0.593	0.518
3679959	2013	EMP2	0.525	0.518
3318253	119682	OR51L1	0.366	0.518
3105506	377677	CA13	0.598	0.518
3597338	7168	TPM1	0.651	0.518
3454157	23017	FAIM2	0.535	0.518
3445544	79887	FLJ22662	0.504	0.518
2735815	401145	MGC48628	1.991	1.142
3108072	9791	PTDSS1	1.56	1.142
3399545	23310	NCAPD3	1.638	1.142
2813414	891	CCNB1	2.222	1.142
3710406	388336	FLJ45455	2.183	1.142
2767295	389206	CCDC4	2.77	1.142
3903146	1869	E2F1	2.205	1.142
2949524	10919	EHMT2	1.526	1.142
3690747	869	CBLN1	2.184	1.142
3969633	2742	GLRA2	2.739	1.142
3150715	79075	DSCC1	2.182	1.142
3148582	3646	EIF3E	1.55	1.142
2545549	8884	SLC5A6	1.608	1.142
3343008	84233	TMEM126A	1.57	1.142
3840142	147657	ZNF480	1.533	1.142
3850960	1995	ELAVL3	1.743	1.142
3928070	10694	CCT8	1.634	1.142
3396144	79684	C11orf61	1.583	1.142
2629345	2850	GPR27	1.545	1.142
3509677	54937	SOHLH2	2.731	1.142
3846065	58492	ZNF77	1.503	1.142
2666904	9497	SLC4A7	1.571	1.142
2465395	57116	ZNF695	2.148	1.142
4012142	54821	ERCC6L	1.842	1.142
3531163	1690	COCH	2.05	1.142
3699044	55159	RFWD3	1.536	1.142
2516853	3235	HOXD9	2.274	1.142
2780172	1062	CENPE	1.984	1.142
3335029	23649	POLA2	1.732	1.142
3557408	10278	EFS	2.068	1.142
2714407	3425	IDUA	1.521	1.142
3236448	79723	SUV39H2	1.763	1.142
3957816	23598	PATZ1	1.537	1.142
2888284	51491	HSPC111	1.581	1.142
2713950	7700	ZNF141	1.575	1.142
3780981	80000	KIAA1772	3.574	1.142
2528020	9654	TTLL4	1.546	1.142
3704980	2175	FANCA	1.982	1.142
3456130	8086	AAAS	1.518	1.142
3894098	140680	C20orf96	1.663	1.142
2682729	23024	PDZRN3	1.803	1.142
2916067	3354	HTR1E	2.903	1.142
2887490	8614	STC2	1.842	1.142
2545478	10669	CGREF1	1.516	1.142
3455946	283335	LOC283335	1.682	1.142
2798915	9319	TRIP13	2.11	1.142
3929395	94104	C21orf66	1.509	1.142
3380697	1717	DHCR7	1.503	1.142
3040363	7291	TWIST1	3.304	1.142
2427688	55791	C1orf103	1.739	1.142
3661559	10265	IRX5	1.545	1.142
3716151	124930	ANKRD13B	1.61	1.142
2967276	64208	POPDC3	2.645	1.142
3925639	8204	NRIP1	1.801	1.142
3090053	51312	SLC25A37	1.636	1.142
3821908	10535	RNASEH2A	1.863	1.142
2418570	204962	SLC44A5	2.624	1.142
2796510	79682	MLF1IP	2.398	1.142
3635903	388161	LOC388161	1.534	1.142
3995666	492	ATP2B3	1.583	1.142
2474430	57159	TRIM54	1.837	1.142
2742985	10733	PLK4	2.125	1.142
3962165	79019	CENPM	2.021	1.142
4000370	2187	FANCB	1.876	1.142
3844238	10155	TRIM28	1.554	1.142
2620256	56992	KIF15	2.235	1.142
3802416	83539	CHST9	0.622	1.142
3718555	162394	SLFN5	0.485	1.142
3818515	9322	TRIP10	0.517	1.142
2532699	3635	INPP5D	0.542	1.142
2705706	8743	TNFSF10	0.425	1.142
3179551	89846	FGD3	0.574	1.142
2643217	7018	TF	0.653	1.142
3107828	79666	PLEKHF2	0.6	1.142
2508611	55843	ARHGAP15	0.41	1.142
2439554	9447	AIM2	0.496	1.142
3577612	5265	SERPINA1	0.405	1.142
3883013	58476	TP53INP2	0.637	1.142
2692447	4638	MYLK	0.468	1.142
2719656	952	CD38	0.438	1.142
3417075	1606	DGKA	0.583	1.142
3791482	23239	PHLPP	0.622	1.142
3222128	9966	TNFSF15	0.648	1.142
2854327	2533	FYB	0.426	1.142
2520113	3628	INPP1	0.652	1.142
3663287	65009	NDRG4	0.58	1.142
3125993	2267	FGL1	0.459	1.142
2881370	972	CD74	0.44	1.142
2531233	11262	SP140	0.483	1.142
2903258	3118	HLA-DQA2	0.457	1.142
2639054	54625	PARP14	0.463	1.142
2591988	2660	MSTN	0.595	1.142
3009198	57414	RHBDD2	0.644	1.142
3371225	8534	CHST1	0.503	1.142
2871176	7905	REEP5	0.659	1.142
3507465	283537	SLC46A3	0.554	1.142
3325907	10114	HIPK3	0.637	1.142
3361381	51700	CYB5R2	0.471	1.142
3431220	4598	MVK	0.665	1.142
2401994	864	RUNX3	0.638	1.142
3042610	8935	SKAP2	0.516	1.142
3260018	118813	ZFYVE27	0.658	1.142
3279313	8516	ITGA8	0.37	1.142
2319423	5293	PIK3CD	0.558	1.142
2424524	1806	DPYD	0.61	1.142
2440295	8832	CD84	0.494	1.142
3744965	8522	GAS7	0.379	1.142
3615985	54893	MTMR10	0.632	1.142
3281762	219670	C10orf63	0.614	1.142
3397589	2113	ETS1	0.505	1.142
3627929	54832	VPS13C	0.655	1.142
2941721	54898	ELOVL2	0.383	1.142
3079172	28959	TMEM176B	0.489	1.142
3571944	4053	LTBP2	0.452	1.142
2531377	6672	SP100	0.479	1.142
3514348	2974	GUCY1B2	0.508	1.142
2351063	1435	CSF1	0.479	1.142
3860296	1346	COX7A1	0.591	1.142
3447798	55259	CASC1	0.614	1.142
2624291	5580	PRKCD	0.622	1.142
2939469	221749	C6orf145	0.486	1.142
2807686	84674	CARD6	0.536	1.142
3154185	137835	TMEM71	0.394	1.142
3944243	80830	APOL6	0.547	1.142
3671695	58189	WFDC1	0.539	1.142
2649723	64747	MFSD1	0.661	1.142
2840393	2568	GABRP	0.191	1.142
3796992	147525	C18orf18	0.608	1.142
2736462	658	BMPR1B	0.478	1.142
3361672	4004	LMO1	0.456	1.142
3014714	10095	ARPC1B	0.588	1.142
3930235	1827	RCAN1	0.589	1.142
2844479	8878	SQSTM1	0.604	1.142
3442812	144195	SLC2A14	0.439	1.142
3288518	196740	C10orf72	0.578	1.142
3516228	64881	PCDH20	0.317	1.142
2781138	51176	LEF1	0.489	1.142
2620448	7123	CLEC3B	0.633	1.142
3815493	23526	HMHA1	0.56	1.142
3089469	10174	SORBS3	0.649	1.142
3397003	84623	KIRREL3	0.549	1.142
3587553	26585	GREM1	0.319	1.142
2460817	57568	SIPA1L2	0.647	1.142
3744410	124751	KRBA2	0.599	1.142
2837232	3702	ITK	0.418	1.142
3376914	9379	NRXN2	0.565	1.142
3557209	23428	SLC7A8	0.43	1.142
3113202	4856	NOV	0.422	1.142
2351572	963	CD53	0.474	1.142
3416577	3071	NCKAP1L	0.482	1.142
3744680	23533	PIK3R5	0.527	1.142
3841621	11006	LILRB4	0.602	1.142
3678147	57407	NMRAL1	0.543	1.142
2766262	10333	TLR6	0.472	1.142
2887164	285590	SH3PXD2B	0.633	1.142
2317434	127262	TPRG1L	0.572	1.142
3524618	55082	ARGLU1	0.663	1.142
3354443	219855	SLC37A2	0.612	1.142
3662444	84166	NLRC5	0.566	1.142
3333899	5920	RARRES3	0.518	1.142
2406735	127700	C1orf102	0.661	1.142
2950277	3108	HLA-DMA	0.453	1.142
3983717	286499	FAM133A	0.6	1.142
3961023	23492	CBX7	0.663	1.142
3812385	10666	CD226	0.585	1.142
3070309	93664	CADPS2	0.502	1.142
2376849	83593	RASSF5	0.503	1.142
2638789	942	CD86	0.459	1.142
2605321	1293	COL6A3	0.425	1.142
2370317	3140	MR1	0.501	1.142
2318086	8514	KCNAB2	0.546	1.142
3216276	11046	SLC35D2	0.585	1.142
3884405	128434	VSTM2L	0.527	1.142
2388085	8564	KMO	0.437	1.142
4012511	4674	NAP1L2	0.326	1.142
2883349	84868	HAVCR2	0.586	1.142
3861948	9535	GMFG	0.542	1.142
3376529	11145	HRASLS3	0.405	1.142
3870824	3903	LAIR1	0.506	1.142
3558226	11035	RIPK3	0.408	1.142
3708858	968	CD68	0.531	1.142
2876897	6695	SPOCK1	0.552	1.142
3510858	2308	FOXO1	0.552	1.142
3568534	6710	SPTB	0.516	1.142
2392584	8764	TNFRSF14	0.592	1.142
2857416	3572	IL6ST	0.56	1.142
2864118	29958	DMGDH	0.622	1.142
3434012	26353	HSPB8	0.47	1.142
2452724	148811	PM20D1	0.614	1.142
3512948	80183	C13orf18	0.484	1.142
3443464	5858	PZP	0.505	1.142
3178679	10912	GADD45G	0.604	1.142
2840036	1794	DOCK2	0.524	1.142
3210179	54981	C9orf95	0.642	1.142
3094778	6867	TACC1	0.61	1.142
2536625	666	BOK	0.658	1.142
3415988	269	AMHR2	0.615	1.142
3144934	2669	GEM	0.53	1.142
3554851	1396	CRIP1	0.55	1.142
3513514	10161	P2RY5	0.507	1.142
2507896	3176	HNMT	0.489	1.142
3699080	197259	MLKL	0.463	1.142
2792800	55601	DDX60	0.486	1.142
3041294	84668	FAM126A	0.496	1.142
3850676	25959	KANK2	0.514	1.142
3274361	1316	KLF6	0.533	1.142
3525234	8660	IRS2	0.574	1.142
3046197	9844	ELMO1	0.554	1.142
3198974	8777	MPDZ	0.623	1.142
2777276	9429	ABCG2	0.515	1.142
3830993	10870	HCST	0.659	1.142
3751590	84940	CORO6	0.548	1.142
3944882	3956	LGALS1	0.518	1.142
2691668	3059	HCLS1	0.549	1.142
2412312	22996	TTC39A	0.471	1.142
3402150	4908	NTF3	0.6	1.142
2765590	116984	CENTD1	0.461	1.142
2595388	130026	ICA1L	0.629	1.142
2893392	9450	LY86	0.545	1.142
2422722	7049	TGFBR3	0.457	1.142
3188111	5742	PTGS1	0.528	1.142
3059393	9723	SEMA3E	0.311	1.142
2400518	1889	ECE1	0.611	1.142
3886143	10110	SGK2	0.592	1.142
2783596	8654	PDE5A	0.567	1.142
3141755	23462	HEY1	0.63	1.142
2469157	29841	GRHL1	0.569	1.142
3369442	25891	DKFZP586H2123	0.49	1.142
3663181	29070	CCDC113	0.585	1.142
3090209	10863	ADAM28	0.508	1.142
3461981	7103	TSPAN8	0.369	1.142
2410158	10420	TESK2	0.639	1.142
3969358	25975	EGFL6	0.134	1.142
2837029	6444	SGCD	0.508	1.142
2418078	257194	NEGR1	0.478	1.142
2609347	29995	LMCD1	0.533	1.142
3631397	55075	UACA	0.52	1.142
2440354	962	CD48	0.51	1.142
2362892	477	ATP1A2	0.415	1.142
2955691	10231	RCAN2	0.408	1.142
3722872	10900	RUNDC3A	0.578	1.142
3555736	57447	NDRG2	0.506	1.142
3074857	5764	PTN	0.503	1.142
4026798	3897	L1CAM	0.618	1.142
3405032	2120	ETV6	0.653	1.142
3854454	684	BST2	0.462	1.142
3608113	8826	IQGAP1	0.62	1.142
3320865	55742	PARVA	0.566	1.142
2950329	3113	HLA-DPA1	0.46	1.142
3186966	7099	TLR4	0.495	1.142
2436826	3782	KCNN3	0.611	1.142
2320727	7133	TNFRSF1B	0.567	1.142
3408831	8082	SSPN	0.516	1.142
2919669	639	PRDM1	0.536	1.142
3175274	5125	PCSK5	0.56	1.142
3187686	2934	GSN	0.508	1.142
3432467	4940	OAS3	0.501	1.142
3389273	837	CASP4	0.499	1.142
2880292	1809	DPYSL3	0.655	1.142
2747961	85462	FHDC1	0.608	1.142
3443348	2	A2M	0.49	1.142
3472312	80024	SLC24A6	0.636	1.142
3458857	10677	AVIL	0.583	1.142
3653266	10368	CACNG3	0.41	1.142
2592598	23671	TMEFF2	0.477	1.142
2999485	9263	STK17A	0.637	1.142
3860137	7305	TYROBP	0.477	1.142
2461999	1130	LYST	0.609	1.142
3403168	716	C1S	0.334	1.142
3726618	8913	CACNA1G	0.485	1.142
2949330	1192	CLIC1	0.593	1.142
3592054	140691	TRIM69	0.618	1.142
2513471	6326	SCN2A	0.531	1.142
2947877	10537	UBD	0.51	1.142
2950263	3109	HLA-DMB	0.507	1.142
2438411	10763	NES	0.589	1.142
3671202	1012	CDH13	0.614	1.142
3734453	9368	SLC9A3R1	0.547	1.142
3197231	55064	C9orf68	0.61	1.142
2813060	5295	PIK3R1	0.606	1.142
3159330	81704	DOCK8	0.523	1.142
3969115	51311	TLR8	0.258	1.142
3050462	2887	GRB10	0.598	1.142
2929168	7402	UTRN	0.482	1.142
3940901	23544	SEZ6L	0.551	1.142
2755111	3818	KLKB1	0.621	1.142
2699145	285195	SLC9A9	0.531	1.142
3824874	10437	IFI30	0.482	1.142
2343334	54810	GIPC2	0.608	1.142
3484060	241	ALOX5AP	0.498	1.142
2362746	56833	SLAMF8	0.617	1.142
3979659	4478	MSN	0.581	1.142
3510450	10186	LHFP	0.589	1.142
2471384	3790	KCNS3	0.569	1.142
3389450	114769	COP1	0.523	1.142
3445723	420	ART4	0.577	1.142
3726498	84073	MYCBPAP	0.308	1.142
3753500	91607	SLFN11	0.55	1.142
3047660	2737	GLI3	0.511	1.142
3577940	79789	CLMN	0.599	1.142
3303683	79955	PDZD7	0.64	1.142
3876990	55304	SPTLC3	0.632	1.142
3212008	257019	FRMD3	0.638	1.142
3368707	966	CD59	0.619	1.142
3261643	4791	NFKB2	0.566	1.142
3468473	5053	PAH	0.574	1.142
3761291	3212	HOXB2	0.43	1.142
3973839	1536	CYBB	0.495	1.142
2486811	5341	PLEK	0.544	1.142
3463522	5074	PAWR	0.551	1.142
2947703	442184	OR2B3P	0.352	1.142
2405104	339487	ZBTB8OS	0.614	1.142
3134828	137902	PXDNL	0.616	1.142
2418408	127254	C1orf173	0.496	1.142
3962839	80274	SCUBE1	0.505	1.142
3779207	2774	GNAL	0.368	1.142
2628482	407738	FAM19A1	0.389	1.142
3704270	1535	CYBA	0.538	1.142
2864849	23635	SSBP2	0.613	1.142
3944690	27128	CYTH4	0.581	1.142
3715935	51268	PIPOX	0.553	1.142
3239437	57512	GPR158	0.483	1.142
3544525	2353	FOS	0.337	1.142
3010439	2770	GNAI1	0.644	1.142
3684486	10261	IGSF6	0.506	1.142
3209726	216	ALDH1A1	0.318	1.142
2319252	80176	SPSB1	0.606	1.142
2770469	3490	IGFBP7	0.553	1.142
3824993	9518	GDF15	0.657	1.142
3671850	79786	KLHL36	0.599	1.142
3758640	4356	MPP3	0.624	1.142
3057955	10875	FGL2	0.466	1.142
3881651	3055	HCK	0.538	1.142
3948047	64098	PARVG	0.581	1.142
2401347	6920	TCEA3	0.54	1.142
3351166	3587	IL10RA	0.544	1.142
3741800	489	ATP2A3	0.617	1.142
3045570	57057	TBX20	0.51	1.142
2524016	117583	PARD3B	0.56	1.142
2903782	3710	ITPR3	0.548	1.142
2904563	50619	DEF6	0.613	1.142
3140213	9242	MSC	0.524	1.142
4045381	7100	TLR5	0.653	1.142
2632225	2042	EPHA3	0.436	1.142
3491486	27253	PCDH17	0.556	1.142
3416344	3225	HOXC9	0.446	1.142
3757288	9001	HAP1	0.413	1.142
3722338	3430	IFI35	0.576	1.142
2923928	2173	FABP7	0.448	1.142
2360257	3570	IL6R	0.628	1.142
2936971	3834	KIF25	0.619	1.142
3967018	416	ARSF	0.381	1.142
2328936	653121	ZBTB8	0.58	1.142
3332729	921	CD5	0.521	1.142
3204285	6363	CCL19	0.28	1.142
2710895	2257	FGF12	0.553	1.142
2447414	4688	NCF2	0.519	1.142
3922444	9619	ABCG1	0.594	1.142
3464554	400058	MKRNP6	0.569	1.142
3656223	3683	ITGAL	0.596	1.142
2973995	2037	EPB41L2	0.484	1.142
3504526	26524	LATS2	0.489	1.142
3923354	56894	AGPAT3	1.603	2.162
3880827	9837	GINS1	2.034	2.162
2545681	2976	GTF3C2	1.557	2.162
3259400	54619	CCNJ	1.51	2.162
2720251	64151	NCAPG	2.551	2.162
3995472	84968	PNMA6A	1.532	2.162
3868587	50944	SHANK1	1.761	2.162
3315712	338707	B4GALNT4	2.066	2.162
3871011	112724	RDH13	1.64	2.162
3565571	11169	WDHD1	1.705	2.162
3847959	10382	TUBB4	2.239	2.162
3007024	64409	WBSCR17	1.934	2.162
2939814	10799	RPP40	1.583	2.162
2516912	3233	HOXD4	1.766	2.162
3595979	9133	CCNB2	2.44	2.162
3816699	126295	ZNF57	1.701	2.162
3608298	641	BLM	1.994	2.162
3194567	138311	FAM69B	1.54	2.162
3920003	8208	CHAF1B	1.652	2.162
2647898	116931	MED12L	1.866	2.162
3249886	80312	TET1	1.667	2.162
2713382	622	BDH1	1.542	2.162
2458289	3930	LBR	1.517	2.162
3774635	2194	FASN	1.522	2.162
2947073	3009	HIST1H1B	2.375	2.162
2516953	3232	HOXD3	1.684	2.162
3557851	79711	IPO4	1.565	2.162
2742109	2247	FGF2	1.661	2.162
2744501	25819	CCRN4L	1.568	2.162
3534248	57697	FANCM	1.501	2.162
3589697	701	BUB1B	2.239	2.162
2465551	7678	ZNF124	1.671	2.162
2434129	317772	HIST2H2AB	1.794	2.162
3158642	4796	NFKBIL2	1.614	2.162
3337749	51083	GAL	3.766	2.162
3027956	50832	TAS2R4	2.063	2.162
2620114	55888	ZNF167	1.523	2.162
3041409	10643	IGF2BP3	1.71	2.162
3557069	64403	CDH24	1.773	2.162
3949055	51512	GTSE1	2.32	2.162
4001369	10389	SCML2	1.662	2.162
3870195	342926	ZNF677	1.94	2.162
4019160	90293	KLHL13	1.852	2.162
3323748	203859	ANO5	1.846	2.162
3517251	1602	DACH1	2.919	2.162
2868265	167410	LIX1	2.036	2.162
2764004	55203	LGI2	2.098	2.162
2342475	431707	LHX8	1.89	2.162
3388631	114908	TMEM123	1.595	2.162
3849267	148156	ZNF558	1.575	2.162
3551485	2009	EML1	1.543	2.162
3860410	284406	ZFP82	1.624	2.162
2604254	55355	HJURP	1.923	2.162
2429613	4808	NHLH2	1.616	2.162
3849894	93145	OLFM2	1.888	2.162
3944147	4174	MCM5	1.659	2.162
4017961	9949	AMMECR1	1.52	2.162
3316948	399851	LOC399851	1.584	2.162
3015682	5118	PCOLCE	1.765	2.162
2812359	57486	NLN	1.51	2.162
3028001	130075	OR9A4	1.721	2.162
2459616	92815	HIST3H2A	1.58	2.162
3843525	54807	ZNF586	1.629	2.162
3629103	9768	KIAA0101	2.163	2.162
2577700	84083	ZRANB3	1.606	2.162
3845296	399664	MEX3D	1.546	2.162
3931495	3763	KCNJ6	1.947	2.162
2899233	8353	HIST1H3E	1.611	2.162
3393311	57453	DSCAML1	1.752	2.162
3635737	84206	MEX3B	1.546	2.162
3891530	116154	PHACTR3	1.545	2.162
3687405	83723	FAM57B	1.55	2.162
3886410	78997	GDAP1L1	1.641	2.162
3361811	65975	STK33	2.125	2.162
3913483	10732	TCFL5	1.626	2.162
2343823	23266	LPHN2	1.82	2.162
2379314	79805	VASH2	1.944	2.162
3213847	53358	SHC3	1.973	2.162
2388219	9156	EXO1	2.484	2.162
3211579	7088	TLE1	0.638	2.162
2477203	5212	VIT	0.484	2.162
3750767	230	ALDOC	0.562	2.162
3406179	55766	H2AFJ	0.629	2.162
3757423	55175	KLHL11	0.651	2.162
2980290	26575	RGS17	0.601	2.162
2578790	53353	LRP1B	0.427	2.162
3414885	9498	SLC4A8	0.591	2.162
2903401	3115	HLA-DPB1	0.475	2.162
4027532	139716	GAB3	0.62	2.162
3802980	1824	DSC2	0.472	2.162
2809831	493869	GPX8	0.438	2.162
3319119	283298	OLFML1	0.526	2.162
2376922	9261	MAPKAPK2	0.572	2.162
2768396	7006	TEC	0.572	2.162
3544625	55640	FLVCR2	0.59	2.162
2407985	26508	HEYL	0.565	2.162
2908154	221421	C6orf206	0.484	2.162
2993124	4852	NPY	0.335	2.162
3404567	283420	CLEC9A	0.557	2.162
3375735	79026	AHNAK	0.54	2.162
2868131	51752	ERAP1	0.666	2.162
2939014	221756	MGC39372	0.531	2.162
3561039	4792	NFKBIA	0.564	2.162
3957429	9514	GAL3ST1	0.654	2.162
3254091	8512	MBL1P1	0.612	2.162
2657250	4026	LPP	0.632	2.162
3980078	9754	STARD8	0.604	2.162
3959411	23780	APOL2	0.59	2.162
2587841	7456	WIPF1	0.583	2.162
2599371	64114	TMBIM1	0.54	2.162
3427032	144193	AMDHD1	0.636	2.162
2363562	2207	FCER1G	0.518	2.162
3021377	5803	PTPRZ1	0.378	2.162
3634656	1136	CHRNA3	0.575	2.162
2828479	6583	SLC22A4	0.638	2.162
3740201	4641	MYO1C	0.663	2.162
2887309	1843	DUSP1	0.544	2.162
4027769	1193	CLIC2	0.51	2.162
3299469	118932	ANKRD22	0.32	2.162
3913960	85441	PRIC285	0.663	2.162
3454841	51411	BIN2	0.629	2.162
3995392	7739	ZNF185	0.625	2.162
2959197	51557	GLULD1	0.637	2.162
2899022	10475	TRIM38	0.549	2.162
3190796	254295	PHYHD1	0.619	2.162
2404693	576	BAI2	0.657	2.162
2390050	114548	NLRP3	0.574	2.162
2882098	6678	SPARC	0.6	2.162
3547375	8477	GPR65	0.52	2.162
3867965	6237	RRAS	0.626	2.162
3260985	81855	SFXN3	0.624	2.162
2867443	79772	MCTP1	0.502	2.162
2939593	10455	PECI	0.623	2.162
2759654	84448	ABLIM2	0.643	2.162
2515240	79901	CYBRD1	0.482	2.162
3755580	782	CACNB1	0.63	2.162
3165825	7010	TEK	0.54	2.162
2906333	23500	DAAM2	0.561	2.162
3184896	158399	ZNF483	0.596	2.162
3058759	10512	SEMA3C	0.444	2.162
3456049	3695	ITGB7	0.538	2.162
3837731	2014	EMP3	0.505	2.162
3595315	84952	CGNL1	0.591	2.162
3401704	894	CCND2	0.548	2.162
3931765	2078	ERG	0.578	2.162
2877990	340061	TMEM173	0.612	2.162
3772279	9021	SOCS3	0.452	2.162
2673345	1294	COL7A1	0.616	2.162
2766289	80008	TMEM156	0.555	2.162
3428573	121599	SPIC	0.51	2.162
3103062	9312	KCNB2	0.484	2.162
3959451	4627	MYH9	0.6	2.162
3091475	51435	SCARA3	0.651	2.162
2821347	64167	ERAP2	0.452	2.162
2580955	9111	NMI	0.558	2.162
3470734	121643	FOXN4	0.663	2.162
3908631	57580	PREX1	0.593	2.162
2594905	151254	ALS2CR11	0.459	2.162
3223928	2040	STOM	0.586	2.162
3299661	387700	SLC16A12	0.458	2.162
3867458	57664	PLEKHA4	0.56	2.162
2895792	221687	RNF182	0.49	2.162
2483451	7444	VRK2	0.562	2.162
2318656	8863	PER3	0.636	2.162
3873480	9751	SNPH	0.651	2.162
3630736	22801	ITGA11	0.512	2.162
2327283	9473	C1orf38	0.566	2.162
3013054	1278	COL1A2	0.466	2.162
3656990	3684	ITGAM	0.601	2.162
3457275	4327	MMP19	0.405	2.162
3556816	9056	SLC7A7	0.546	2.162
2855285	6414	SEPP1	0.457	2.162
3995254	55879	GABRQ	0.518	2.162
3244622	240	ALOX5	0.528	2.162
3108859	116039	OSR2	0.299	2.162
3019981	29969	MDFIC	0.533	2.162
2835715	2878	GPX3	0.632	2.162
3634682	1143	CHRNB4	0.54	2.162
2887048	6793	STK10	0.641	2.162
3222170	3371	TNC	0.51	2.162
3608638	9899	SV2B	0.438	2.162
3101802	23678	SGK3	0.632	2.162
2434609	1513	CTSK	0.566	2.162
2997789	353345	GPR141	0.664	2.162
3732092	27092	CACNG4	0.627	2.162
3376560	25923	ATL3	0.614	2.162
3446728	6579	SLCO1A2	0.297	2.162
3626826	4643	MYO1E	0.555	2.162
2702724	56925	LXN	0.481	2.162
3286776	11067	C10orf10	0.551	2.162
2726910	132671	SPATA18	0.545	2.162
2328841	3932	LCK	0.566	2.162
2380440	128153	SPATA17	0.605	2.162
3346548	330	BIRC3	0.577	2.162
2831350	51523	CXXC5	0.6	2.162
2597867	22807	IKZF2	0.659	2.162
3176933	414328	C9orf103	0.618	2.162
2866225	4208	MEF2C	0.603	2.162
3957790	113791	PIK3IP1	0.647	2.162
2705748	57552	AADACL1	0.621	2.162
2403215	2268	FGR	0.614	2.162
3236958	7431	VIM	0.549	2.162
3762198	1277	COL1A1	0.443	2.162
2903285	5698	PSMB9	0.613	2.162
3753568	146857	SLFN13	0.544	2.162
3830961	333	APLP1	0.653	2.162
3069955	23554	TSPAN12	0.62	2.162
3944404	8542	APOL1	0.496	2.162
2774123	339965	FLJ25770	0.515	2.162
3644309	9143	SYNGR3	0.632	2.162
4017381	1831	TSC22D3	0.634	2.162
3561868	161198	CLEC14A	0.551	2.162
2649113	25976	TIPARP	0.548	2.162
3820443	3383	ICAM1	0.475	2.162
3538893	5583	PRKCH	0.593	2.162
3924144	80781	COL18A1	0.592	2.162
3128911	81551	STMN4	0.648	2.162
2816298	10788	IQGAP2	0.573	2.162
3995633	633	BGN	0.52	2.162
3154136	23639	LRRC6	0.479	2.162
2780907	27123	DKK2	0.66	2.162
3315675	8519	IFITM1	0.485	2.162
2724094	92689	FAM114A1	0.547	2.162
3847590	5990	RFX2	0.626	2.162
2881187	1436	CSF1R	0.519	2.162
3405515	81575	APOLD1	0.619	2.162
3370269	57689	LRRC4C	0.493	2.162
3338192	595	CCND1	0.651	2.162
3442941	719	C3AR1	0.503	2.162
2400059	26279	PLA2G2D	0.639	2.162
3811949	28513	CDH19	0.346	2.162
3394412	7070	THY1	0.602	2.162
2497119	8809	IL18R1	0.582	2.162
3925473	64092	SAMSN1	0.579	2.162
3746675	284040	CDRT4	0.65	2.162
3442514	51279	C1RL	0.575	2.162
3542145	9766	KIAA0247	0.659	2.162
3619326	5330	PLCB2	0.628	2.162
2679406	8618	CADPS	0.617	2.162
3557614	8906	AP1G2	0.66	2.162
3935486	6285	S100B	0.427	2.162
3420151	253827	MSRB3	0.532	2.162
2601648	55619	DOCK10	0.586	2.162
3203086	23586	DDX58	0.562	2.162
2889916	9509	ADAMTS2	0.61	2.162
2780143	56898	BDH2	0.625	2.162
2899413	10384	BTN3A3	0.604	2.162
2364381	5999	RGS4	0.538	2.162
3126694	6570	SLC18A1	0.404	2.162
2686213	11259	FILIP1L	0.55	2.162
2528093	1593	CYP27A1	0.657	2.162
3300242	22849	CPEB3	0.648	2.162
3443985	51267	CLEC1A	0.619	2.162
2684851	389136	VGLL3	0.495	2.162
3986291	54885	TBC1D8B	0.602	2.162
2878437	929	CD14	0.473	2.162
2696040	51560	RAB6B	0.633	2.162
3264948	840	CASP7	0.62	2.162
3863021	7040	TGFB1	0.585	2.162
2832378	56129	PCDHB7	0.612	2.162
2944491	154141	MBOAT1	0.606	2.162
2440549	257106	ARHGAP30	0.604	2.162
3442475	715	C1R	0.418	2.162
3503747	7278	TUBA3C	0.179	2.162
2925590	114801	TMEM200A	0.505	2.162
2362333	4332	MNDA	0.594	2.162
3208995	687	KLF9	0.503	2.162
3269694	92565	FANK1	0.616	2.162
3340449	11309	SLCO2B1	0.502	2.162
2457261	11221	DUSP10	0.636	2.162
3124537	1508	CTSB	0.637	2.162
3377016	5837	PYGM	0.66	2.162
2341083	1647	GADD45A	0.639	2.162
3540136	3306	HSPA2	0.519	2.162
3742285	58191	CXCL16	0.508	2.162
3061456	219285	SAMD9L	0.499	2.162
3553998	122402	TDRD9	0.398	2.162
3560403	112399	EGLN3	0.547	2.162
3412296	51135	IRAK4	0.663	2.162
3716259	374786	EFCAB5	0.608	2.162
3909442	3755	KCNG1	0.564	2.162
3239760	54518	APBB1IP	0.559	2.162
3839920	2359	FPR3	0.537	2.162
2884623	114898	C1QTNF2	0.662	2.162
3214867	1842	ECM2	0.549	2.162
3576749	10516	FBLN5	0.421	2.162
3374934	64231	MS4A6A	0.494	2.162
2745288	3600	IL15	0.568	2.162
3382698	2615	LRRC32	0.651	2.162
2974330	1490	CTGF	0.442	2.162
2982076	117289	TAGAP	0.611	2.162
4023901	158696	FLJ30672	0.509	2.162
2657831	3556	IL1RAP	0.556	2.162
3075932	64761	PARP12	0.647	2.162
2941784	4739	NEDD9	0.569	2.162
3219788	54566	EPB41L4B	0.629	2.162
4022370	2239	GPC4	0.58	2.162
3403092	5777	PTPN6	0.638	2.162
2664640	23180	RFTN1	0.637	2.162
2941476	7020	TFAP2A	0.588	2.162
3721989	8506	CNTNAP1	0.637	2.162
3645626	9235	IL32	0.657	2.162
3461795	5787	PTPRB	0.609	2.162
2610707	3269	HRH1	0.621	2.162
2529627	23704	KCNE4	0.563	2.162
2674047	3913	LAMB2	0.571	2.162
3723687	4137	MAPT	0.63	2.162
3178952	6850	SYK	0.529	2.162
2590582	5136	PDE1A	0.551	2.162
2898934	10590	SCGN	0.629	2.162
2915571	112609	MRAP2	0.64	2.162
2708066	89857	KLHL6	0.612	2.162
3502259	23263	MCF2L	0.646	2.162
3319018	338323	NLRP14	0.643	2.162
4004819	6990	DYNLT3	0.632	2.162
2651835	26996	GPR160	0.564	2.162
3912079	10388	SYCP2	0.602	2.162
3897505	182	JAG1	0.623	2.162
2451261	127833	SYT2	0.554	2.162
2694314	2624	GATA2	0.558	2.162
3987228	5063	PAK3	0.618	2.162
3951768	51816	CECR1	0.561	2.162
3605268	53346	TM6SF1	0.641	2.162
4021433	2000	ELF4	0.596	2.162
2806468	3575	IL7R	0.518	2.162
2373336	3075	CFH	0.455	2.162
2949901	4855	NOTCH4	0.644	2.162
2401493	3399	ID3	0.625	2.162
2522693	843	CASP10	0.615	2.162
2473936	3777	KCNK3	0.643	2.162
3318443	10346	TRIM22	0.542	2.162
3486956	28984	C13orf15	0.576	2.162
2343025	26289	AK5	0.613	2.162
2781325	285456	FLJ37673	0.632	2.162
3208765	320	APBA1	0.636	2.162
3002640	1956	EGFR	0.545	2.162
2734047	84803	AGPAT9	0.559	2.162
3405748	2012	EMP1	0.455	2.162
2327391	83667	SESN2	0.633	2.162
2829337	23338	PHF15	0.663	2.162
2794006	11341	SCRG1	0.564	2.162
2925237	3908	LAMA2	0.493	2.162
3323052	89797	NAV2	0.653	2.162
3127385	9796	PHYHIP	0.636	2.162
3634529	23205	ACSBG1	0.357	2.162
2371873	83872	HMCN1	0.506	2.162
3830216	53827	FXYD5	0.55	2.162
2403261	2537	IFI6	0.468	2.162
3818547	7409	VAV1	0.599	2.162
2939034	5272	SERPINB9	0.597	2.162
2991233	196	AHR	0.514	2.162
3428333	121601	ANO4	0.532	2.162
3257192	3433	IFIT2	0.568	2.162
2975867	4217	MAP3K5	0.613	2.162
3838385	951	CD37	0.539	2.162
3296981	219654	ZCCHC24	0.576	2.162
4023907	2258	FGF13	0.595	2.162
3389077	80310	PDGFD	0.56	2.162
2825629	25816	TNFAIP8	0.601	2.162
3270270	5791	PTPRE	0.569	2.162
3421985	27345	KCNMB4	0.661	2.162
2848589	1501	CTNND2	0.664	2.162
3219215	9314	KLF4	0.457	2.162
3351280	916	CD3E	0.538	2.162
3655723	9961	MVP	0.628	2.162
3147173	83988	NCALD	0.62	2.162
2913694	135228	CD109	0.549	2.162
2615360	7048	TGFBR2	0.531	2.162
2337217	374977	C1orf175	0.637	2.162
2479433	130271	PLEKHH2	0.58	2.162
2764192	23231	KIAA0746	0.652	2.162
3962997	64800	EFCAB6	0.626	2.162
3012064	5218	PFTK1	0.608	2.162
3557811	5721	PSME2	0.34	2.162
3944543	4689	NCF4	0.621	2.162
3811339	596	BCL2	0.604	2.162
2849992	54463	FAM134B	0.629	2.162
3435267	79369	B3GNT4	0.587	2.162
2353669	914	CD2	0.52	2.162
3011409	154661	RUNDC3B	0.594	2.162
3528895	26020	LRP10	0.632	2.162
2677356	7474	WNT5A	0.628	2.162
3619116	11245	GPR176	0.642	2.162
3736162	147138	TMC8	0.654	2.162
3667508	794	CALB2	0.36	2.162
3670918	5336	PLCG2	0.613	2.162
3031533	55303	GIMAP4	0.598	2.162
3757602	79132	DHX58	0.663	2.162
3181976	8013	NR4A3	0.502	2.162
2771342	2044	EPHA5	0.422	2.162
3105430	85444	LRRCC1	0.584	2.162
3300597	26509	FER1L3	0.532	2.162
2344393	5567	PRKACB	0.653	2.162
3442706	9332	CD163	0.443	2.162
3836266	2354	FOSB	0.349	2.162
2603051	3431	SP110	0.592	2.162
3445908	2059	EPS8	0.645	2.162
2585322	6323	SCN1A	0.5	2.162
3234083	3698	ITIH2	0.567	2.162
3512050	160857	CCDC122	0.647	2.162
3749451	339184	MGC87631	0.333	2.162
4018729	3598	IL13RA2	0.516	2.162
3320169	272	AMPD3	0.65	2.162
3513752	81617	CAB39L	0.606	2.162
3905875	9935	MAFB	0.638	2.162
2326049	57134	MAN1C1	0.65	2.162
2362089	55243	KIRREL	0.617	2.162
3063035	222865	TMEM130	0.625	2.162
3883921	10398	MYL9	0.52	2.162
3240987	1326	MAP3K8	0.534	2.162
2913564	55510	DDX43	0.574	2.162
3557350	51310	SLC22A17	0.659	2.162
3955185	2687	GGT5	0.57	2.162
2395177	54206	ERRFI1	0.594	2.162
3031556	26157	GIMAP2	0.528	2.162
3777770	80041	FLJ11996	0.572	2.162
2994835	1124	CHN2	0.636	2.162
3437801	9271	PIWIL1	0.533	2.162
3458337	6778	STAT6	0.632	2.162
2924514	135112	NCOA7	0.656	2.162
2618620	956	ENTPD3	0.413	2.162
2930418	10090	UST	0.533	2.162
2414366	8613	PPAP2B	0.629	2.162
2829947	7045	TGFBI	0.509	2.162
3333595	2785	GNG3	0.625	2.162
3102096	80243	DEPDC2	0.621	2.162
3872274	57191	VN1R1	1.741	3.814
3129731	1846	DUSP4	2.381	3.814
3178583	1164	CKS2	1.704	3.814
3097152	4173	MCM4	1.613	3.814
3027943	50831	TAS2R3	1.671	3.814
2826159	9627	SNCAIP	1.866	3.814
2900059	8342	HIST1H2BM	2.406	3.814
3347615	38	ACAT1	1.517	3.814
2838116	2172	FABP6	1.695	3.814
2714955	10460	TACC3	1.658	3.814
2783715	4085	MAD2L1	3.75	3.814
2965206	2045	EPHA7	1.785	3.814
3177111	4915	NTRK2	1.971	3.814
2443335	10560	SLC19A2	1.607	3.814
3235789	55388	MCM10	1.909	3.814
2959039	202559	KHDRBS2	2.559	3.814
4010768	55906	KIAA1166	1.666	3.814
2957126	4172	MCM3	1.501	3.814
3821392	126069	ZNF491	1.67	3.814
2640855	4171	MCM2	1.774	3.814
2692199	54437	SEMA5B	1.546	3.814
2584712	2888	GRB14	1.763	3.814
3402874	2784	GNB3	1.553	3.814
3886223	4605	MYBL2	2.089	3.814
2691575	10721	POLQ	2	3.814
2899090	8350	HIST1H3A	1.949	3.814
3119017	575	BAI1	1.68	3.814
2610241	2177	FANCD2	1.804	3.814
2373564	23418	CRB1	2.017	3.814
[truncated: 320 more rows]

## Sheet: St 1- vs 4+ Expression
Additional File 3: Candidate genes with whole gene expression changes between stage 1- and 4+
Transcript Cluster ID	Entrez Gene ID	Gene Symbol	FC of Transcript Cluster Signal	q-value (%)
2541523	10408	MYCNOS	10.958	0
3903361	191	AHCY	3.663	0
3140920	56704	JPH1	6.161	0
3862167	2091	FBL	2.92	0
2728189	10606	PAICS	3.813	0
2428501	6566	SLC16A1	4.654	0
4007437	92745	SLC38A5	3.877	0
3066436	54517	PUS7	3.963	0
3607698	90381	C15orf42	5.762	0
3555300	57820	CCNB1IP1	3.151	0
2470654	1653	DDX1	6.191	0
2798475	153478	PLEKHG4B	4.068	0
2991103	28969	BZW2	2.996	0
3389976	54733	SLC35F2	4.68	0
3130244	56154	TEX15	7.712	0
3337749	51083	GAL	9.533	0
3817501	10036	CHAF1A	3.99	0
2353773	8458	TTF2	2.922	0
3673684	81620	CDT1	4.28	0
3178583	1164	CKS2	4.331	0
3866276	6510	SLC1A5	4.599	0
3903146	1869	E2F1	4.581	0
2647898	116931	MED12L	3.455	0
2752725	55247	NEIL3	5.32	0
3168938	64425	POLR1E	2.651	0
2897576	1871	E2F3	3.149	0
2858592	55789	DEPDC1B	4.885	0
2354634	26227	PHGDH	5.922	0
3540007	4522	MTHFD1	2.6	0
3884892	81610	FAM83D	6.639	0
2770242	5471	PPAT	3.089	0
3089285	661	POLR3D	2.634	0
3543355	26094	WDR21A	3.425	0
3015682	5118	PCOLCE	2.795	0
2780172	1062	CENPE	3.508	0
2598145	26154	ABCA12	13.143	0
3395464	79827	ASAM	4.88	0
3971768	10549	PRDX4	3.475	0
3150715	79075	DSCC1	4.325	0
3158642	4796	NFKBIL2	2.452	0
3658925	23594	ORC6L	4.063	0
3680583	26156	RSL1D1	2.345	0
2515707	5163	PDK1	3.623	0
3715489	27346	TMEM97	3.549	0
2647742	83939	EIF2A	2.097	0
3563395	5427	POLE2	4.063	0
2792069	92345	NAF1	2.862	0
3286343	8187	ZNF239	2.683	0
2748198	23240	KIAA0922	2.325	0
2650199	10051	SMC4	2.994	0
2763278	166647	GPR125	2.962	0
3962799	23170	TTLL12	2.691	0
2545613	7781	SLC30A3	4.798	0
3653072	5347	PLK1	3.911	0
3221646	54107	POLE3	2.81	0
2465395	57116	ZNF695	4.32	0
3023350	6608	SMO	3.926	0
2516023	83879	CDCA7	4.735	0
2742985	10733	PLK4	4.518	0
3011454	10926	DBF4	3.352	0
3743906	7157	TP53	2.888	0
3581386	55038	CDCA4	2.841	0
2758076	8602	NOL14	2.554	0
3956433	11200	CHEK2	2.696	0
2770427	84273	C4orf14	2.152	0
2769182	152579	SCFD2	2.183	0
2898597	51053	GMNN	3.083	0
3815834	26528	DAZAP1	1.977	0
3817698	29128	UHRF1	6.301	0
2946232	3006	HIST1H1C	2.775	0
4000370	2187	FANCB	3.719	0
3550485	7443	VRK1	2.875	0
2793951	3148	HMGB2	2.817	0
2750227	55319	C4orf43	2.704	0
2746024	6059	ABCE1	2.465	0
2748163	84057	MND1	4.646	0
2499234	165055	CCDC138	2.892	0
2571457	150468	CKAP2L	3.764	0
2798777	55722	CEP72	2.212	0
3883941	60436	TGIF2	4.627	0
3148582	3646	EIF3E	2.045	0
3148796	84955	NUDCD1	1.9	0
3175971	29968	PSAT1	4.211	0
3899346	27131	SNX5	2.122	0
2767295	389206	CCDC4	5.707	0
2694123	8607	RUVBL1	2.689	0
2604254	55355	HJURP	3.318	0
3536336	1033	CDKN3	3.039	0
3376677	283248	RCOR2	4.6	0
4015693	1678	TIMM8A	2.451	0
3151534	29028	ATAD2	2.867	0
3430926	7374	UNG	2.532	0
3833757	6626	SNRPA	2.225	0
2714955	10460	TACC3	3.009	0
3375192	220001	VWCE	2.638	0
2569215	84620	ST6GAL2	4.201	0
2725779	60558	GUF1	2.015	0
2737069	23173	METAP1	2.069	0
3335029	23649	POLA2	2.68	0
2784113	890	CCNA2	3.522	0
3608298	641	BLM	3.887	0
2640855	4171	MCM2	3.305	0
3677752	10131	TRAP1	2.401	0
2648873	8833	GMPS	1.853	0
3342426	220042	C11orf82	4.106	0
3595979	9133	CCNB2	5.176	0
2620256	56992	KIF15	4.626	0
2911413	5558	PRIM2	2.221	0
2965739	253714	C6orf167	2.451	0
3801621	114876	OSBPL1A	2.545	0
2742134	166378	SPATA5	1.953	0
3378244	3177	SLC29A2	2.538	0
2946225	3018	HIST1H2BB	5.343	0
2733287	56978	PRDM8	5.798	0
3097152	4173	MCM4	2.759	0
3863060	56915	EXOSC5	2.248	0
3139580	81796	SLCO5A1	5.077	0
2654023	86	ACTL6A	2.159	0
2500838	84172	POLR1B	1.925	0
3504617	221150	C13orf3	4.567	0
2709486	5984	RFC4	2.407	0
3169331	219	ALDH1B1	2.222	0
2489545	3099	HK2	4.43	0
2675763	9136	RRP9	2.308	0
2720251	64151	NCAPG	5.798	0
3825496	93436	ARMC6	1.961	0
3560711	11177	BAZ1A	2.926	0
2798915	9319	TRIP13	3.801	0
3845365	6929	TCF3	2.236	0
2652675	1894	ECT2	3.163	0
2796510	79682	MLF1IP	5.001	0
3944147	4174	MCM5	2.517	0
3090697	157313	CDCA2	6.494	0
3243581	84856	MGC16291	6.261	0
3197955	2731	GLDC	3.442	0
2489172	10797	MTHFD2	2.737	0
3642815	4833	NME4	2.279	0
2806517	6502	SKP2	2.215	0
3468743	51559	NT5DC3	3.208	0
3562746	55320	C14orf106	2.264	0
3704980	2175	FANCA	2.917	0
3229797	169714	QSOX2	2.316	0
3603436	1138	CHRNA5	2.514	0
3301512	5832	ALDH18A1	2.311	0
2727976	9662	CEP135	2.105	0
3261859	118980	SFXN2	2.499	0
2570616	699	BUB1	3.536	0
3696697	28987	NOB1	2.247	0
4012142	54821	ERCC6L	2.653	0
3815165	5725	PTBP1	2.17	0
2813414	891	CCNB1	4.177	0
3367338	81930	KIF18A	3.641	0
3521174	10257	ABCC4	3.655	0
2540157	4953	ODC1	3.911	0
3868659	84798	C19orf48	2.732	0
3703112	51659	GINS2	3.376	0
2691575	10721	POLQ	4.07	0
3458837	4234	METTL1	2.139	0
2474409	285126	DNAJC5G	7.304	0
2673873	3615	IMPDH2	2.375	0
4007216	8409	UXT	1.862	0
3373724	6749	SSRP1	1.935	0
3158767	9401	RECQL4	2.025	0
3860450	84924	ZNF566	1.786	0
2756630	10815	CPLX1	2.505	0
2494484	23397	NCAPH	4.179	0
2438282	128239	IQGAP3	3.244	0
3990566	10813	UTP14A	2.001	0
2783715	4085	MAD2L1	10.018	0
2980241	26271	FBXO5	3.381	0
2473991	1058	CENPA	2.832	0
3354799	1111	CHEK1	3.818	0
2577896	4175	MCM6	2.5	0
3377423	113130	CDCA5	2.746	0
2449559	259266	ASPM	5.746	0
2820925	22836	RHOBTB3	2.209	0
4007186	2002	ELK1	1.903	0
3557851	79711	IPO4	2.23	0
3357397	89944	GLB1L2	2.782	0
3861738	54938	SARS2	2.08	0
3417146	1017	CDK2	2.198	0
2676671	7086	TKT	2.225	0
3122631	389610	XKR5	2.54	0
3216319	195828	ZNF367	2.87	0
2379863	1063	CENPF	5.386	0
2949380	7407	VARS	2.159	0
3476796	57647	DHX37	1.933	0
3828949	147991	DPY19L3	2.05	0
3699044	55159	RFWD3	1.976	0
2522212	151246	SGOL2	2.741	0
3470689	121642	ALKBH2	1.906	0
3365249	113174	SAAL1	2.11	0
2675936	25886	WDR51A	2.457	0
3629103	9768	KIAA0101	5.097	0
2708407	10195	ALG3	2.112	0
3881443	22974	TPX2	3.956	0
2454532	25896	INTS7	2.06	0
3929038	54069	C21orf45	1.969	0
3554104	26153	KIF26A	2.33	0
3980887	4841	NONO	1.989	0
2738314	79807	GSTCD	1.836	0
3554728	9112	MTA1	2.228	0
3108665	10940	POP1	2.018	0
3565663	9787	DLGAP5	4.993	0
2695941	11073	TOPBP1	1.949	0
3641633	170691	ADAMTS17	3.089	0
3428447	27340	UTP20	1.901	0
2521556	92935	MARS2	2.596	0
3781429	5932	RBBP8	2.05	0
2653902	51193	ZNF639	1.867	0
3599811	9493	KIF23	3.364	0
2439861	57549	IGSF9	2.677	0
2899233	8353	HIST1H3E	2.361	0
3839305	5424	POLD1	2.239	0
3325680	10480	EIF3M	1.637	0
3403140	10436	EMG1	1.707	0
2848265	134147	CMBL	2.327	0
2800026	170690	ADAMTS16	6.172	0
3589697	701	BUB1B	4.502	0
2589255	51661	FKBP7	1.865	0
2954678	57510	XPO5	2.055	0
3129149	55872	PBK	5.855	0
3887049	11065	UBE2C	4.962	0
3843906	7554	ZNF8	1.932	0
2704267	27333	GOLIM4	2.09	0
3203582	65083	NOL6	1.866	0
3840142	147657	ZNF480	1.847	0
2610241	2177	FANCD2	3.269	0
2830638	10112	KIF20A	4.372	0
3732793	22901	ARSG	2.778	0
3765580	83990	BRIP1	4.522	0
2665572	151648	SGOL1	4.261	0
2417528	55635	DEPDC1	3.787	0
2957126	4172	MCM3	2.312	0
3230811	29952	DPP7	1.953	0
2617687	9942	XYLB	2.542	0
2425118	163786	SASS6	2.256	0
3534785	122769	PPIL5	2.611	0
3842141	6158	RPL28	2.046	0
3446137	55885	LMO3	9.821	0
3439256	6205	RPS11	2.143	0
3235789	55388	MCM10	3.671	0
2334646	8438	RAD54L	2.9	0
2585933	57405	SPC25	3.635	0
2413423	55706	TMEM48	2.134	0
3645565	79228	THOC6	2.336	0
3962165	79019	CENPM	3.512	0
3888133	1434	CSE1L	1.851	0
2451200	29089	UBE2T	2.551	0
2663551	23225	NUP210	2.095	0
2899171	3008	HIST1H1E	2.009	0
3690154	81831	NETO2	2.994	0
2526759	471	ATIC	2.054	0
3928070	10694	CCT8	1.873	0
3816333	8175	SF3A2	2.127	0
2388219	9156	EXO1	6.005	0
3630099	54962	TIPIN	1.937	0
2425447	51611	DPH5	1.953	0
3239891	23590	PDSS1	2.344	0
3683018	6210	RPS15A	3.867	0
3496366	407975	MIRHG1	2.583	0
2611848	6533	SLC6A6	2.024	0
2946268	8347	HIST1H2BC	2.564	0
3975893	9767	PHF16	1.942	0
3649890	4363	ABCC1	1.925	0
2713950	7700	ZNF141	1.999	0
3842301	51545	ZNF581	2.012	0
2838201	9232	PTTG1	2.632	0
3440598	2305	FOXM1	3.63	0
2639225	10954	PDIA5	2.626	0
3845909	84823	LMNB2	2.23	0
3850409	65095	KRI1	1.923	0
2997376	54443	ANLN	3.425	0
3337516	4041	LRP5	2.045	0
2675088	7866	IFRD2	1.89	0
3865568	6633	SNRPD2	2.207	0
2745899	64399	HHIP	6.15	0
3309345	119559	SFXN4	1.949	0
3217807	54881	TEX10	2.04	0
3923218	23076	RRP1B	2.198	0
2427688	55791	C1orf103	2.23	0
2757319	7884	SLBP	2.004	0
3825713	54815	GATAD2A	1.837	0
3908934	5740	PTGIS	5.57	0
3326826	24147	FJX1	2.385	0
3523881	79070	KDELC1	2.164	0
3082640	619343	C8orf68	2.52	0
3984655	2491	CENPI	2.86	0
2758686	55646	LYAR	2.122	0
2914777	7272	TTK	4.084	0
3248289	983	CDC2	4.617	0
2874686	3094	HINT1	1.934	0
3253880	10105	PPIF	2.23	0
2926802	4602	MYB	3.529	0
3886223	4605	MYBL2	3.805	0
2741768	5393	EXOSC9	2.08	0
2728224	6731	SRP72	1.7	0
3458783	1019	CDK4	1.853	0
3365776	79733	E2F8	3.608	0
3385951	50507	NOX4	3.329	0
3816264	84444	DOT1L	2.083	0
3821908	10535	RNASEH2A	2.588	0
3687789	79077	XTP3TPA	2.057	0
3847420	56931	DUS3L	1.822	0
3852691	10212	DDX39	1.86	0
3844238	10155	TRIM28	1.824	0
2855614	375444	C5orf34	2.462	0
2687979	57650	KIAA1524	2.935	0
2752560	60559	SPCS3	2.249	0
3726375	146956	EME1	3.054	0
3185953	114991	ZNF618	2.511	0
2727587	3815	KIT	3.998	0
3378281	65003	MRPL11	1.689	0
3741547	5026	P2RX5	2.707	0
2900051	8357	HIST1H3H	3.045	0
3401804	10635	RAD51AP1	3.416	0
2673085	993	CDC25A	2.766	0
3179359	401541	CENPP	2.108	0
2692573	64770	CCDC14	1.692	0
3585223	2558	GABRA5	3.274	0
3880827	9837	GINS1	3.106	0
3576441	440193	CCDC88C	1.984	0
2766588	23244	PDS5A	1.706	0
3093259	84549	MAK16	2.25	0
3322521	3746	KCNC1	1.874	0
3619945	11339	OIP5	2.71	0
2450345	9928	KIF14	4.075	0
2766419	6133	RPL9	2.038	0
2384705	9816	KIAA0133	2.026	0
2888284	51491	HSPC111	2.285	0
3217361	203286	ANKS6	3.313	0
2334314	84842	HPDL	2.215	0
2859667	64105	CENPK	3.18	0
3580832	7517	XRCC3	2.298	0
3855596	126382	NR2C2AP	2.03	0
3333226	2237	FEN1	2.142	0
2571075	64682	ANAPC1	1.634	0
2610544	6538	SLC6A11	2.169	0
3744263	9212	AURKB	3.442	0
2908100	5429	POLH	1.771	0
3747638	201164	PLD6	2.337	0
3199207	4781	NFIB	2.228	0
3446868	3945	LDHB	1.707	0
3833122	10683	DLL3	2.783	0
3820414	51073	MRPL4	2.241	0
3647504	5373	PMM2	1.826	0
3607232	64782	AEN	1.972	0
3843386	348327	ZNF530	2.356	0
2946219	8335	HIST1H2AB	3.58	0
2947073	3009	HIST1H1B	4.307	0
3936913	8318	CDC45L	6.122	0
3214668	3376	IARS	1.858	0
3098935	96764	TGS1	1.716	0
3951927	637	BID	1.978	0
2730531	57050	UTP3	2.081	0
3318009	6240	RRM1	1.882	0
2474341	790	CAD	1.941	0
3768412	9120	SLC16A6	2.483	0
3828112	898	CCNE1	2.502	0
3260265	26507	CNNM1	2.197	0
3472225	79039	DDX54	1.725	0
2792420	201931	TMEM192	1.967	0
3728964	55771	PRR11	3.031	0
2859195	27292	DIMT1L	1.902	0
2724338	11019	LIAS	1.736	0
2949431	57819	LSM2	2.085	0
3484641	675	BRCA2	2.886	0
2624074	26354	GNL3	1.905	0
3534248	57697	FANCM	1.893	0
2751936	51809	GALNT7	2.132	0
3896200	5111	PCNA	2.326	0
3593575	11001	SLC27A2	3.141	0
3433747	5985	RFC5	2.054	0
3402571	9918	NCAPD2	2.072	0
3527493	328	APEX1	1.991	0
2426951	84722	PSRC1	1.935	0
3828278	9745	ZNF536	3.736	0
2899772	85235	HIST1H2AH	3.508	0
2731417	441024	MTHFD2L	2.076	0
3129731	1846	DUSP4	4.66	0
2865050	6228	RPS23	1.627	0
2654967	84002	B3GNT5	2.978	0
3908358	55959	SULF2	2.686	0
3928668	7074	TIAM1	1.938	0
3678000	7023	TFAP4	2.209	0
3193900	51116	MRPS2	1.855	0
3630701	54982	CLN6	1.872	0
2364438	83540	NUF2	3.618	0
3861786	115290	FBXO17	3.296	0
3565571	11169	WDHD1	2.21	0
3041409	10643	IGF2BP3	2.572	0
2465551	7678	ZNF124	2.427	0
3831062	284403	WDR62	2.58	0
2744597	80155	NARG1	2.095	0
3849773	7675	ZNF121	2.18	0
3244061	220992	ZNF485	2.212	0
3563372	55172	C14orf104	2.039	0
2735815	401145	MGC48628	2.556	0
3904566	79980	DSN1	2.257	0
2899102	8352	HIST1H3C	5.142	0
3507710	6541	SLC7A1	1.699	0
2752006	8819	SAP30	1.621	0
3775842	7298	TYMS	3.347	0
2783207	8492	PRSS12	4.928	0
2752243	80817	KIAA1712	3.003	0
3591704	79968	WDR76	2.136	0
3258168	3832	KIF11	5.088	0
4022106	55796	MBNL3	3.424	0
2636695	254887	ZDHHC23	2.55	0
3431553	29902	C12orf24	1.861	0
3191695	23404	EXOSC2	1.803	0
2861952	23107	MRPS27	1.769	0
2806231	55299	BXDC2	1.815	0
2359993	148327	CREB3L4	2.023	0
3062523	1749	DLX5	3.744	0
2738466	9255	SCYE1	1.761	0
2774817	152559	PAQR3	2.172	0
3144973	25788	RAD54B	2.052	0
2655688	1981	EIF4G1	1.705	0
3736290	332	BIRC5	4.806	0
3674199	27132	CPNE7	5.073	0
2333136	991	CDC20	3.017	0
3261447	23082	PPRC1	2.071	0
3044753	23658	LSM5	2.101	0
4001369	10389	SCML2	2.421	0
2939814	10799	RPP40	2.411	0
2416218	23421	ITGB3BP	2.049	0
2838656	3161	HMMR	2.832	0
4027828	55217	TMLHE	2.368	0
2550175	170850	KCNG3	2.572	0
3949055	51512	GTSE1	4.992	0
3321512	5140	PDE3B	1.704	0
3422144	8549	LGR5	8.209	0
3394183	3014	H2AFX	2.229	0
3976609	24140	FTSJ1	1.799	0
3204243	10280	OPRS1	1.885	0
3379708	219927	MRPL21	1.721	0
3400190	84318	CCDC77	1.718	0
2813442	64946	CENPH	2.542	0
2735598	166815	TIGD2	2.355	0
2899090	8350	HIST1H3A	3.338	0
2904000	3159	HMGA1	1.813	0
3457824	8914	TIMELESS	2.306	0
2732611	65008	MRPL1	1.697	0
3119017	575	BAI1	2.543	0
2900059	8342	HIST1H2BM	3.607	0
3834089	11100	HNRNPUL1	1.798	0
2516953	3232	HOXD3	2.239	0
2452859	1939	LGTN	1.63	0
3677315	9088	PKMYT1	2.075	0
3015941	51593	ARS2	1.66	0
3083936	55326	AGPAT5	1.819	0
3590388	51203	NUSAP1	2.961	0
2354082	10885	WDR3	2.049	0
3393311	57453	DSCAML1	2.239	0
2946353	3007	HIST1H1D	3.051	0
3667811	1723	DHODH	1.879	0
2597552	2066	ERBB4	8.305	0
2672857	6599	SMARCC1	1.813	0
2620212	91392	ZNF502	2.054	0
2427930	79084	WDR77	1.792	0
2713382	622	BDH1	2.017	0
3539147	6617	SNAPC1	1.988	0
3590086	5888	RAD51	2.695	0
3050367	63979	FIGNL1	1.804	0
3556924	10419	PRMT5	1.947	0
2781813	79071	ELOVL6	1.994	0
3875195	84515	MCM8	2.292	0
3850660	147841	SPC24	2.97	0
2655773	5437	POLR2H	1.683	0
2624565	55540	IL17RB	2.43	0
2694675	8971	H1FX	2.104	0
3862018	6217	RPS16	1.62	0
2346399	8317	CDC7	2.003	0
2940920	9521	EEF1E1	1.963	0
3196691	9933	KIAA0020	1.614	0
2951674	6732	SRPK1	1.886	0
2674808	10293	TRAIP	2.553	0
3990727	9363	RAB33A	1.877	0
3788049	220134	C18orf24	3.765	0
3332548	79080	CCDC86	1.706	0
3994915	3149	HMGB3	2.769	0
2909723	55166	CENPQ	1.845	0
3442024	4839	NOL1	1.64	0
2434319	81611	ANP32E	1.909	0
3293280	5464	PPA1	1.779	0
2998638	79783	C7orf10	2.003	0
3772158	7083	TK1	2.908	0
3545525	81892	C14orf156	1.707	0
2365210	7371	UCK2	1.795	0
2946345	8339	HIST1H2BG	2.448	0
3474885	10645	CAMKK2	1.533	0
2775858	132660	LIN54	1.558	0
3759335	10052	GJC1	2.045	0
3189080	10244	RABEPK	1.674	0
3424898	4922	NTS	2.887	0
3367036	91057	CCDC34	2.045	0
2811745	51194	IPO11	1.684	0
3592366	79029	SPATA5L1	1.857	0
3415857	9700	ESPL1	3.101	0
3976519	5935	RBM3	1.793	0
2339414	7398	USP1	1.845	0
3257338	9585	KIF20B	2.378	0
2643324	58477	SRPRB	1.785	0
2946364	8968	HIST1H3F	2.473	0
2775965	27235	COQ2	1.608	0
3851020	51295	ECSIT	1.651	0
3764872	51651	PTRH2	1.615	0
3394068	6230	RPS25	1.895	0
3535674	51637	C14orf166	1.787	0
2964350	23195	MDN1	1.737	0
2745646	8467	SMARCA5	1.647	0
2599823	79840	NHEJ1	1.904	0
3923312	8568	RRP1	1.917	0
2515933	51776	ZAK	2.757	0
3912936	11255	HRH3	2.213	0
3291435	219790	RTKN2	3.107	0
3463112	144455	E2F7	2.738	0
2717757	152992	C4orf23	1.79	0
3258444	55165	CEP55	3.676	0
2378937	51514	DTL	4.74	0
2655168	55689	YEATS2	1.642	0
2839543	23286	WWC1	2.222	0
4027009	3654	IRAK1	2.123	0
3822195	112939	BTBD14B	1.825	0
2522509	60491	NIF3L1	1.764	0
2773997	53371	NUP54	1.663	0
3323443	10196	PRMT3	1.944	0
3168508	9833	MELK	3.308	0
3676356	90850	ZNF598	1.823	0
2502300	8886	DDX18	1.673	0
2924619	60487	TRMT11	1.653	0
3060051	79161	C7orf23	2.116	0
3878220	92667	C20orf72	1.883	0
2593352	9330	GTF3C3	1.802	0
2805786	6897	TARS	1.629	0
2577700	84083	ZRANB3	1.803	0
2340186	55225	RAVER2	1.985	0
4019570	65109	UPF3B	1.628	0
3871935	63934	ZNF667	1.705	0
3181417	10541	ANP32B	1.788	0
2523144	51602	NOP5/NOP58	1.696	0
4041113	3838	KPNA2	2.23	0
2548617	10602	CDC42EP3	2.248	0
2626141	11102	RPP14	1.773	0
3515965	81624	DIAPH3	3.518	0
3825609	1463	NCAN	6.336	0
3497790	3843	IPO5	1.608	0
2691798	9657	IQCB1	1.542	0
3800165	162655	ZNF519	2.351	0
3449700	58516	FAM60A	2.319	0
3229943	10807	SDCCAG3	1.668	0
3820663	3609	ILF3	1.605	0
3881786	23509	POFUT1	1.812	0
3381925	283209	PGM2L1	0.196	0
3364306	55553	SOX6	0.104	0
3731543	8787	RGS9	0.098	0
2408041	51440	HPCAL4	0.141	0
2412624	5865	RAB3B	0.133	0
3497340	266722	HS6ST3	0.148	0
3871192	5794	PTPRH	0.161	0
3403244	9746	CLSTN3	0.349	0
3746574	5376	PMP22	0.134	0
3067478	4897	NRCAM	0.228	0
2417362	9077	DIRAS3	0.056	0
2361761	4914	NTRK1	0.059	0
3266279	6571	SLC18A2	0.057	0
2362469	57863	CADM3	0.155	0
3073267	91584	PLXNA4	0.176	0
2322957	55160	ARHGEF10L	0.375	0
3382319	81544	GDPD5	0.322	0
3597125	83660	TLN2	0.253	0
3723687	4137	MAPT	0.369	0
3643752	8938	BAIAP3	0.198	0
2970607	222537	HS3ST5	0.121	0
3293840	9806	SPOCK2	0.178	0
2870964	64097	EPB41L4A	0.135	0
3758291	10493	VAT1	0.317	0
2882834	10826	C5orf4	0.196	0
2438612	3645	INSRR	0.196	0
3041875	26031	OSBPL3	0.186	0
2567647	200407	CREG2	0.148	0
3141589	3574	IL7	0.046	0
2810805	115827	RAB3C	0.295	0
2603844	9427	ECEL1	0.177	0
3706439	23108	GARNL4	0.34	0
3810542	147372	CCBE1	0.089	0
2848589	1501	CTNND2	0.34	0
3411721	1272	CNTN1	0.246	0
2408028	84618	NT5C1A	0.239	0
2394478	26038	CHD5	0.156	0
3326635	960	CD44	0.147	0
3462630	84698	CAPS2	0.209	0
2602770	92737	DNER	0.202	0
3142217	55824	PAG1	0.301	0
3565524	2643	GCH1	0.222	0
2634494	214	ALCAM	0.175	0
3288337	58504	ARHGAP22	0.233	0
3669552	57687	KIAA1576	0.246	0
4014191	79983	POF1B	0.093	0
3013565	1780	DYNC1I1	0.08	0
3883690	2036	EPB41L1	0.417	0
2351294	3749	KCNC4	0.341	0
2841699	80315	CPEB4	0.348	0
2589017	50940	PDE11A	0.175	0
2834743	154	ADRB2	0.101	0
2878943	5097	PCDH1	0.365	0
2443575	22920	KIFAP3	0.372	0
2771342	2044	EPHA5	0.169	0
2562729	65055	REEP1	0.325	0
2560881	80059	LRRTM4	0.089	0
3766153	1534	CYB561	0.201	0
3064361	43	ACHE	0.152	0
3413852	5630	PRPH	0.167	0
3715109	26118	WSB1	0.426	0
2849992	54463	FAM134B	0.325	0
2972310	57515	SERINC1	0.463	0
2318455	23261	CAMTA1	0.337	0
2800711	108	ADCY2	0.121	0
3353335	84959	UBASH3B	0.252	0
2813060	5295	PIK3R1	0.353	0
2821761	285704	RGMB	0.351	0
3789442	23335	WDR7	0.529	0
3990927	158763	RP13-102H20.1	0.041	0
2923868	5570	PKIB	0.15	0
2952323	266727	MDGA1	0.177	0
4019784	55026	FAM70A	0.113	0
2375784	84719	C1orf217	0.289	0
4040452	2642	GCGR	0.157	0
3040967	9771	RAPGEF5	0.311	0
2601230	7857	SCG2	0.289	0
2637112	2596	GAP43	0.32	0
2395890	22883	CLSTN1	0.416	0
3279313	8516	ITGA8	0.203	0
2947889	2550	GABBR1	0.383	0
3768969	23461	ABCA5	0.36	0
3199511	158326	FREM1	0.146	0
3663287	65009	NDRG4	0.359	0
3127352	203190	LGI3	0.205	0
2330289	55700	MAP7D1	0.469	0
2672230	259173	ALS2CL	0.269	0
3050388	1644	DDC	0.241	0
3722355	8153	RND2	0.361	0
2696040	51560	RAB6B	0.413	0
2996321	27241	BBS9	0.517	0
2319661	23095	KIF1B	0.442	0
3770512	283987	C17orf28	0.422	0
3672059	9764	KIAA0513	0.288	0
2324097	65018	PINK1	0.433	0
3610982	23336	DMN	0.278	0
3351564	23187	PHLDB1	0.42	0
3397003	84623	KIRREL3	0.268	0
2833078	80762	NDFIP1	0.503	0
2327219	23673	STX12	0.397	0
3454157	23017	FAIM2	0.347	0
3200762	25769	SLC24A2	0.148	0
2960010	55788	LMBRD1	0.474	0
2335986	26994	RNF11	0.427	0
3334749	5526	PPP2R5B	0.449	0
2995254	222166	C7orf41	0.448	0
2975385	54806	AHI1	0.485	0
3876645	22903	BTBD3	0.293	0
2585400	6335	SCN9A	0.288	0
2391840	2782	GNB1	0.483	0
2679917	166336	PRICKLE2	0.246	0
3418436	10956	OS9	0.598	0
3591459	4130	MAP1A	0.238	0
3721989	8506	CNTNAP1	0.414	0
2578790	53353	LRP1B	0.219	0
2834863	22885	ABLIM3	0.225	0
2870397	9867	PJA2	0.52	0
2975741	9053	MAP7	0.259	0
3764527	5414	2009-09-04	0.351	0
3788976	5874	RAB27B	0.191	0
2892262	401232	DKFZP686I15217	0.399	0
3695699	9114	ATP6V0D1	0.472	0
2871617	55521	TRIM36	0.296	0
3608787	28232	SLCO3A1	0.304	0
3208765	320	APBA1	0.349	0
3850445	1032	CDKN2D	0.441	0
2424524	1806	DPYD	0.334	0
3988596	170261	ZCCHC12	0.228	0
2963859	1268	CNR1	0.28	0
3728037	59342	SCPEP1	0.299	0
3742351	1145	CHRNE	0.359	0
3190558	6709	SPTAN1	0.509	0
2404209	9672	SDC3	0.441	0
3758078	2145	EZH1	0.518	0
3690193	81533	ITFG1	0.538	0
3952566	8218	CLTCL1	0.463	0
3757840	6774	STAT3	0.406	0
2329077	64766	S100PBP	0.487	0
3722417	4077	NBR1	0.497	0
2993727	29887	SNX10	0.289	0
2877355	2676	GFRA3	0.167	0
2624639	55799	CACNA2D3	0.22	0
3646613	54715	A2BP1	0.223	0
2926969	27115	PDE7B	0.321	0
3758692	4355	MPP2	0.444	0
2402447	149421	C1orf215	0.41	0
2834282	202374	STK32A	0.236	0
2874920	23305	ACSL6	0.356	0
3695631	51673	TPPP3	0.269	0
3724197	4905	NSF	0.489	0
3125116	10395	DLC1	0.265	0
3000276	10268	RAMP3	0.279	0
3727787	162282	ANKFN1	0.093	0
3272455	84435	GPR123	0.41	0
3755580	782	CACNB1	0.431	0
3726154	3675	ITGA3	0.242	0
3032647	1804	DPP6	0.318	0
3754677	11276	AP1GBP1	0.53	0
3300242	22849	CPEB3	0.415	0
4018327	7224	TRPC5	0.22	0
3000342	107	ADCY1	0.356	0
2945598	9856	KIAA0319	0.31	0
3212008	257019	FRMD3	0.343	0
3402315	928	CD9	0.294	0
3216195	3293	HSD17B3	0.26	0
3284302	8829	NRP1	0.324	0
2977265	3097	HIVEP2	0.505	0
3507962	84056	KATNAL1	0.446	0
3784344	10982	MAPRE2	0.454	0
3896976	56255	TXNDC13	0.499	0
2481308	129285	CCDC128	0.516	0
3778252	23253	ANKRD12	0.472	0
3426502	10154	PLXNC1	0.23	0
3757288	9001	HAP1	0.216	0
2636589	523	ATP6V1A	0.524	0
3665049	283848	FLJ37464	0.443	0
3624607	4644	MYO5A	0.444	0
3712062	51393	TRPV2	0.261	0
2527895	84812	PLCD4	0.268	0
3740304	5306	PITPNA	0.565	0
2441386	8490	RGS5	0.195	0
3737242	284129	SLC26A11	0.445	0
3093526	137970	UNC5D	0.19	0
3043606	9865	KIAA0644	0.221	0
3708991	1949	EFNB3	0.338	0
2707909	23101	MCF2L2	0.334	0
2831436	84249	PSD2	0.33	0
3113894	22882	ZHX2	0.427	0
2719361	132864	CPEB2	0.419	0
3466369	55785	FGD6	0.385	0
3644309	9143	SYNGR3	0.356	0
3429406	29915	HCFC2	0.551	0
3400413	23085	ERC1	0.56	0
2320472	1185	CLCN6	0.489	0
2996563	168667	BMPER	0.394	0
2580802	390	RND3	0.38	0
3791168	57614	KIAA1468	0.578	0
3757108	3880	KRT19	0.221	0
3011317	54677	CROT	0.423	0
3008220	7461	CLIP2	0.524	0
3599495	10391	CORO2B	0.375	0
3456353	57658	CALCOCO1	0.497	0
3021009	3751	KCND2	0.236	0
3469180	84102	SLC41A2	0.451	0
3518455	26224	FBXL3	0.558	0
2549565	6546	SLC8A1	0.377	0
3363266	27122	DKK3	0.315	0
2438657	9826	ARHGEF11	0.518	0
3638871	23766	GABARAPL3	0.219	0
2628482	407738	FAM19A1	0.135	0
3650861	51760	SYT17	0.337	0
3963115	25830	SULT4A1	0.494	0
2837029	6444	SGCD	0.347	0
3922664	54020	SLC37A1	0.397	0
2992963	90693	CCDC126	0.484	0
3402814	27239	GPR162	0.476	0
3092808	3084	NRG1	0.424	0
3294361	118491	TTC18	0.416	0
3871173	6861	SYT5	0.303	0
3746675	284040	CDRT4	0.42	0
2854092	3977	LIFR	0.335	0
3046739	273	AMPH	0.2	0
3755359	8396	PIP4K2B	0.557	0
2828479	6583	SLC22A4	0.502	0
3811339	596	BCL2	0.386	0
2398736	23400	ATP13A2	0.442	0
2943434	6310	ATXN1	0.477	0
3741997	51479	ANKFY1	0.492	0
3453120	121274	ZNF641	0.416	0
3663074	4324	MMP15	0.48	0
2805078	1004	CDH6	0.254	0
3046062	313	AOAH	0.243	0
2488038	55577	NAGK	0.567	0
2679406	8618	CADPS	0.375	0
3864519	199731	CADM4	0.487	0
2570238	4867	NPHP1	0.323	0
3315181	50632	CALY	0.513	0
2689516	26137	ZBTB20	0.406	0
3732885	5573	PRKAR1A	0.609	0
3235726	10133	OPTN	0.391	0
3632107	60677	BRUNOL6	0.432	0
3456840	5502	PPP1R1A	0.398	0
2880292	1809	DPYSL3	0.437	0
3389566	143879	KBTBD3	0.487	0
3255402	54462	KIAA1128	0.477	0
3752888	40	ACCN1	0.315	0
3812074	92126	DSEL	0.342	0
3468103	79158	GNPTAB	0.533	0
3695199	1783	DYNC1LI2	0.582	0
2851511	1007	CDH9	0.141	0
3750767	230	ALDOC	0.31	0
2883878	1879	EBF1	0.271	0
4039752	8447	DOC2B	0.334	0
3535628	54331	GNG2	0.413	0
3716259	374786	EFCAB5	0.414	0
3249369	347731	LRRTM3	0.232	0
3452478	347902	AMIGO2	0.128	0
2655845	2049	EPHB3	0.349	0
3378228	11041	B3GNT1	0.488	0
3048517	816	CAMK2B	0.425	0
3987228	5063	PAK3	0.397	0
3068587	54329	GPR85	0.386	0
3023384	23382	AHCYL2	0.543	0
3627929	54832	VPS13C	0.519	0
3248661	22891	ZNF365	0.328	0
2418078	257194	NEGR1	0.259	0
3874900	8760	CDS2	0.565	0
3349719	7704	ZBTB16	0.363	0
2875419	11127	KIF3A	0.539	0
3815936	92840	REEP6	0.49	0
3709685	81565	NDEL1	0.608	0
3568616	376267	RAB15	0.42	0
3653266	10368	CACNG3	0.199	0
3710681	6416	MAP2K4	0.541	0
3757329	3728	JUP	0.544	0
3376914	9379	NRXN2	0.395	0
3329724	8567	MADD	0.555	0
3768880	10349	ABCA10	0.214	0
2355591	80100	FLJ21272	0.252	0
2592598	23671	TMEFF2	0.242	0
2618620	956	ENTPD3	0.18	0
3218151	116443	GRIN3A	0.193	0
3951887	529	ATP6V1E1	0.566	0
3063035	222865	TMEM130	0.439	0
3394488	5818	PVRL1	0.35	0
3880767	5834	PYGB	0.552	0
3456212	7786	MAP3K12	0.539	0
2939213	7280	TUBB2A	0.444	0
3430776	23479	ISCU	0.57	0
3443804	3820	KLRB1	0.331	0
2722823	5099	PCDH7	0.275	0
3264621	6934	TCF7L2	0.372	0
3294854	818	CAMK2G	0.496	0
2994342	8887	TAX1BP1	0.569	0
3442641	283316	CD163L1	0.267	0
2328236	51538	ZCCHC17	0.482	0
2520138	54842	FLJ20160	0.536	0
2862950	10087	COL4A3BP	0.611	0
3833443	23646	PLD3	0.544	0
2412360	2060	EPS15	0.483	0
2343025	26289	AK5	0.332	0
3466206	57458	TMCC3	0.428	0
2667809	114884	OSBPL10	0.405	0
3403567	25977	NECAP1	0.56	0
3811497	9525	VPS4B	0.619	0
3722872	10900	RUNDC3A	0.503	0
2958325	667	DST	0.512	0
2396201	54897	CASZ1	0.284	0
3077273	9715	FAM131B	0.558	0
3810749	4160	MC4R	0.017	0
3456251	8620	NPFF	0.372	0
2520113	3628	INPP1	0.498	0
2622970	1795	DOCK3	0.241	0
3359180	7054	TH	0.243	0
2325274	57095	C1orf128	0.459	0
2398040	79363	C1orf89	0.659	0
3017547	55904	MLL5	0.655	0
2956904	5314	PKHD1	0.369	0
3345940	53942	CNTN5	0.204	0
3441941	6843	VAMP1	0.504	0
3904928	10904	BLCAP	0.454	0
3371114	57586	SYT13	0.203	0
2484457	84542	KIAA1841	0.495	0
3722820	79089	TMUB2	0.569	0
3493543	688	KLF5	0.219	0
3802254	284252	KCTD1	0.49	0
3906942	10955	SERINC3	0.568	0
3808745	80323	CCDC68	0.115	0
3129065	1191	CLU	0.292	0
3595315	84952	CGNL1	0.388	0
3190242	1759	DNM1	0.588	0
3423184	23390	ZDHHC17	0.616	0
3730806	4215	MAP3K3	0.581	0
3770029	23580	CDC42EP4	0.537	0
3749010	9706	ULK2	0.572	0
3010439	2770	GNAI1	0.42	0
3129948	51669	TMEM66	0.561	0
3708306	37	ACADVL	0.534	0
3550234	56967	C14orf132	0.559	0
3421985	27345	KCNMB4	0.371	0
3220977	9991	ROD1	0.568	0
3067592	50640	PNPLA8	0.565	0
3624448	10681	GNB5	0.594	0
3748022	146691	TOM1L2	0.392	0
3147173	83988	NCALD	0.371	0
3524618	55082	ARGLU1	0.554	0
4026798	3897	L1CAM	0.473	0
2394726	57449	PLEKHG5	0.531	0
3029900	26047	CNTNAP2	0.268	0
3954238	5594	MAPK1	0.638	0
2585476	6332	SCN7A	0.178	0
3262279	9148	NEURL	0.422	0
3353441	79864	C11orf63	0.262	0
2924514	135112	NCOA7	0.438	0
3416344	3225	HOXC9	0.22	0
3264004	8036	SHOC2	0.562	0
2407128	64769	C1orf149	0.564	0
3963676	23313	C22orf9	0.572	0
3945781	9145	SYNGR1	0.533	0
3272566	85442	KNDC1	0.35	0
2330002	192670	EIF2C4	0.536	0
3336486	79703	C11orf80	0.558	0
3419239	23041	MON2	0.627	0
2736060	2895	GRID2	0.291	0
2642441	79858	NEK11	0.484	0
3661766	6530	SLC6A2	0.309	0
3811000	220441	RNF152	0.409	0
3921391	7485	WRB	0.553	0
2759654	84448	ABLIM2	0.464	0
3413604	784	CACNB3	0.521	0
3744229	84314	TMEM107	0.34	0
3184896	158399	ZNF483	0.453	0
3025291	136332	LRGUK	0.32	0
3821159	64748	LPPR2	0.456	0
3351975	64137	ABCG4	0.49	0
3072276	7328	UBE2H	0.607	0
2531589	81618	ITM2C	0.519	0
3002420	222008	VSTM2A	0.274	0
3873480	9751	SNPH	0.424	0
3882984	84557	MAP1LC3A	0.393	0
3761551	284076	TTLL6	0.289	0
2344393	5567	PRKACB	0.453	0
3762519	9043	SPAG9	0.593	0
2939069	5269	SERPINB6	0.301	0
3011409	154661	RUNDC3B	0.376	0
3952956	421	ARVCF	0.571	0
3721956	27175	TUBG2	0.532	0
2340350	9829	DNAJC6	0.485	0
2990342	54664	TMEM106B	0.643	0
2903258	3118	HLA-DQA2	0.273	0
2420229	79739	TTLL7	0.458	0
3101514	84675	TRIM55	0.385	0
3293762	5660	PSAP	0.506	0
3524999	3981	LIG4	0.533	0
3707642	9135	RABEP1	0.615	0
2868044	5122	PCSK1	0.4	0
3721548	1267	CNP	0.508	0
3513953	57213	C13orf1	0.619	0
3734413	326624	RAB37	0.575	0
3634656	1136	CHRNA3	0.413	0
3043264	221895	JAZF1	0.546	0
2326707	55650	PIGV	0.557	0
3701297	124359	CDYL2	0.404	0
3308489	57698	KIAA1598	0.536	0
2361154	23208	SYT11	0.559	0
3755655	84961	FBXL20	0.61	0
3151970	9788	MTSS1	0.465	0
3387259	143686	SESN3	0.484	0
2401643	2517	FUCA1	0.31	0
3290875	288	ANK3	0.341	0
3281621	57584	ARHGAP21	0.487	0
3320865	55742	PARVA	0.393	0
2635741	10225	CD96	0.256	0
2401333	80818	ZNF436	0.547	0
2999334	23072	HECW1	0.208	0
3608638	9899	SV2B	0.199	0
3368748	26273	FBXO3	0.608	0
2841802	51617	HMP19	0.449	0
3334954	823	CAPN1	0.598	0
3739521	9501	RPH3AL	0.486	0
2912777	57579	FAM135A	0.632	0
2628682	10550	ARL6IP5	0.569	0
2583014	29994	BAZ2B	0.535	0
3069082	22797	TFEC	0.269	0
2884623	114898	C1QTNF2	0.444	0
3876245	6616	SNAP25	0.542	0
3321150	406	ARNTL	0.433	0
2316245	5590	PRKCZ	0.443	0
3071213	168850	ZNF800	0.583	0
3914114	140685	ZBTB46	0.531	0
3726618	8913	CACNA1G	0.322	0
3375091	51296	SLC15A3	0.267	0
2436526	7170	TPM3	0.561	0
2521574	5334	PLCL1	0.415	0
3294438	310	ANXA7	0.504	0
3725035	4779	NFE2L1	0.581	0
2978026	84085	FBXO30	0.502	0
3734609	23510	KCTD2	0.57	0
3068097	9732	DOCK4	0.507	0
3043895	9805	SCRN1	0.613	0
3219788	54566	EPB41L4B	0.406	0
3670772	80790	CMIP	0.621	0
3660213	1540	CYLD	0.52	0
2363372	126823	KLHDC9	0.558	0
3743763	57659	ZBTB4	0.547	0
2497161	8807	IL18RAP	0.365	0
2963313	57231	SNX14	0.656	0
2880051	5521	PPP2R2B	0.331	0
3421511	4069	LYZ	0.233	0
2950329	3113	HLA-DPA1	0.298	0
2748061	23321	TRIM2	0.551	0
2398073	54455	FBXO42	0.565	0
3830961	333	APLP1	0.523	0
2766492	201895	C4orf34	0.513	0
3558118	115817	DHRS1	0.563	0
3617312	9990	SLC12A6	0.527	0
4011189	4983	OPHN1	0.349	0
3375396	9066	SYT7	0.435	0
2881300	815	CAMK2A	0.334	0
3743551	1366	CLDN7	0.612	0
3239437	57512	GPR158	0.307	0
2943874	63971	KIF13A	0.473	0
2806643	6507	SLC1A3	0.325	0
3639406	400451	FAM174B	0.549	0
3403015	2026	ENO2	0.611	0
2513471	6326	SCN2A	0.339	0
3104489	11075	STMN2	0.497	0
3475587	6249	CLIP1	0.57	0
3728509	140735	DYNLL2	0.575	0
3392332	23705	CADM1	0.441	0
4007126	6853	SYN1	0.529	0
2553576	57142	RTN4	0.647	0
3970214	9185	REPS2	0.531	0
2892277	4835	NQO2	0.367	0
2909948	7021	TFAP2B	0.158	0
3250863	8879	SGPL1	0.569	0
3487600	144811	C13orf31	0.416	0
3747657	201163	FLCN	0.58	0
3013178	64921	CASD1	0.573	0
2551924	805	CALM2	0.589	0
3057650	7532	YWHAG	0.636	0
3706255	9905	SGSM2	0.541	0
3642358	80213	TM2D3	0.584	0
3593065	6557	SLC12A1	0.465	0
2317434	127262	TPRG1L	0.451	0
3283920	94134	ARHGAP12	0.515	0
3762753	56934	CA10	0.217	0
3757433	47	ACLY	0.603	0
3852034	55621	TRMT1	1.72	0.043
3776139	10403	NDC80	2.84	0.043
2887633	91272	FAM44B	1.708	0.043
3856594	7594	ZNF43	2.202	0.043
3849797	93134	ZNF561	1.775	0.043
3892812	28231	SLCO4A1	2.555	0.043
3090922	5520	PPP2R2A	1.674	0.043
3108489	55353	LAPTM4B	1.648	0.043
2735221	5311	PKD2	1.997	0.043
3968122	6907	TBL1X	2.089	0.043
3428845	55010	C12orf48	2.66	0.043
3333358	3619	INCENP	1.768	0.043
3854218	93323	NY-SAR-48	1.894	0.043
2742829	27152	INTU	1.902	0.043
3870195	342926	ZNF677	1.919	0.043
2633460	84319	C3orf26	1.821	0.043
3666146	9057	SLC7A6	1.579	0.043
2434129	317772	HIST2H2AB	2.09	0.043
3228191	64794	DDX31	1.825	0.043
3426917	10988	METAP2	1.563	0.043
3536650	122809	SOCS4	1.538	0.043
3479181	5426	POLE	1.878	0.043
3781531	91768	CABLES1	2.251	0.043
2775463	3184	HNRNPD	1.516	0.043
3290210	11130	ZWINT	2.458	0.043
3445028	2842	GPR19	1.864	0.043
2707824	56922	MCCC1	1.865	0.043
3044129	79017	GGCT	1.773	0.043
2757720	79441	C4orf15	1.865	0.043
3312490	4288	MKI67	3.917	0.043
2780734	93627	MGC16169	1.626	0.043
2900091	8332	HIST1H2AL	3.769	0.043
2711818	55341	LSG1	1.75	0.043
3529725	9985	REC8	1.871	0.043
2845591	65980	BRD9	1.595	0.043
3236448	79723	SUV39H2	2.169	0.043
3892660	6227	RPS21	1.638	0.043
3980981	26548	ITGB1BP2	2.539	0.043
2549455	80745	THUMPD2	1.822	0.043
2693014	84561	SLC12A8	2.591	0.043
2946319	8360	HIST1H4D	2.578	0.043
2558595	84908	FAM136A	1.931	0.043
3933923	875	CBS	2.091	0.043
3359751	7748	ZNF195	1.709	0.043
3957445	23481	PES1	1.843	0.043
3875242	54675	CRLS1	1.523	0.043
3340665	84649	DGAT2	2.087	0.043
3213847	53358	SHC3	2.759	0.043
3564872	64841	GNPNAT1	2.007	0.043
3435362	9735	KNTC1	1.935	0.043
3742727	56919	DHX33	1.763	0.043
3413875	10024	TROAP	2.929	0.043
3850069	1786	DNMT1	1.642	0.043
3838118	10856	RUVBL2	1.725	0.043
2791538	5481	PPID	1.77	0.043
3845620	55643	BTBD2	1.723	0.043
3995666	492	ATP2B3	2.041	0.043
3566652	26520	TIMM9	1.756	0.043
3549220	55148	UBR7	1.645	0.043
2568630	9392	TGFBRAP1	1.651	0.043
2518743	129401	NUP35	1.676	0.043
2595443	55759	WDR12	1.872	0.043
3603295	1381	CRABP1	8.37	0.043
2814642	64087	MCCC2	1.731	0.043
2367743	9588	PRDX6	1.896	0.043
2761151	9364	RAB28	1.6	0.043
2946369	8355	HIST1H3G	3.718	0.043
2702154	6747	SSR3	1.742	0.043
2733767	58478	ENOPH1	1.554	0.043
2762468	54876	C4orf30	1.65	0.043
2337003	51253	MRPL37	1.811	0.043
3258910	3070	HELLS	2.493	0.043
2473284	79172	CENPO	2.32	0.043
2905118	6428	SFRS3	1.628	0.043
2555630	10575	CCT4	1.621	0.043
3932131	8624	PSMG1	1.923	0.043
3564250	114088	TRIM9	2.76	0.043
2901660	80742	PRR3	1.661	0.043
2462456	55127	HEATR1	1.576	0.043
2776088	84142	FAM175A	1.875	0.043
2704763	151827	LRRC34	2.57	0.043
3319937	7465	WEE1	2.13	0.043
2947095	8356	HIST1H3J	3.53	0.043
3597603	9960	USP3	1.6	0.043
2449391	343450	KCNT2	2.032	0.043
2641341	28976	ACAD9	1.544	0.043
2438531	3068	HDGF	1.597	0.043
3758317	672	BRCA1	2.194	0.043
4012299	5255	PHKA1	2.006	0.043
2701595	170506	DHX36	1.596	0.043
2929036	84946	LTV1	1.738	0.043
3842345	11338	U2AF2	1.623	0.043
2963407	10492	SYNCRIP	1.58	0.043
3188050	92399	MRRF	1.667	0.043
2598099	580	BARD1	2.107	0.043
3820571	84971	ATG4D	1.751	0.043
2417174	26135	SERBP1	1.652	0.043
3995975	6748	SSR4	1.936	0.043
3655665	4150	MAZ	1.855	0.043
2714230	10336	PCGF3	1.757	0.043
3567984	5529	PPP2R5E	1.563	0.043
3980758	9968	MED12	1.692	0.043
2757427	3954	LETM1	1.607	0.043
2853768	9631	NUP155	1.659	0.043
2458742	286826	LIN9	1.94	0.043
2651671	55892	MYNN	1.604	0.043
2358171	9129	PRPF3	1.605	0.043
2364231	4921	DDR2	2.727	0.043
3441955	51258	MRPL51	1.526	0.043
3853942	10523	CHERP	1.775	0.043
2946215	8358	HIST1H3B	3.607	0.043
3643143	197335	WDR90	1.597	0.043
3837276	9704	DHX34	1.563	0.043
3382948	1207	CLNS1A	1.521	0.043
3080843	22976	PAXIP1	1.529	0.043
3929721	2618	GART	1.673	0.043
3512874	3936	LCP1	0.24	0.043
3758615	1845	DUSP3	0.474	0.043
3049700	168507	PKD1L1	0.477	0.043
2992814	10457	GPNMB	0.318	0.043
3975227	4128	MAOA	0.287	0.043
3928211	2897	GRIK1	0.291	0.043
3797032	23136	EPB41L3	0.243	0.043
3453774	55716	LMBR1L	0.643	0.043
2864849	23635	SSBP2	0.483	0.043
2590715	2487	FRZB	0.451	0.043
3053827	285908	LOC285908	0.599	0.043
2320347	93611	FBXO44	0.549	0.043
2903574	8705	B3GALT4	0.64	0.043
2831591	492311	LOC492311	0.463	0.043
3598199	348094	ANKDD1A	0.578	0.043
3199431	340481	ZDHHC21	0.585	0.043
3553872	3831	KLC1	0.647	0.043
2837232	3702	ITK	0.267	0.043
3057955	10875	FGL2	0.296	0.043
2321849	23341	DNAJC16	0.601	0.043
3743393	1742	DLG4	0.532	0.043
2436826	3782	KCNN3	0.557	0.043
2342220	51086	TNNI3K	0.439	0.043
3718682	163	AP2B1	0.605	0.043
3758845	10014	HDAC5	0.533	0.043
2405428	55223	TRIM62	0.584	0.043
2594627	285172	FAM126B	0.659	0.043
3513752	81617	CAB39L	0.367	0.043
2895159	3096	HIVEP1	0.39	0.043
3460593	51643	TMBIM4	0.542	0.043
3719980	3927	LASP1	0.576	0.043
3937130	128989	C22orf25	0.547	0.043
2461999	1130	LYST	0.436	0.043
2463227	6000	RGS7	0.376	0.043
3447798	55259	CASC1	0.527	0.043
3770979	201294	UNC13D	0.421	0.043
3417249	2065	ERBB3	0.152	0.043
3523318	259232	NALCN	0.33	0.043
2709235	1608	DGKG	0.203	0.043
3442427	10162	LPCAT3	0.604	0.043
3729172	1213	CLTC	0.653	0.043
2743800	57575	PCDH10	0.346	0.043
2402111	57035	C1orf63	0.506	0.043
3625326	9236	CCPG1	0.507	0.043
3707812	23302	WSCD1	0.424	0.043
3428333	121601	ANO4	0.317	0.043
2649723	64747	MFSD1	0.573	0.043
2325479	11123	RCAN3	0.168	0.043
3019158	54674	LRRN3	0.394	0.043
2841491	153222	C5orf41	0.609	0.043
2566414	11320	MGAT4A	0.592	0.043
2918982	2898	GRIK2	0.557	0.043
2545007	3797	KIF3C	0.545	0.043
2320762	55187	VPS13D	0.561	0.043
2482505	6711	SPTBN1	0.524	0.043
3717052	4763	NF1	0.662	0.043
3764022	404093	CUEDC1	0.615	0.043
3768791	23460	ABCA6	0.201	0.043
2678298	1776	DNASE1L3	0.218	0.043
3181193	23424	TDRD7	0.476	0.043
3589822	85455	DISP2	0.605	0.043
2713555	9711	KIAA0226	0.648	0.043
3661940	2775	GNAO1	0.502	0.043
2448710	339479	FAM5C	0.227	0.043
2870113	64839	FBXL17	0.588	0.043
3074857	5764	PTN	0.41	0.043
3772525	9267	CYTH1	0.558	0.043
2947975	285830	RP3-377H14.5	0.568	0.043
2597867	22807	IKZF2	0.471	0.043
3917555	284827	KRTAP13-4	0.632	0.043
2960955	26503	SLC17A5	0.506	0.043
3743852	9513	FXR2	0.618	0.043
2595388	130026	ICA1L	0.491	0.043
3804452	56853	BRUNOL4	0.479	0.043
3250278	3098	HK1	0.616	0.043
3226804	56904	SH3GLB2	0.537	0.043
3507465	283537	SLC46A3	0.427	0.043
3374402	9404	LPXN	0.475	0.043
3181240	7111	TMOD1	0.539	0.043
2367963	9910	RABGAP1L	0.493	0.043
3325907	10114	HIPK3	0.503	0.043
3557430	4624	MYH6	0.468	0.043
3755820	93210	PERLD1	0.606	0.043
2399409	23352	UBR4	0.624	0.043
3663181	29070	CCDC113	0.479	0.043
3992354	10479	SLC9A6	0.533	0.043
2620985	259236	TMIE	0.516	0.043
3449760	160518	DENND5B	0.583	0.043
3302467	118812	MORN4	0.57	0.043
3110171	528	ATP6V1C1	0.594	0.043
3924929	85318	BAGE3	0.044	0.043
2477438	25797	QPCT	0.435	0.043
3962734	25809	TTLL1	0.528	0.043
3755198	80725	SNIP	0.492	0.043
3487220	11215	AKAP11	0.597	0.043
2677723	50650	ARHGEF3	0.397	0.043
3746625	64518	TEKT3	0.462	0.043
3430086	255394	TCP11L2	0.488	0.043
4007550	27344	PCSK1N	0.482	0.043
3772661	7077	TIMP2	0.564	0.043
3460127	2799	GNS	0.622	0.043
3867708	3270	HRC	0.62	0.043
3554818	1397	CRIP2	0.452	0.043
3407926	55907	CMAS	0.619	0.043
2824198	324	APC	0.605	0.043
2408351	9783	RIMS3	0.47	0.043
2333318	5792	PTPRF	0.481	0.043
3361245	7761	ZNF214	0.523	0.043
3562910	161357	MDGA2	0.366	0.043
3349293	4684	NCAM1	0.53	0.043
2358693	10962	MLLT11	0.644	0.043
3254091	8512	MBL1P1	0.503	0.043
2993029	56164	STK31	0.411	0.043
3041816	1687	DFNA5	0.429	0.043
3488985	9445	ITM2B	0.64	0.043
3012819	55610	CCDC132	0.581	0.043
2863885	10184	LHFPL2	0.417	0.043
3726211	5164	PDK2	0.543	0.043
2393711	57470	LRRC47	0.56	0.043
3391255	3606	IL18	0.178	0.043
3455973	84926	SPRYD3	0.51	0.043
3757423	55175	KLHL11	0.547	0.043
3341155	726	CAPN5	0.428	0.043
3594031	29767	TMOD2	0.563	0.043
4012511	4674	NAP1L2	0.171	0.043
3939125	2781	GNAZ	0.643	0.043
3907711	64405	CDH22	0.411	0.043
2970086	3910	LAMA4	0.349	0.043
3714068	224	ALDH3A2	0.62	0.043
2395245	473	RERE	0.601	0.043
2800503	11044	POLS	1.58	0.109
3396883	84881	RPUSD4	1.653	0.109
3774593	64118	DUS1L	1.638	0.109
3149754	8667	EIF3H	1.528	0.109
3419471	9045	RPL14	1.706	0.109
2348896	8556	CDC14A	1.703	0.109
3027915	6742	SSBP1	1.514	0.109
3944620	4357	MPST	1.712	0.109
3331903	374393	FAM111B	2.99	0.109
2458289	3930	LBR	1.688	0.109
3869461	90317	ZNF616	1.594	0.109
2666904	9497	SLC4A7	1.642	0.109
2967276	64208	POPDC3	3.576	0.109
3125775	29883	CNOT7	1.534	0.109
3048413	5425	POLD2	1.606	0.109
2779486	3015	H2AFZ	1.945	0.109
3541137	1965	EIF2S1	1.623	0.109
2947100	8336	HIST1H2AM	2.798	0.109
2553282	23198	PSME4	1.632	0.109
3976670	10682	EBP	1.793	0.109
3361811	65975	STK33	3.6	0.109
2722377	57620	STIM2	1.67	0.109
3894995	6628	SNRPB	1.649	0.109
2952065	51645	PPIL1	1.657	0.109
3551485	2009	EML1	1.867	0.109
3915569	140578	CHODL	3.133	0.109
3119339	4061	LY6E	2.436	0.109
2796066	201965	RWDD4A	1.848	0.109
3970476	6322	SCML1	2.312	0.109
2336439	2882	GPX7	1.741	0.109
2758043	10227	MFSD10	1.509	0.109
2515402	254042	MAP1D	1.827	0.109
3872274	57191	VN1R1	2.053	0.109
3633221	9377	COX5A	1.661	0.109
3548788	53981	CPSF2	1.606	0.109
2528020	9654	TTLL4	1.949	0.109
2788143	10393	ANAPC10	1.894	0.109
3825141	79036	C19orf50	1.803	0.109
3629652	57722	NOPE	1.98	0.109
3706753	83903	GSG2	3.563	0.109
3373893	8501	SLC43A1	2.119	0.109
3486728	10166	SLC25A15	1.752	0.109
2949524	10919	EHMT2	1.685	0.109
3023149	2318	FLNC	2.175	0.109
3568080	112840	WDR89	1.72	0.109
2454444	4751	NEK2	2.121	0.109
3639031	9055	PRC1	2.466	0.109
3816611	7064	THOP1	1.659	0.109
2801526	22948	CCT5	1.609	0.109
2406420	63967	CLSPN	2.508	0.109
2766456	7358	UGDH	1.929	0.109
3544678	23093	TTLL5	1.654	0.109
3092663	7486	WRN	1.585	0.109
3652424	29904	EEF2K	1.59	0.109
2334098	11004	KIF2C	2.778	0.109
2682568	55164	SHQ1	1.677	0.109
3904747	5933	RBL1	1.69	0.109
3343008	84233	TMEM126A	1.74	0.109
2438125	7203	CCT3	1.644	0.109
3092605	7993	UBXN8	1.804	0.109
3110317	115908	CTHRC1	2.825	0.109
2806091	26064	RAI14	2.751	0.109
4016193	11013	TMSL8	2.706	0.109
3442322	83461	CDCA3	1.925	0.109
3718762	91608	RASL10B	2.018	0.109
2835960	10146	G3BP1	1.625	0.109
2772614	2926	GRSF1	1.649	0.109
2674845	79012	CAMKV	2.972	0.109
3632806	64220	STRA6	3.361	0.109
3902682	5326	PLAGL2	1.844	0.109
2605749	8864	PER2	1.993	0.109
3101622	23212	RRS1	1.772	0.109
3204692	84904	C9orf100	1.915	0.109
3101893	79848	CSPP1	1.587	0.109
2862696	8507	ENC1	2.56	0.109
2553970	87178	PNPT1	1.754	0.109
3835645	5817	PVR	2.251	0.109
3031383	29803	REPIN1	1.578	0.109
3110341	25879	WDSOF1	1.652	0.109
2723710	55276	PGM2	1.941	0.109
3557017	60686	C14orf93	1.656	0.109
2894663	55003	PAK1IP1	1.522	0.109
3347831	1662	DDX10	1.581	0.109
3839142	25888	ZNF473	1.679	0.109
2698996	26577	PCOLCE2	1.991	0.109
3474495	51499	TRIAP1	1.711	0.109
2607055	23178	PASK	1.717	0.109
3071700	3614	IMPDH1	1.656	0.109
3545466	10598	AHSA1	1.542	0.109
2608309	57633	LRRN1	4.648	0.109
2737840	493856	CISD2	1.656	0.109
4014029	27330	RPS6KA6	1.916	0.109
2738723	3033	HADH	1.709	0.109
2601021	10056	FARSB	1.575	0.109
3687363	8448	DOC2A	2.106	0.109
3864847	7771	ZFP112	1.643	0.109
2837479	54974	THG1L	1.721	0.109
3448428	55726	C12orf11	1.571	0.109
3970166	55787	CXorf15	1.752	0.109
2594569	4999	ORC2L	1.676	0.109
3401099	2288	FKBP4	1.657	0.109
3436544	140707	BRI3BP	1.65	0.109
2461891	148789	B3GALNT2	1.759	0.109
2500919	6574	SLC20A1	1.646	0.109
3779756	81929	SEH1L	1.639	0.109
2796790	57587	KIAA1430	1.636	0.109
2469529	245973	ATP6V1C2	1.677	0.109
3920003	8208	CHAF1B	1.853	0.109
2515183	80067	C2orf37	1.523	0.109
2481142	2956	MSH6	1.628	0.109
3114832	6713	SQLE	2.006	0.109
2608156	51095	TRNT1	1.646	0.109
3531163	1690	COCH	2.076	0.109
2946208	8366	HIST1H4B	1.982	0.109
2947283	9753	ZSCAN12	1.513	0.109
2840002	54908	CCDC99	1.756	0.109
2487918	525	ATP6V1B1	2.513	0.109
3145107	9134	CCNE2	2.06	0.109
2726828	23142	DCUN1D4	1.58	0.109
2834093	10915	TCERG1	1.558	0.109
2843619	3182	HNRNPAB	1.718	0.109
3976797	6839	SUV39H1	1.716	0.109
2469252	6241	RRM2	3.799	0.109
2792305	23520	ANP32C	3.589	0.109
2378180	27042	C1orf107	1.722	0.109
2827185	4001	LMNB1	2.224	0.109
2967321	5550	PREP	1.571	0.109
2555490	7514	XPO1	1.504	0.109
2527253	3485	IGFBP2	1.971	0.109
3326252	55226	NAT10	1.549	0.109
2877378	995	CDC25C	2.32	0.109
3872310	162972	ZNF550	1.658	0.109
3774635	2194	FASN	1.611	0.109
2744501	25819	CCRN4L	1.873	0.109
3371225	8534	CHST1	0.411	0.109
3766716	55852	TEX2	0.547	0.109
3742460	23125	CAMTA2	0.595	0.109
2318637	9341	VAMP3	0.5	0.109
3735623	79157	MFSD11	0.649	0.109
2398193	114819	CROCCL2	0.615	0.109
2989764	30010	NXPH1	0.208	0.109
2627251	132204	SYNPR	0.312	0.109
2320619	9927	MFN2	0.544	0.109
3362795	50862	RNF141	0.595	0.109
3509473	9201	DCLK1	0.508	0.109
3061438	54809	SAMD9	0.372	0.109
3708704	5430	POLR2A	0.647	0.109
3089102	2039	EPB49	0.462	0.109
3404567	283420	CLEC9A	0.327	0.109
2774123	339965	FLJ25770	0.33	0.109
2444899	7143	TNR	0.342	0.109
3402786	920	CD4	0.371	0.109
3740367	124935	SLC43A2	0.527	0.109
3748188	2314	FLII	0.61	0.109
3305801	114815	SORCS1	0.233	0.109
2930863	5110	PCMT1	0.625	0.109
3557350	51310	SLC22A17	0.5	0.109
2525533	4133	MAP2	0.56	0.109
3204558	80256	KIAA1539	0.567	0.109
3453837	7846	TUBA1A	0.602	0.109
3402899	8078	USP5	0.647	0.109
2451261	127833	SYT2	0.387	0.109
2389789	51097	SCCPDH	0.599	0.109
3173673	8395	PIP5K1B	0.353	0.109
3463571	4659	PPP1R12A	0.655	0.109
3924783	3275	PRMT2	0.551	0.109
2747961	85462	FHDC1	0.476	0.109
2411642	84871	AGBL4	0.461	0.109
3873629	140885	SIRPA	0.559	0.109
2544238	50618	ITSN2	0.582	0.109
2833024	9604	RNF14	0.641	0.109
3620799	146057	TTBK2	0.622	0.109
2356115	10628	TXNIP	0.523	0.109
2333658	533	ATP6V0B	0.528	0.109
3148387	137735	ABRA	0.559	0.109
3077502	9747	FAM115A	0.605	0.109
3259785	10023	FRAT1	0.523	0.109
2859734	373	TRIM23	0.607	0.109
3739679	55275	VPS53	0.64	0.109
3356539	50863	HNT	0.269	0.109
3303683	79955	PDZD7	0.604	0.109
2623859	11188	NISCH	0.636	0.109
3943207	7533	YWHAH	0.64	0.109
3447863	3845	KRAS	0.65	0.109
2903189	3122	HLA-DRA	0.277	0.109
3716048	57551	TAOK1	0.659	0.109
3796992	147525	C18orf18	0.511	0.109
3160895	3717	JAK2	0.525	0.109
3393670	120425	AMICA1	0.281	0.109
2995811	10842	C7orf16	0.213	0.109
2319560	10277	UBE4B	0.626	0.109
2329196	113451	ADC	0.507	0.109
3784208	1837	DTNA	0.571	0.109
3657041	3687	ITGAX	0.362	0.109
3395691	55800	SCN3B	0.429	0.109
3204285	6363	CCL19	0.123	0.109
2891241	56940	DUSP22	0.476	0.109
3875642	23236	PLCB1	0.493	0.109
3035892	2768	GNA12	0.621	0.109
2938196	55770	EXOC2	0.621	0.109
2390158	343170	OR14K1	0.559	0.109
2616204	25827	FBXL2	0.573	0.109
3299661	387700	SLC16A12	0.335	0.109
2898934	10590	SCGN	0.433	0.109
3426301	8738	CRADD	0.577	0.109
3768703	10350	ABCA9	0.248	0.109
3100166	5862	RAB2A	0.641	0.109
2812591	401191	FLJ46010	0.652	0.109
3009198	57414	RHBDD2	0.586	0.109
2358949	57530	CGN	0.581	0.109
3063856	352954	tcag7.1177	0.553	0.109
2345929	84230	LRRC8C	0.549	0.109
2905256	221477	C6orf89	0.629	0.109
2327542	54952	TRSPAP1	0.549	0.109
3758157	8678	BECN1	0.627	0.109
3070873	2861	GPR37	0.606	0.109
3726691	8714	ABCC3	0.468	0.109
2487696	51449	PCYOX1	0.605	0.109
3478457	2054	STX2	0.625	0.109
3597476	51762	RAB8B	0.617	0.109
3702352	83693	HSDL1	0.647	0.109
3514639	79758	DHRS12	0.6	0.109
2329041	57648	KIAA1522	0.547	0.109
3108146	6383	SDC2	0.498	0.109
3770743	2885	GRB2	0.632	0.109
3907830	63916	ELMO2	0.63	0.109
3357303	27034	ACAD8	0.637	0.109
2961647	3351	HTR1B	0.491	0.109
2988594	222962	SLC29A4	0.554	0.109
2914070	4646	MYO6	0.533	0.109
2954176	5961	PRPH2	0.224	0.109
3175274	5125	PCSK5	0.438	0.109
2971204	222545	GPRC6A	0.582	0.109
3702499	57707	KIAA1609	0.612	0.109
3744217	6844	VAMP2	0.509	0.109
3929705	54943	DNAJC28	0.537	0.109
3128731	10687	PNMA2	0.583	0.109
3722286	146923	RUNDC1	0.529	0.109
2676141	56920	SEMA3G	0.5	0.109
2567167	164832	LONRF2	0.495	0.109
3476330	80212	CCDC92	0.62	0.109
2767378	10396	ATP8A1	0.537	0.109
3161566	23081	JMJD2C	0.594	0.109
3831975	163255	ZNF540	0.506	0.109
3260018	118813	ZFYVE27	0.591	0.109
2905664	60685	ZFAND3	0.644	0.109
3217167	7464	CORO2A	0.452	0.109
3597521	83464	APH1B	0.599	0.109
3000953	7378	UPP1	0.39	0.109
2426840	22911	WDR47	0.575	0.109
3634682	1143	CHRNB4	0.412	0.109
3864597	56006	C19orf61	1.519	0.228
3840224	84436	ZNF528	1.879	0.228
2768273	152518	NFXL1	1.879	0.228
2636726	79691	QTRTD1	1.567	0.228
3864869	26974	ZNF285A	1.818	0.228
2596689	151194	FAM119A	1.817	0.228
3847814	8570	KHSRP	1.529	0.228
2645387	92370	ACPL2	1.625	0.228
3817546	84717	HDGF2	1.619	0.228
3821995	2639	GCDH	1.709	0.228
3852565	55723	ASF1B	2.428	0.228
2443518	92342	C1orf156	1.61	0.228
3720896	990	CDC6	2.878	0.228
3394092	2542	SLC37A4	1.607	0.228
2773907	55153	SDAD1	1.651	0.228
3110272	8323	FZD6	2.153	0.228
3260937	56652	C10orf2	1.69	0.228
3482977	51082	POLR1D	1.697	0.228
3567873	27133	KCNH5	7.245	0.228
3807569	10449	ACAA2	1.645	0.228
3473524	4842	NOS1	4.331	0.228
2668351	7342	UBP1	1.578	0.228
3004628	51427	ZNF107	2.113	0.228
3781082	6632	SNRPD1	1.797	0.228
3912718	6874	TAF4	1.521	0.228
3134034	5591	PRKDC	1.564	0.228
2519756	84128	WDR75	1.523	0.228
2347023	343099	CCDC18	1.841	0.228
4021341	51114	ZDHHC9	1.901	0.228
4021508	55609	ZNF280C	1.764	0.228
3377826	84153	RNASEH2C	1.527	0.228
3385834	2915	GRM5	2.557	0.228
3111530	56943	ENY2	1.726	0.228
2700727	27230	SERP1	1.896	0.228
3120699	9684	LRRC14	1.549	0.228
3630668	91860	CALML4	1.712	0.228
3373946	26519	TIMM10	1.667	0.228
3479519	90462	ZNF605	1.547	0.228
2546874	79623	GALNT14	2.673	0.228
3570454	51241	COX16	1.614	0.228
3324321	63982	ANO3	5.186	0.228
2645906	5357	PLS1	1.769	0.228
2720732	133015	C4orf28	1.568	0.228
2494472	150771	ITPRIPL1	1.582	0.228
2620538	23395	LARS2	1.662	0.228
3842675	147947	ZNF542	1.779	0.228
4009667	2245	FGD1	1.69	0.228
3107724	137682	C8orf38	1.567	0.228
2931391	25902	MTHFD1L	1.596	0.228
3281703	56952	PRTFDC1	1.895	0.228
3301011	64318	NOC3L	1.699	0.228
3964154	64781	CERK	1.642	0.228
2721809	29063	ZCCHC4	1.614	0.228
2682729	23024	PDZRN3	2.493	0.228
2662020	56852	RAD18	1.723	0.228
3388807	4312	MMP1	2.755	0.228
3085065	90459	THEX1	1.805	0.228
2640507	84303	CHCHD6	1.644	0.228
2330773	55143	CDCA8	2.143	0.228
3629761	81556	C15orf44	1.554	0.228
2577958	1615	DARS	1.618	0.228
2900074	8341	HIST1H2BN	1.821	0.228
3945376	56993	TOMM22	1.724	0.228
3690747	869	CBLN1	2.407	0.228
2438344	54865	GPATCH4	1.709	0.228
3978453	54552	GNL3L	1.527	0.228
3418007	6472	SHMT2	2.27	0.228
2696252	6259	RYK	1.643	0.228
3629350	51324	SPG21	1.53	0.228
3879467	22803	XRN2	1.591	0.228
2676579	91869	RFT1	1.627	0.228
3557408	10278	EFS	2.692	0.228
3157596	1936	EEF1D	1.535	0.228
3097701	54212	SNTG1	3.614	0.228
3635903	388161	LOC388161	1.72	0.228
2780522	27068	PPA2	1.736	0.228
3435902	57696	DDX55	1.522	0.228
2376037	4194	MDM4	1.519	0.228
2753880	55602	CDKN2AIP	1.654	0.228
3529857	161424	C14orf21	1.569	0.228
3872560	10172	ZNF256	1.599	0.228
2504766	84826	SFT2D3	1.733	0.228
2740005	51574	LARP7	1.602	0.228
3820865	10498	CARM1	1.625	0.228
2733898	79725	THAP9	1.775	0.228
2752478	116966	WDR17	1.664	0.228
3361021	6881	TAF10	1.604	0.228
2418570	204962	SLC44A5	2.778	0.228
3721452	60681	FKBP10	2.411	0.228
2768654	132299	OCIAD2	1.702	0.228
3567469	57570	TRMT5	1.541	0.228
2827772	171019	ADAMTS19	2.61	0.228
2581548	55660	PRPF40A	1.558	0.228
2919399	389421	LIN28B	2.616	0.228
4024160	286410	ATP11C	1.737	0.228
2350741	127002	ATXN7L2	1.599	0.228
2972063	221322	C6orf170	1.512	0.228
3240012	84930	MASTL	1.896	0.228
3867092	10945	KDELR1	1.701	0.228
2987410	4521	NUDT1	1.55	0.228
3867223	6141	RPL18	1.94	0.228
2363784	3310	HSPA6	3.524	0.228
2596763	7855	FZD5	2.661	0.228
3891530	116154	PHACTR3	1.703	0.228
3866898	3978	LIG1	1.61	0.228
2620150	285349	ZNF660	1.651	0.228
2527196	6168	RPL37A	1.622	0.228
2594435	130535	KCTD18	1.518	0.228
3180212	169841	ZNF169	1.607	0.228
3083778	79648	MCPH1	1.517	0.228
3559794	112487	C14orf126	1.71	0.228
3860410	284406	ZFP82	1.596	0.228
2757540	7469	WHSC2	1.614	0.228
3829242	4037	LRP3	1.658	0.228
3145980	10247	HRSP12	2.239	0.228
2386418	6905	TBCE	1.581	0.228
3629567	54956	PARP16	1.767	0.228
3182781	10592	SMC2	1.678	0.228
2985964	253769	WDR27	1.68	0.228
3816834	56926	NCLN	1.633	0.228
2527856	9125	RQCD1	1.535	0.228
3837132	10055	SAE1	1.613	0.228
2586348	29081	METTL5	1.605	0.228
2541230	51594	NAG	4.049	0.228
2965653	81491	GPR63	1.788	0.228
3949722	25817	FAM19A5	2.895	0.228
3997946	5613	PRKX	1.688	0.228
2756497	521	ATP5I	1.636	0.228
2495806	51263	MRPL30	1.544	0.228
2608419	6419	SETMAR	1.653	0.228
3831260	7705	ZNF146	1.52	0.228
2438482	81875	ISG20L2	1.977	0.228
2692199	54437	SEMA5B	2.032	0.228
2727762	79644	SRD5A3	1.924	0.228
3860999	163115	ZNF781	1.71	0.228
2705164	56648	EIF5A2	1.826	0.228
3959631	8664	EIF3D	1.533	0.228
2745499	84640	USP38	1.647	0.228
2544468	391356	C2orf79	1.661	0.228
3259400	54619	CCNJ	1.76	0.228
2881413	6208	RPS14	1.578	0.228
3158190	23246	BOP1	1.695	0.228
2411228	6491	STIL	2.001	0.228
3751121	2319	FLOT2	0.628	0.228
2405312	127544	RNF19B	0.568	0.228
2897899	6659	SOX4	0.507	0.228
3405396	1389	CREBL2	0.598	0.228
3779950	753	C18orf1	0.461	0.228
3238528	9576	SPAG6	0.252	0.228
2536625	666	BOK	0.555	0.228
3414885	9498	SLC4A8	0.489	0.228
3066297	6733	SRPK2	0.665	0.228
3886294	84969	TOX2	0.372	0.228
3743167	51003	MED31	0.636	0.228
2326496	79947	DHDDS	0.623	0.228
2329887	23154	NCDN	0.589	0.228
4004044	1756	DMD	0.319	0.228
2635641	25945	PVRL3	0.381	0.228
3126087	427	ASAH1	0.638	0.228
3815416	10347	ABCA7	0.593	0.228
3692928	583	BBS2	0.572	0.228
3982293	57692	MAGEE1	0.636	0.228
2763912	91050	CCDC149	0.539	0.228
3665116	865	CBFB	0.632	0.228
2962113	6785	ELOVL4	0.548	0.228
3294499	5532	PPP3CB	0.63	0.228
3497586	10150	MBNL2	0.528	0.228
2486901	10887	PROKR1	0.546	0.228
3622282	90525	SHF	0.58	0.228
3961023	23492	CBX7	0.556	0.228
2832291	29930	PCDHB1	0.409	0.228
3887241	57468	SLC12A5	0.51	0.228
3622436	7782	SLC30A4	0.551	0.228
3962839	80274	SCUBE1	0.406	0.228
3457752	6773	STAT2	0.504	0.228
3930235	1827	RCAN1	0.471	0.228
2409770	79639	TMEM53	0.643	0.228
2807621	5734	PTGER4	0.433	0.228
2993124	4852	NPY	0.2	0.228
3047953	79020	C7orf25	0.597	0.228
3444009	64581	CLEC7A	0.354	0.228
2452724	148811	PM20D1	0.565	0.228
2474071	22924	MAPRE3	0.538	0.228
3637818	4916	NTRK3	0.365	0.228
3088544	526	ATP6V1B2	0.635	0.228
2864449	256987	SERINC5	0.506	0.228
2452478	93273	LEMD1	0.393	0.228
2366941	2328	FMO3	0.269	0.228
2451493	51706	CYB5R1	0.608	0.228
3489212	22862	FNDC3A	0.643	0.228
3132782	6422	SFRP1	0.458	0.228
2736462	658	BMPR1B	0.436	0.228
3391653	1813	DRD2	0.282	0.228
3595846	54629	FAM63B	0.591	0.228
2321238	7799	PRDM2	0.607	0.228
3325839	55346	TCP11L1	0.659	0.228
3416577	3071	NCKAP1L	0.364	0.228
3543539	89932	PAPLN	0.336	0.228
2434746	55793	FAM63A	0.592	0.228
2400059	26279	PLA2G2D	0.424	0.228
4023901	158696	FLJ30672	0.371	0.228
3672489	3394	IRF8	0.271	0.228
2950263	3109	HLA-DMB	0.416	0.228
2814756	4131	MAP1B	0.6	0.228
2448336	5132	PDC	0.516	0.228
3283613	220929	ZNF438	0.471	0.228
2432571	84265	POLR3GL	0.611	0.228
2941476	7020	TFAP2A	0.479	0.228
2335671	1996	ELAVL4	0.445	0.228
2694931	23023	TMCC1	0.657	0.228
4007899	6855	SYP	0.58	0.228
2855285	6414	SEPP1	0.345	0.228
3462567	3747	KCNC2	0.419	0.228
3687260	10423	CDIPT	0.622	0.228
3865511	24139	EML2	0.561	0.228
3548346	801	CALM1	0.657	0.228
3244488	83937	RASSF4	0.396	0.228
3744324	80169	C17orf68	0.659	0.228
3957486	150290	DUSP18	0.58	0.228
3149528	7227	TRPS1	0.396	0.228
3744800	9482	STX8	0.586	0.228
2759205	5522	PPP2R2C	0.369	0.228
2655113	54800	KLHL24	0.639	0.228
2736322	10611	PDLIM5	0.447	0.228
2871176	7905	REEP5	0.575	0.228
3929325	8867	SYNJ1	0.607	0.228
2935311	135138	PACRG	0.323	0.228
3634811	1512	CTSH	0.322	0.228
2404418	2170	FABP3	0.395	0.228
2903401	3115	HLA-DPB1	0.342	0.228
3259631	84458	LCOR	0.584	0.228
3185522	1317	SLC31A1	0.603	0.228
3257670	84333	PCGF5	0.444	0.228
3432394	22895	RPH3A	0.373	0.228
3910724	140689	CBLN4	0.355	0.228
3714659	25979	DHRS7B	0.65	0.228
2418408	127254	C1orf173	0.494	0.228
3074260	29062	WDR91	0.649	0.228
3447348	6660	SOX5	0.37	0.228
3498502	9375	TM9SF2	0.665	0.228
3220384	1902	LPAR1	0.46	0.228
2521446	80219	COQ10B	0.574	0.228
2595560	65059	RAPH1	0.636	0.228
3917563	254950	KRTAP15-1	0.499	0.228
2374926	149345	SHISA4	0.525	0.228
3577612	5265	SERPINA1	0.355	0.228
2399620	23065	KIAA0090	0.624	0.228
3202421	203228	C9orf72	0.598	0.228
2405036	55108	BSDC1	0.61	0.228
3299408	55328	C10orf59	0.589	0.228
3741668	55421	C17orf85	0.646	0.228
3209726	216	ALDH1A1	0.216	0.228
3601051	4756	NEO1	0.463	0.228
2550522	678	ZFP36L2	0.539	0.228
3653123	5579	PRKCB	0.343	0.228
2412312	22996	TTC39A	0.378	0.228
3973839	1536	CYBB	0.381	0.228
3432030	80724	ACAD10	0.632	0.228
3346548	330	BIRC3	0.356	0.228
3725392	10241	CALCOCO2	0.465	0.228
3108526	4147	MATN2	0.37	0.228
3031181	155066	ATP6V0E2	0.627	0.228
3553998	122402	TDRD9	0.34	0.228
2833286	23092	ARHGAP26	0.588	0.228
2777276	9429	ABCG2	0.377	0.228
3605268	53346	TM6SF1	0.55	0.228
2883440	8728	ADAM19	0.62	0.228
3488602	23143	LRCH1	0.622	0.228
3061484	253012	HEPACAM2	0.466	0.228
3045570	57057	TBX20	0.455	0.228
3723378	752	FMNL1	0.546	0.228
3759778	201176	ARHGAP27	0.626	0.228
3348790	85458	DIXDC1	0.634	0.228
3419641	57522	SRGAP1	0.529	0.228
3757990	162427	FAM134C	0.646	0.228
3627422	6095	RORA	0.538	0.228
3536434	23034	SAMD4A	0.565	0.228
3684486	10261	IGSF6	0.395	0.228
3862704	9253	NUMBL	0.623	0.228
3444147	3821	KLRC1	0.345	0.228
3039247	1607	DGKB	0.306	0.228
3627248	302	ANXA2	0.357	0.228
3868557	84258	SYT3	0.453	0.228
3457101	3679	ITGA7	0.488	0.228
2831350	51523	CXXC5	0.45	0.228
3050462	2887	GRB10	0.505	0.228
3167110	304	ANXA2P2	0.327	0.228
2399687	246181	AFAR3	0.667	0.228
3154002	3786	KCNQ3	0.477	0.228
2907066	2978	GUCA1A	0.486	0.228
3507798	5412	UBL3	0.561	0.228
3667332	146433	IL34	0.539	0.228
3988538	3597	IL13RA1	0.37	0.228
3234760	10659	CUGBP2	0.466	0.228
3354443	219855	SLC37A2	0.558	0.228
3518496	23077	MYCBP2	0.61	0.228
3679812	2903	GRIN2A	0.463	0.228
3799167	65258	MPPE1	0.653	0.228
2428796	26191	PTPN22	0.437	0.228
3953879	113691	MGC16703	0.592	0.228
3201784	1993	ELAVL2	0.338	0.228
3935486	6285	S100B	0.246	0.228
3058209	9863	MAGI2	0.544	0.228
2509900	3800	KIF5C	0.6	0.228
3280573	10529	NEBL	0.331	0.228
3456260	11016	ATF7	0.648	0.228
2397695	842	CASP9	0.608	0.228
2987843	221935	SDK1	0.49	0.228
3597421	114294	LACTB	0.636	0.228
2709778	604	BCL6	0.331	0.228
3175119	26578	OSTF1	0.404	0.228
3698422	388289	C16orf47	0.264	0.228
3226844	1384	CRAT	0.617	0.228
3981371	5303	PIN4	0.651	0.228
2624291	5580	PRKCD	0.484	0.228
3911767	1522	CTSZ	0.435	0.228
3592023	567	B2M	0.477	0.228
2532021	5757	PTMA	1.679	0.419
3854892	25804	LSM4	1.681	0.419
3816699	126295	ZNF57	1.78	0.419
3835280	7638	ZNF221	1.656	0.419
3845899	26517	TIMM13	1.602	0.419
3138464	5150	PDE7A	1.545	0.419
2759404	80273	GRPEL1	1.614	0.419
2946106	10786	SLC17A3	1.937	0.419
4007009	54539	NDUFB11	1.563	0.419
2458338	55740	ENAH	1.752	0.419
3214496	4920	ROR2	2.637	0.419
3013952	57001	ACN9	1.595	0.419
2363902	11266	DUSP12	1.501	0.419
3530982	55632	KIAA1333	1.615	0.419
3376235	54663	WDR74	1.538	0.419
3108072	9791	PTDSS1	1.633	0.419
2713837	255403	ZNF718	1.713	0.419
2780099	133308	NHEDC2	1.737	0.419
3750785	10615	SPAG5	2.034	0.419
4000512	5277	PIGA	1.841	0.419
3645816	7627	ZNF75A	1.555	0.419
3846065	58492	ZNF77	1.528	0.419
3642837	26063	DECR2	1.59	0.419
2562605	25885	POLR1A	1.613	0.419
3490655	26586	CKAP2	1.868	0.419
3358425	55367	LRDD	1.634	0.419
3948543	55007	FAM118A	1.675	0.419
2547114	7498	XDH	2.06	0.419
3417485	79035	OBFC2B	1.642	0.419
3860277	5438	POLR2I	1.584	0.419
3719150	284098	PIGW	1.535	0.419
3983962	1730	DIAPH2	1.738	0.419
3329343	4192	MDK	1.741	0.419
2911257	57691	KIAA1586	1.529	0.419
2777412	84992	PIGY	1.666	0.419
2465182	64216	TFB2M	1.563	0.419
2420958	54680	ZNHIT6	1.599	0.419
2602997	151473	SLC16A14	1.739	0.419
3580769	1152	CKB	1.97	0.419
2402416	79000	C1orf135	1.781	0.419
3848651	10469	TIMM44	1.592	0.419
3368520	1479	CSTF3	1.607	0.419
3590014	57082	CASC5	2.635	0.419
4026902	8260	ARD1A	1.54	0.419
3517251	1602	DACH1	2.858	0.419
3630957	80035	C15orf28	1.561	0.419
3203753	55833	UBAP2	1.545	0.419
2743085	55132	LARP2	1.643	0.419
2947063	8330	HIST1H2AK	1.739	0.419
3543619	79697	C14orf169	1.64	0.419
2815331	689	BTF3	1.699	0.419
3539070	3091	HIF1A	1.764	0.419
3354389	80071	CCDC15	2.027	0.419
2468920	51692	CPSF3	1.739	0.419
3260586	6319	SCD	2.666	0.419
3962781	27349	MCAT	1.51	0.419
2348792	54482	CCDC76	1.585	0.419
3505937	55835	CENPJ	1.862	0.419
3772187	8475	EPR1	1.903	0.419
4019160	90293	KLHL13	1.83	0.419
3179706	65268	WNK2	1.935	0.419
2783788	11107	PRDM5	2.256	0.419
2620194	7584	ZNF35	1.585	0.419
2412799	4998	ORC1L	2.099	0.419
2754582	83891	SNX25	1.822	0.419
3848689	1994	ELAVL1	1.739	0.419
3402935	7167	TPI1	1.853	0.419
3655628	3835	KIF22	1.717	0.419
3658980	84706	GPT2	1.573	0.419
2858668	1161	ERCC8	1.538	0.419
2793441	51166	AADAT	1.609	0.419
3114064	93594	WDR67	1.592	0.419
2545478	10669	CGREF1	1.784	0.419
3022814	29923	HIG2	1.866	0.419
3399545	23310	NCAPD3	1.637	0.419
3341024	25987	TSKU	1.639	0.419
3563814	79944	L2HGDH	1.504	0.419
2639874	7372	UMPS	1.544	0.419
2709606	116832	RPL39L	1.61	0.419
3173831	2395	FXN	1.629	0.419
3543857	145482	PTGR2	1.658	0.419
3304004	10360	NPM3	1.508	0.419
3290746	220963	SLC16A9	1.773	0.419
3401259	7004	TEAD4	1.855	0.419
3629610	9543	PUNC	1.629	0.419
2480992	4436	MSH2	1.555	0.419
3845868	51690	LSM7	1.567	0.419
3835544	7770	ZNF227	1.627	0.419
2917767	79694	MANEA	1.636	0.419
3643703	7329	UBE2I	1.506	0.419
3856554	163227	ZNF100	1.799	0.419
3648247	116028	C16orf75	1.61	0.419
2437893	56893	UBQLN4	2.363	0.419
3849752	79088	ZNF426	1.551	0.419
3454223	29127	RACGAP1	1.821	0.419
3468261	79023	NUP37	1.528	0.419
2439944	93183	PIGM	1.586	0.419
2845351	25845	LOC25845	1.513	0.419
3817670	55527	FEM1A	1.55	0.419
3747199	201161	PRR6	1.942	0.419
2795819	1635	DCTD	1.677	0.419
2545549	8884	SLC5A6	1.659	0.419
2743315	79960	PHF17	1.544	0.419
3862471	208	AKT2	1.53	0.419
2779335	93587	RG9MTD2	1.696	0.419
3250055	9188	DDX21	1.625	0.419
3716893	79915	ATAD5	1.888	0.419
2742935	22824	HSPA4L	1.838	0.419
2398706	4237	MFAP2	2.112	0.419
2838598	900	CCNG1	1.622	0.419
2459616	92815	HIST3H2A	1.776	0.419
3082759	9228	DLGAP2	2.209	0.419
3082181	54892	NCAPG2	1.836	0.419
3849267	148156	ZNF558	1.528	0.419
3822805	9524	GPSN2	1.642	0.419
2887490	8614	STC2	2.114	0.419
2611122	80746	TSEN2	1.507	0.419
2770193	132949	AASDH	2.087	0.419
3950405	9889	ZBED4	1.617	0.419
2656837	6480	ST6GAL1	1.95	0.419
2708817	90407	TMEM41A	1.617	0.419
3738205	6182	MRPL12	1.518	0.419
3844094	201514	ZNF584	1.522	0.419
4012154	6191	RPS4X	1.814	0.419
4009238	8243	SMC1A	1.511	0.419
2784352	11162	NUDT6	1.628	0.419
2519480	51454	GULP1	5.37	0.419
3566910	64582	GPR135	1.717	0.419
3865301	2068	ERCC2	1.566	0.419
2686023	131566	DCBLD2	1.626	0.419
3374856	54948	MRPL16	1.544	0.419
2907671	5754	PTK7	1.65	0.419
3980329	27112	FAM155B	1.879	0.419
3770721	60386	SLC25A19	1.539	0.419
3321361	10418	SPON1	4.062	0.419
3332913	51259	TMEM216	1.588	0.419
3101385	9650	MTFR1	1.592	0.419
3458133	5557	PRIM1	1.56	0.419
3485074	5983	RFC3	1.835	0.419
3363091	374378	GALNTL4	1.745	0.419
2340078	57685	CACHD1	2.015	0.419
3882012	1789	DNMT3B	1.872	0.419
[truncated: 1,300 more rows]
