# Supplementary material for: Exon array analysis reveals neuroblastoma tumors have distinct alternative splicing patterns according to stage and MYCN amplification status
Source: BMC Med Genomics. 2011 Apr 18;4:35. doi: 10.1186/1755-8794-4-35 (PMC3096898; doi:10.1186/1755-8794-4-35)
Supplement: Additional file 4 — Gene Ontology enrichment of alternative spliced and/or differentially expressed candidate genes in stage 4- vs 1- tumors. [file 1755-8794-4-35-S4.XLS]

## Sheet: St 1- vs 4- Splicing
Additional File 4: Gene Ontology enrichment of alternatively spliced candidate genes between stage 1- and 4-
Term	Count	%	PValue	FDR	Genes
GO:0016043~cellular component organization and biogenesis	84	0.2386	9.31895e-07	0.00178269	ANK3, PRKCZ, DNAJB6, PEX1, SYN1, CHL1, NRXN1, PACSIN3, ROBO1, KIF5C, ARHGEF17, CHD5, CADPS, NRCAM, ACTR3B, IPO9, NCOA7, CTNNA1, NPM1, GNAO1, WASL, TNPO1, SLIT3, KLHL1, BAIAP3, NRXN2, DLG4, RTCD1, CASP3, EPB41L3, DDX1, THRAP3, SRPK2, PGAP1, LYST, RYK, MYST4, C1QTNF2, MAP2, EPS15, AMPH, VPS41, SLIT2, ADRB2, RORB, JMJD1B, KIF2A, MAP4, PA2G4, KIF1B, SGCD, SLITRK6, TUBB4, HSPD1, MEGF10, APC, PAK2, PCL…
GO:0007010~cytoskeleton organization and biogenesis	27	0.0767	4.98289e-06	0.00953176	PRKCZ, ANK3, DNAJB6, PEX1, KIF2A, MAP4, KIF1B, TUBB4, SGCD, KIF5C, ARHGEF17, APC, ACTR3B, WASL, PCLO, MAP7, HOOK3, KLHL1, EPB41L3, APBA1, DST, DLG1, MAP2, SPTBN1, TMSB4Y, KIFAP3, RASA1,
GO:0007155~cell adhesion	32	0.0909	4.06909e-05	0.0778123	PLXNC1, SCARB2, NRXN1, CHL1, ADAM22, ROBO1, CADM3, CNTN5, NEGR1, MEGF10, APC, NRCAM, CTNNA1, FLRT2, FREM1, CDH18, NRXN2, CDH6, NCAM2, CTNND2, APBA1, DST, DLG1, PCDH10, AMIGO2, CADM4, ITGA8, RGMB, CDH10, VEZT, CTNNA2, RASA1,
GO:0022610~biological adhesion	32	0.0909	4.06909e-05	0.0778123	PLXNC1, SCARB2, NRXN1, CHL1, ADAM22, ROBO1, CADM3, CNTN5, NEGR1, MEGF10, APC, NRCAM, CTNNA1, FLRT2, FREM1, CDH18, NRXN2, CDH6, NCAM2, CTNND2, APBA1, DST, DLG1, PCDH10, AMIGO2, CADM4, ITGA8, RGMB, CDH10, VEZT, CTNNA2, RASA1,
GO:0007017~microtubule-based process	15	0.0426	5.94518e-05	0.113669	PRKCZ, PEX1, KIF2A, MAP4, APBA1, DST, KIF1B, TUBB4, KIF5C, MAP2, APC, KIFAP3, PCLO, MAP7, HOOK3,
GO:0006996~organelle organization and biogenesis	42	0.1193	7.99156e-05	0.152767	PRKCZ, ANK3, JMJD1B, DNAJB6, PEX1, KIF2A, MAP4, PA2G4, KIF1B, SGCD, TUBB4, KIF5C, HSPD1, ARHGEF17, APC, CHD5, CADPS, ACTR3B, PCLO, NPM1, WASL, MAP7, KLHL1, HOOK3, UBE2N, CASP3, EPB41L3, TRRAP, MAP1LC3A, APBA1, DST, MYST4, DLG1, MAP2, SPTBN1, SOX6, EPS15, HLTF, ASH1L, TMSB4Y, KIFAP3, RASA1,
GO:0007399~nervous system development	31	0.0881	0.000112969	0.215887	CA10, KIF2A, NRXN1, CHL1, TMOD2, ADAM22, ROBO1, SLITRK6, MDGA1, CHD5, NRCAM, CTNNA1, GNAO1, SLIT3, RAPGEF5, NTRK1, NRXN2, DLG4, DPYSL3, SERPINE2, NCAM2, SH3GL2, EPHB1, APBA1, RYK, PTPRZ1, NRSN1, ITGA8, SLIT2, RTN4, SEMA6D,
GO:0000904~cellular morphogenesis during differentiation	12	0.0341	0.000167771	0.320455	RORB, NRCAM, CHL1, NRXN1, SLIT2, GNAO1, ROBO1, RTN4, SLIT3, RYK, PTPRZ1, SLITRK6,
GO:0007268~synaptic transmission	17	0.0483	0.000169884	0.324486	GABRR2, SYN1, DLG2, TMOD2, APBA1, KIF1B, CHRNE, AMPH, CADPS, PDE7B, RIMS1, PCLO, GCH1, BAIAP3, NRXN2, DLG4, GRIK2,
GO:0007409~axonogenesis	11	0.0312	0.000253605	0.484029	NRCAM, CHL1, NRXN1, SLIT2, GNAO1, ROBO1, RTN4, SLIT3, RYK, PTPRZ1, SLITRK6,
GO:0048812~neurite morphogenesis	11	0.0312	0.000397506	0.757688	NRCAM, CHL1, NRXN1, SLIT2, GNAO1, ROBO1, RTN4, SLIT3, RYK, PTPRZ1, SLITRK6,
GO:0048667~neuron morphogenesis during differentiation	11	0.0312	0.000397506	0.757688	NRCAM, CHL1, NRXN1, SLIT2, GNAO1, ROBO1, RTN4, SLIT3, RYK, PTPRZ1, SLITRK6,

## Sheet: St 1- vs 4- Expression
Additional File 4: Gene Ontology enrichment of differentially expressed candidate genes between stage 1- and 4-
Term	Count	%	PValue	FDR	Genes
GO:0007049~cell cycle	32	0.1818	4.38666e-11	8.39161e-08	DIRAS3, CLSPN, CKS2, KPNA2, CCNA1, MLF1, BRMS1, CEP55, NDE1, POLR3D, E2F3, PBK, DBF4, E2F1, KRT18, G0S2, MNS1, BRCA2, GMNN, CDCA5, SMC4, CDK2, MAPK13, UHRF1, ANLN, DSN1, CCNA2, RAD54L, IL8, MCM2, GADD45G, CDCA2,
GO:0022402~cell cycle process	27	0.1534	2.08273e-09	3.98422e-06	DIRAS3, CKS2, KPNA2, CCNA1, MLF1, BRMS1, CEP55, NDE1, POLR3D, E2F3, PBK, DBF4, E2F1, MNS1, G0S2, BRCA2, GMNN, CDCA5, SMC4, CDK2, ANLN, DSN1, CCNA2, RAD54L, IL8, GADD45G, CDCA2,
GO:0022403~cell cycle phase	18	0.1023	1.8477e-08	3.53462e-05	CKS2, CDK2, KPNA2, CCNA1, CEP55, NDE1, ANLN, DSN1, RAD54L, PBK, CCNA2, DBF4, E2F1, CDCA2, MNS1, BRCA2, CDCA5, SMC4,
GO:0006259~DNA metabolic process	27	0.1534	3.57194e-08	6.83306e-05	CLSPN, KPNA2, POLE3, H2AFZ, FEN1, ARD1A, DDB2, DBF4, HMGB2, NUDT1, BRCA2, GMNN, FANCB, SMC4, TOPBP1, CDK2, UHRF1, MGMT, RAD54L, SOX6, MCM4, PARP4, UTP3, PRIM2, MCM2, GADD45G, GINS2,
GO:0000279~M phase	16	0.0909	4.12527e-08	7.89158e-05	CKS2, CDK2, KPNA2, CCNA1, CEP55, NDE1, ANLN, DSN1, PBK, CCNA2, RAD54L, CDCA2, MNS1, BRCA2, CDCA5, SMC4,
GO:0000278~mitotic cell cycle	15	0.0852	9.57818e-07	0.00183228	CDK2, KPNA2, CCNA1, CEP55, NDE1, ANLN, DSN1, PBK, CCNA2, DBF4, E2F1, CDCA2, BRCA2, CDCA5, SMC4,
GO:0006281~DNA repair	13	0.0739	4.81388e-06	0.00920847	TOPBP1, CLSPN, UHRF1, MGMT, FEN1, DDB2, RAD54L, PARP4, HMGB2, NUDT1, GADD45G, BRCA2, FANCB,
GO:0007067~mitosis	12	0.0682	5.96628e-06	0.0114128	CDK2, CCNA1, CDCA2, NDE1, CEP55, ANLN, BRCA2, DSN1, CDCA5, CCNA2, PBK, SMC4,
GO:0000087~M phase of mitotic cell cycle	12	0.0682	6.48632e-06	0.0124075	CDK2, CCNA1, CDCA2, NDE1, CEP55, ANLN, BRCA2, DSN1, CDCA5, CCNA2, PBK, SMC4,
GO:0006974~response to DNA damage stimulus	14	0.0795	6.5812e-06	0.012589	TOPBP1, CLSPN, UHRF1, MGMT, FEN1, DDB2, CCNA2, RAD54L, PARP4, HMGB2, NUDT1, GADD45G, BRCA2, FANCB,
GO:0051301~cell division	12	0.0682	1.22795e-05	0.0234878	CDK2, CKS2, CCNA1, CDCA2, NDE1, CEP55, ANLN, BRCA2, DSN1, CDCA5, CCNA2, SMC4,
GO:0009719~response to endogenous stimulus	15	0.0852	1.47667e-05	0.0282446	TOPBP1, CLSPN, UHRF1, ADIPOQ, MGMT, FEN1, DDB2, CCNA2, RAD54L, PARP4, HMGB2, NUDT1, GADD45G, BRCA2, FANCB,
GO:0006950~response to stress	24	0.1364	8.12825e-05	0.155378	SERP1, TOPBP1, CLSPN, MAPK13, UHRF1, MGMT, FEN1, DDB2, RAD54L, CCNA2, FN1, GPX7, HIG2, PARP4, IL8, HMGB2, NOX4, HSPA6, NUDT1, GADD45G, BRCA2, PDIA5, FANCB, ADRB2,
GO:0006260~DNA replication	11	0.0625	8.18487e-05	0.156459	MCM4, CDK2, PRIM2, HMGB2, POLE3, MCM2, GINS2, BRCA2, GMNN, FEN1, DBF4,
GO:0000074~regulation of progression through cell cycle	15	0.0852	0.000255743	0.4881	DIRAS3, CKS2, CDK2, CCNA1, MLF1, BRMS1, ANLN, POLR3D, E2F3, CCNA2, IL8, GADD45G, G0S2, BRCA2, GMNN,
GO:0051726~regulation of cell cycle	15	0.0852	0.000270987	0.517123	DIRAS3, CKS2, CDK2, CCNA1, MLF1, BRMS1, ANLN, POLR3D, E2F3, CCNA2, IL8, GADD45G, G0S2, BRCA2, GMNN,
GO:0006261~DNA-dependent DNA replication	7	0.0398	0.00045214	0.861401	MCM4, CDK2, PRIM2, HMGB2, MCM2, BRCA2, GMNN,
