# Supplementary material for: Exon array analysis reveals neuroblastoma tumors have distinct alternative splicing patterns according to stage and MYCN amplification status
Source: BMC Med Genomics. 2011 Apr 18;4:35. doi: 10.1186/1755-8794-4-35 (PMC3096898; doi:10.1186/1755-8794-4-35)
Supplement: Additional file 5 — Gene Ontology enrichment of alternative spliced and/or differentially expressed candidate genes in stage 4+ vs 1- tumors. [file 1755-8794-4-35-S5.XLS]

## Sheet: St 1- vs 4+ Splicing
Additional File 5: Gene Ontology enrichment of alternatively spliced candidate genes between stage 1- and 4+
Term	Count	%	PValue	FDR	Genes
GO:0016043~cellular component organization and biogenesis	552	0.2062	1.03703e-24	1.98383e-21	VAMP3, SYN1, CLCN3, NEB, BAI1, TNS1, OGFR, GBF1, KRT18, STX8, FYN, RUVBL2, SLIT3, ARHGEF11, PLCE1, PLDN, EXOC2, PDSS1, ESPL1, BCL2, IL17RB, SYK, SETDB2, MFN2, SMARCA5, NOL14, DLC1, VPS41, IPO11, RAD51, HRSP12, CLTCL1, LPXN, ATG9A, SLU7, NCAPD3, PRMT5, HIST1H3J, UTP14A, SEC63, ITGB2, TAOK2, RPLP0, SUV39H2, SMARCD3, DNM1, UXT, NCAPG2, DGKD, EIF3B, TUBA1C, NDC80, MYRIP, BIRC5, SASS6, MYO1E, PES1, TU…
GO:0006996~organelle organization and biogenesis	289	0.108	1.82518e-23	3.49155e-20	RECQL4, CLCN3, NEB, ANK1, RUVBL2, TRNT1, CDCA5, ARHGEF11, GAA, PLCE1, OPTN, KIF26A, ESPL1, BCL2, DOCK2, SETDB2, MFN2, SMARCA5, UTP3, NOL14, DLC1, KIF13B, EMG1, NR3C1, RERE, UBE2B, ATG9A, NCAPD3, PRMT5, PA2G4, DOT1L, HIST1H3J, UTP14A, FBL, TAOK2, JMJD2D, SPTAN1, BCL6, RPLP0, SUV39H2, SMARCD3, CENPE, UXT, NCAPG2, TUBA1C, MAP7, KIF15, NDC80, SASS6, MYO1E, PES1, TUBB, KIF18A, RAC2, DST, DLG1, WDR3, R…
GO:0007049~cell cycle	224	0.0837	3.68623e-20	7.05171e-17	INCENP, ZAK, MYBL2, MCM6, ASPM, KRT18, POLE, CDCA5, SGSM3, ESPL1, BCL2, MFN2, CHEK1, AHR, SRPK1, PDS5A, BARD1, FH, RAD51, CAMK2B, TIMELESS, PLK1, CYLD, CDCA8, MCM7, CEP55, NCAPD3, PA2G4, PRMT5, SLC12A6, BCL6, SUV39H2, CENPE, MADD, NCAPG2, CCT7, KIF15, NDC80, ANXA1, CLIP1, BMPR2, BIRC5, SASS6, POLD1, PES1, E2F2, DST, DLG1, REC8, KIF11, DYNC1H1, CCNE2, CCND1, RACGAP1, CDC25A, TRIAP1, KPNA2, RCC2, M…
GO:0022402~cell cycle process	195	0.0728	1.57785e-19	3.0184e-16	INCENP, ZAK, MYBL2, ASPM, POLE, CDCA5, SGSM3, ESPL1, BCL2, MFN2, CHEK1, SRPK1, PDS5A, BARD1, FH, RAD51, CAMK2B, TIMELESS, PLK1, CYLD, CDCA8, CEP55, NCAPD3, PA2G4, PRMT5, SLC12A6, BCL6, SUV39H2, CENPE, MADD, NCAPG2, CCT7, NDC80, KIF15, CLIP1, BMPR2, BIRC5, SASS6, POLD1, PES1, E2F2, DST, DLG1, REC8, KIF11, DYNC1H1, CCNE2, CCND1, RACGAP1, CDC25A, KPNA2, RCC2, TRIAP1, NDE1, ZWINT, E2F3, CDK2AP1, IFIT…
GO:0000278~mitotic cell cycle	105	0.0392	2.91481e-18	5.57599e-15	INCENP, CCNE1, PBK, KNTC1, ASPM, NEK2, BRCA2, POLE, CDKN3, NCAPG, CDCA5, CCNB1, CDK2, PRC1, ESPL1, CDT1, ANLN, CHEK1, PDS5A, UBE2C, CCNB2, CAMK2B, TIMELESS, PLK1, CDCA8, CEP55, APBB2, NCAPD3, PRMT5, BCL6, CENPE, NCAPG2, NDC80, KIF15, CLIP1, BIRC5, MAD2L1, POLD1, TRRAP, PES1, DSN1, CDC6, TUBB2A, DLG1, KIF11, TARDBP, DYNC1H1, CAMK2G, BUB1, CCND1, CDC25B, CDC25A, KPNA2, RCC2, TRIAP1, GTSE1, NDE1, PT…
GO:0022403~cell cycle phase	112	0.0418	1.12814e-17	2.15811e-14	CKS2, INCENP, CCNE1, PBK, KNTC1, ASPM, NEK2, BRCA2, POLE, CDKN3, NCAPG, CDCA5, CCNB1, CDK2, ESPL1, CDT1, ANLN, CHEK1, H2AFX, PDS5A, UBE2C, CCNB2, RAD51, CAMK2B, TIMELESS, PLK1, CDCA8, CEP55, APBB2, NCAPD3, PRMT5, BCL6, SUV39H2, CENPE, NCAPG2, KIF15, NDC80, CLIP1, BIRC5, MAD2L1, POLD1, TRRAP, PES1, DSN1, CDC6, TUBB2A, DLG1, REC8, KIF11, TARDBP, CAMK2G, BUB1, CCND1, CDC25B, CDC25A, TRIAP1, KPNA2, R…
GO:0051301~cell division	85	0.0318	3.375e-16	6.32827e-13	CDC25A, RCC2, CKS2, INCENP, DIAPH2, CCNE1, PTTG1, NDE1, ZWINT, LIG1, CDC14A, CENPF, FBXO5, SYCP2, NCAPH, ASPM, KNTC1, SPC25, KIAA1009, SGOL1, BRCA2, NEK2, CDC40, NCAPG, CDCA5, ARHGEF11, CCNB1, MAPRE3, KIF23, CDK2, PRC1, ESPL1, ANLN, TACC1, NUF2, CCNA2, CABLES1, CENPJ, PDS5A, HELLS, C13orf34, CDCA2, CLASP1, STX2, UBE2C, CCNB2, ROCK2, CDK4, TIMELESS, TERF1, SMC2, CDCA8, CEP55, LATS2, NCAPD3, CENPE,…
GO:0007067~mitosis	80	0.0299	8.98874e-16	1.69864e-12	CDC25A, TRIAP1, RCC2, INCENP, GTSE1, NDE1, PTTG1, ZWINT, PBK, CENPF, FBXO5, NCAPH, ASPM, KNTC1, SPC25, KIAA1009, SGOL1, NEK2, BRCA2, NCAPG, CDCA5, CCNB1, MAPRE3, KIF23, CDK2, DCTN1, ESPL1, ANLN, NUF2, CCNA2, PDS5A, C13orf34, HELLS, CDCA2, CLASP1, UBE2C, CCNB2, TIMELESS, TERF1, SMC2, PLK1, CDCA8, CEP55, LATS2, NCAPD3, PRMT5, TTK, TPX2, CENPE, NCAPG2, NUSAP1, CDC20, KIF15, NDC80, CLIP1, SMC4, BIRC5…
GO:0007010~cytoskeleton organization and biogenesis	142	0.053	1.39607e-15	2.76446e-12	PRKCZ, CKS2, DNAJB6, PLEC1, NEB, ANK1, MYO7A, KIF5C, ARHGEF17, KIF14, FLNB, ARHGEF11, PALLD, PLCE1, KIF26A, PRC1, ESPL1, DOCK2, ANLN, EPB41L2, ARHGDIB, FGD6, ELMO1, CENPJ, DLC1, PRPH, KIF13B, MAPT, CCDC88A, UBE2C, CXCL12, EPB49, UBE2B, ABLIM1, APBB2, NF1, TAOK2, SPTAN1, BCL6, CENPE, UXT, BRCA1, TUBA1C, MAP7, KIF15, NDC80, ABLIM3, CORO2B, DAAM2, MYO1E, TUBB, TUBB2A, KIF18A, RAC2, AVIL, DST, DLG1, …
GO:0000087~M phase of mitotic cell cycle	80	0.0299	1.62531e-15	3.18634e-12	CDC25A, TRIAP1, RCC2, INCENP, GTSE1, NDE1, PTTG1, ZWINT, PBK, CENPF, FBXO5, NCAPH, ASPM, KNTC1, SPC25, KIAA1009, SGOL1, NEK2, BRCA2, NCAPG, CDCA5, CCNB1, MAPRE3, KIF23, CDK2, DCTN1, ESPL1, ANLN, NUF2, CCNA2, PDS5A, C13orf34, HELLS, CDCA2, CLASP1, UBE2C, CCNB2, TIMELESS, TERF1, SMC2, PLK1, CDCA8, CEP55, LATS2, NCAPD3, PRMT5, TTK, TPX2, CENPE, NCAPG2, NUSAP1, CDC20, KIF15, NDC80, CLIP1, SMC4, BIRC5…
GO:0009987~cellular process	1916	0.7157	6.97417e-15	1.33782e-11	ELAVL1, LIMK2, KCNN3, ZNF107, SP110, BAI1, CASP4, PAK6, RFC5, CRAT, OGFR, SNX5, DEPDC1B, SLC5A7, PHGDH, B3GALNT2, EXOC2, PLDN, PDSS1, ESPL1, BCL2, DUSP22, ATP5L, LDHB, TBX20, GRM5, RASL10B, GLS, REV3L, VPS41, SNRPA, RAD51, CAMK2B, ZNF167, ATG9A, SLU7, ANGPT2, PRMT5, LSP1, PIK3CD, RGS12, RPS23, PRKCE, SMARCD3, RPS21, NCAPG2, CCT7, ST8SIA1, SASS6, CTSH, MED10, MYO1E, PLAGL2, CCNL2, SDK1, SPEN, CD2,…
GO:0000279~M phase	91	0.034	1.37744e-14	2.63345e-11	CDC25A, TRIAP1, RCC2, KPNA2, CKS2, INCENP, GTSE1, PTTG1, NDE1, ZWINT, PBK, CENPF, FBXO5, SYCP2, EXO1, NCAPH, ASPM, KNTC1, SPC25, KIAA1009, SGOL1, BRCA2, NEK2, NCAPG, CDCA5, CCNB1, MAPRE3, KIF23, CDK2, DCTN1, ESPL1, ANLN, NUF2, RAD54L, CCNA2, CHEK1, H2AFX, PDS5A, HELLS, C13orf34, CDCA2, CLASP1, UBE2C, CCNB2, RAD51, TIMELESS, TERF1, SMC2, PLK1, RAD54B, CDCA8, CEP55, LATS2, NCAPD3, PRMT5, TTK, TPX2,…
GO:0032502~developmental process	573	0.214	1.8293e-11	3.49943e-08	KIT, ELAVL1, HSPE1, KCNN3, ZAK, NEB, MYBL2, BAI1, PTPN6, CASP4, OGFR, KRT18, FYN, GSTM3, RUVBL2, PHGDH, SLIT3, ARHGEF11, PLCE1, PLDN, NCAM2, EZH1, ARVCF, ESPL1, BCL2, DUSP22, IL17RB, SYK, TBX20, SMARCA5, AHR, DLC1, CLTCL1, TIMELESS, STAT6, NARG1, ANGPT2, TSHZ2, ITGB2, PRKCE, ERBB4, TAOK2, MAP3K5, SUV39H2, SMARCD3, RPS21, MADD, NCAPG2, INVS, DGKD, EDIL3, BMPR2, PRKDC, BIRC5, CRIP2, PLAGL2, PES1, T…
GO:0006468~protein amino acid phosphorylation	159	0.0594	2.01358e-10	3.85194e-07	KIT, PRKCZ, LIMK2, ZAK, CCNE1, RNASEL, PAK6, PBK, PRKCH, FYB, PRKAR2B, FGFR2, JAK1, TNFRSF14, TEK, FYN, ERG, NEK2, PRKCD, ALK, GRK4, PINK1, CDK2, NTRK3, MAP2K4, F2R, FLT4, SYK, PCTK3, MAPK15, CHEK1, VRK1, SRPK1, IRAK2, BRSK2, HMCN1, CCDC88A, TRIO, PXK, TNKS, CAMK2B, PLK1, MINK1, MASTL, IRAK4, MAP3K3, MAST2, PIK3CD, STK32A, ITGB2, PRKCE, ERBB4, TAOK2, MAP3K5, PAK2, FGF2, AXL, BMPR2, STK24, CCL2, O…
GO:0051179~localization	550	0.2055	2.91475e-10	5.57588e-07	VAMP3, KCNH8, SYN1, CLCN3, KCNN3, ABCA4, SYT2, TNS1, CRAT, ATP5G3, GBF1, SNX5, SLC25A29, SLC5A7, KRT18, STX8, FYN, SLC16A1, CHMP7, PHGDH, SLIT3, ARHGEF11, PLDN, EXOC2, ESPL1, BCL2, XK, ATP5L, SYK, MFN2, VPS41, ABCA3, IPO11, RFT1, CLTCL1, CAMK2B, OSBPL9, ATG9A, SFXN2, LSP1, SLC12A6, SEC63, ITGB2, TAOK2, DNM1, UXT, TUBA1C, MYRIP, SLC18A2, SFXN4, BIRC5, RAB8B, ZDHHC17, MYO1E, TUBB, SUPT7L, NUP210, K…
GO:0030029~actin filament-based process	68	0.0254	4.95874e-10	9.486e-07	OPHN1, ACTN4, EPB41L1, SPTBN4, DIAPH2, NEB, MYO7A, CAPG, ARHGEF17, MYO5A, LIMCH1, ACTR3B, SPTB, ARHGEF10L, CDC42BPA, WASL, FLNB, ARHGEF11, KLHL1, AMOT, EPB41L3, DOCK2, FGD2, EPB41L2, ARHGDIB, FMN2, ELMO1, FGD6, GSN, CCDC88A, CXCL12, EPB49, SORBS1, ROCK2, LIMK1, FHDC1, INF2, APBB2, ARHGEF2, NF1, TAOK2, SPTAN1, BCL6, PREX1, WIPF1, RND3, CORO2B, LIMA1, KPTN, DAAM2, DIAPH3, MYO6, MYO1E, SVIL, FGD1, N…
GO:0051726~regulation of cell cycle	126	0.0471	6.20686e-10	1.18736e-06	GNL3, CKS2, ZAK, MYBL2, CCNE1, CDC14A, KNTC1, HDAC5, NEK2, BRCA2, CDKN3, RASSF4, CCNB1, CDK2, F2R, SGSM3, PMS1, ESPL1, BCL2, ANLN, CDT1, MTUS1, MFN2, CHEK1, SRPK1, BARD1, FH, UBE2C, CCNB2, TIMELESS, PLK1, CYLD, APBB2, MSH2, PA2G4, PRMT5, POLR3D, NF1, SLC12A6, CCT4, BCL6, LIN9, MADD, BRCA1, FGF2, CCT7, AXL, BMPR2, BIRC5, RPS4X, MAD2L1, TRRAP, E2F2, CDC6, JAK2, DST, DLG1, CSNK2A2, HIPK2, CCNE2, BAX…
GO:0000074~regulation of progression through cell cycle	124	0.0463	1.66993e-09	3.19455e-06	GNL3, CKS2, ZAK, MYBL2, CCNE1, CDC14A, KNTC1, HDAC5, NEK2, BRCA2, CDKN3, RASSF4, CCNB1, CDK2, F2R, SGSM3, PMS1, ESPL1, BCL2, ANLN, CDT1, MTUS1, MFN2, CHEK1, SRPK1, BARD1, FH, UBE2C, CCNB2, TIMELESS, PLK1, CYLD, APBB2, MSH2, PA2G4, PRMT5, POLR3D, NF1, SLC12A6, CCT4, BCL6, LIN9, BRCA1, FGF2, CCT7, AXL, BMPR2, BIRC5, RPS4X, MAD2L1, TRRAP, E2F2, CDC6, JAK2, DST, DLG1, CSNK2A2, HIPK2, CCNE2, BAX, BUB1…
GO:0065007~biological regulation	848	0.3168	2.78418e-09	5.32609e-06	ELAVL1, ZAK, NEB, ZNF107, MYBL2, STAT2, BAI1, SP110, CASP4, FOXM1, TXNDC15, MCM6, OGFR, GBF1, SLC5A7, KRT18, TBC1D19, RUVBL2, PLCE1, PLDN, TOX2, ZNF473, EZH1, ESPL1, BCL2, DUSP22, TBX20, ZNF718, ZNF124, SUB1, RAD51, ZNF167, ZNF646, ZNF43, PRMT5, FBLN5, CREB3L4, RGS12, ITGB2, PRKCE, HSBP1, SMARCD3, MADD, CCT7, DGKD, ST8SIA1, MED10, PLAGL2, E2F2, ZNF100, CCNL2, SPEN, CD2, BAZ2B, CACNA1C, ABR, ALS2C…
GO:0030036~actin cytoskeleton organization and biogenesis	63	0.0235	3.20874e-09	6.13827e-06	OPHN1, ACTN4, EPB41L1, SPTBN4, DIAPH2, NEB, CAPG, ARHGEF17, LIMCH1, ACTR3B, SPTB, WASL, CDC42BPA, ARHGEF10L, FLNB, ARHGEF11, KLHL1, AMOT, EPB41L3, DOCK2, FGD2, EPB41L2, ARHGDIB, FMN2, ELMO1, FGD6, GSN, CCDC88A, CXCL12, EPB49, SORBS1, ROCK2, LIMK1, FHDC1, INF2, ARHGEF2, NF1, TAOK2, SPTAN1, BCL6, PREX1, WIPF1, RND3, LIMA1, CORO2B, KPTN, DAAM2, DIAPH3, SVIL, FGD1, NPHP1, RAC2, AVIL, DST, DLG1, SPTBN…
GO:0007059~chromosome segregation	29	0.0108	3.66739e-09	7.01567e-06	SMC2, INCENP, TOP2A, RECQL4, PTTG1, ZWINT, NCAPD3, CENPF, NCAPH, APC, CENPE, BRCA1, NCAPG2, SGOL1, NEK2, NUSAP1, NDC80, NCAPG, CDCA5, SMC4, MAD2L1, ESPL1, NCAPD2, ARL8B, DSN1, NUF2, REC8, SGOL2, SRPK1,
GO:0006260~DNA replication	70	0.0261	7.64621e-09	1.46271e-05	POLE3, RFC2, CCNE1, RRM2, PMS2CL, CDK2AP1, SSRP1, ORC6L, LIG1, RFC5, DBF4, MCM6, EXO1, HMGB2, GINS1, BRCA2, POLE, HMGA1, RRM1, POLD2, CDK2, PMS1, CDT1, UBA1, MCM3, ORC1L, CHAF1A, MCM4, PRIM2, REV3L, CHAF1B, POLA2, MCM2, DTL, CCDC88A, POLE2, MSH6, RAD51, TNKS, TERF1, MCM8, TOP2A, BLM, MCM7, MSH2, NASP, RFC4, FEN1, POLRMT, TK1, LIN9, RFC3, TOP1MT, RNASEH2A, PINX1, GMNN, CDC45L, POLD1, TP53, POLH, C…
GO:0006796~phosphate metabolic process	208	0.0777	1.27456e-08	2.43821e-05	KIT, LIMK2, ZAK, RNASEL, PTPN6, PAK6, PRKCH, ATP5G3, FGFR2, PPEF1, FYN, ERG, PRKCD, DUSP22, FLT4, ATP5L, SYK, PTPN2, PCTK3, MAPK15, CHEK1, SRPK1, VRK1, BARD1, IRAK2, CAMK2B, PXK, PLK1, MON2, MASTL, MCM7, IRAK4, MAST2, MAP3K3, PIK3CD, STK32A, ITGB2, PRKCE, ERBB4, TAOK2, MAP3K5, PAK2, BMPR2, STK24, PIP4K2A, OBSCN, MAP4K4, EPHA2, PDK2, TXK, PTK7, DNAJC6, TNS3, PPM1B, CCND1, COL4A3BP, CDC25A, MAPK1, …
GO:0006793~phosphorus metabolic process	208	0.0777	1.27456e-08	2.43821e-05	KIT, LIMK2, ZAK, RNASEL, PTPN6, PAK6, PRKCH, ATP5G3, FGFR2, PPEF1, FYN, ERG, PRKCD, DUSP22, FLT4, ATP5L, SYK, PTPN2, PCTK3, MAPK15, CHEK1, SRPK1, VRK1, BARD1, IRAK2, CAMK2B, PXK, PLK1, MON2, MASTL, MCM7, IRAK4, MAST2, MAP3K3, PIK3CD, STK32A, ITGB2, PRKCE, ERBB4, TAOK2, MAP3K5, PAK2, BMPR2, STK24, PIP4K2A, OBSCN, MAP4K4, EPHA2, PDK2, TXK, PTK7, DNAJC6, TNS3, PPM1B, CCND1, COL4A3BP, CDC25A, MAPK1, …
GO:0050789~regulation of biological process	773	0.2888	1.56175e-08	2.9876e-05	ELAVL1, ZAK, NEB, ZNF107, MYBL2, STAT2, BAI1, SP110, CASP4, FOXM1, MCM6, OGFR, GBF1, SLC5A7, KRT18, TBC1D19, RUVBL2, PLCE1, PLDN, TOX2, ZNF473, EZH1, ESPL1, BCL2, TBX20, ZNF718, ZNF124, SUB1, RAD51, ZNF167, ZNF646, ZNF43, PRMT5, CREB3L4, RGS12, ITGB2, PRKCE, HSBP1, SMARCD3, MADD, CCT7, ST8SIA1, MED10, PLAGL2, E2F2, ZNF100, CCNL2, SPEN, CD2, BAZ2B, CACNA1C, ABR, ALS2CR8, GCH1, ECE2, CD4, SKAP2, BA…
GO:0048856~anatomical structure development	385	0.1438	1.65237e-08	3.16097e-05	KIT, KCNN3, NEB, BAI1, OGFR, KRT18, FYN, GSTM3, RUVBL2, PHGDH, SLIT3, ARHGEF11, PLCE1, EZH1, NCAM2, BCL2, IL17RB, TBX20, SYK, DLC1, CLTCL1, STAT6, TIMELESS, NARG1, ANGPT2, ITGB2, TAOK2, ERBB4, SMARCD3, NCAPG2, DGKD, BMPR2, PRKDC, CRIP2, PES1, RAC2, DNER, PBX1, CD2, ABR, PTK7, HSD17B4, BZW2, MMP9, GCH1, PROX1, ECE2, CD4, CAPG, ADRB1, ROR2, PMP22, DCTN1, DSCAML1, ITGAX, CAP2, DMD, MAP1B, IL20, MAFB…
GO:0006974~response to DNA damage stimulus	83	0.031	2.41635e-08	4.62243e-05	FANCD2, ELN, TRIAP1, RECQL4, MAPK1, ZAK, GTSE1, TP53BP1, PTTG1, SOD2, PMS2CL, SSRP1, LIG1, RFC5, EXO1, NHEJ1, PARP1, HMGB2, NUDT1, BRCA2, RUVBL2, NEIL3, RBBP8, POLE, XRCC3, FANCB, RAD51AP1, TOPBP1, UHRF1, PMS1, XRCC4, RAD54L, CCNA2, CHAF1A, UNG, BRIP1, CHEK1, REV3L, CHAF1B, H2AFX, BARD1, NEK11, DTL, EME1, FANCM, POLE2, MSH6, RAD51, TIMELESS, RAD18, CLSPN, UBE2B, NONO, RAD54B, TOP2A, BLM, MCM7, MS…
GO:0044238~primary metabolic process	1265	0.4725	5.99013e-08	0.00011459	ELAVL1, VAMP3, LIMK2, ZAK, RFC2, ZNF107, USP34, MYBL2, RNASEL, STAT2, SP110, GGH, CASP4, PAK6, ECEL1, TNS1, FOXM1, CRAT, RFC5, MCM6, SLC5A7, FIGNL1, RUVBL2, PHGDH, B3GALNT2, MRRF, PLCE1, TOX2, PDSS1, ZNF473, EZH1, ESPL1, TTLL4, DPP6, DUSP22, ATP5L, LDHB, TBX20, SETDB2, GLS, REV3L, VPS41, ZNF718, SNRPA, IPO11, ZNF124, SUB1, RAD51, CLTCL1, CAMK2B, ZNF167, ATG9A, ZNF646, ZNF43, SLU7, IRAK4, PRMT5, C…
GO:0007242~intracellular signaling cascade	278	0.1038	8.20523e-08	0.000156965	KIT, HSPE1, ZAK, PLCD4, STAT2, NPY, PTPN6, RAB15, TNS1, PRKCH, RALA, GBF1, DEPDC1B, RIMS2, FYN, TBC1D19, SQSTM1, ARHGEF11, PRKCD, PLCE1, MCTP1, SGSM3, BCL2, DUSP22, SYK, GRM5, MFN2, GPR139, RASL10B, SRPK1, IRAK2, THOP1, STAT6, ADCY2, MCF2L, MAP3K3, PIK3CD, PRKCE, TAOK2, MAP3K5, BCL6, MADD, ARHGAP29, DGKD, NDC80, ASB13, RAPGEF5, RAB8B, ZDHHC17, RAB40B, RGNEF, OBSCN, ARF3, MAP4K4, RAC2, ARL4A, ADCY…
GO:0048468~cell development	236	0.0882	1.9056e-07	0.000364537	HSPE1, ZAK, NEB, MYBL2, BAI1, PTPN6, CASP4, SMO, NRP1, KRT18, FYN, GSTM3, SQSTM1, SLIT3, OPTN, ESPL1, BCL2, ITGA3, DUSP22, TIMP3, SIX4, AHR, TNFRSF8, BARD1, RORB, UBE2B, DAD1, ITGB2, PRKCE, TAOK2, MAP3K5, BCL6, PAK2, MADD, ANXA1, PRKDC, BIRC5, FXR1, DICER1, IL21, PLAGL2, TUBB, E2F2, EPHA2, DNER, CD2, TNFRSF1B, WRN, HSD17B4, NOTCH3, MMP9, GCH1, RNF144B, RACGAP1, TRIAP1, MAPK1, TIAM1, DIDO1, FBXO5,…
GO:0006259~DNA metabolic process	173	0.0646	2.23943e-07	0.000428399	ELN, HIST1H2BJ, RECQL4, RFC2, CCNE1, CENPA, SOD2, SSRP1, ORC6L, RFC5, MCM6, PARP1, HDAC5, HMGB2, BRCA2, RUVBL2, POLE, XRCC3, HMGA1, TOPBP1, CDK2, RBPJ, UHRF1, PMS1, CDT1, UBA1, ORC1L, SMARCC2, SETDB2, SMARCA5, UTP3, PPT1, REV3L, CHEK1, CHAF1B, H2AFX, MCM2, CDYL, DTL, NR3C1, RERE, CCDC88A, TRMT11, RAD51, MSH6, STAT6, TNKS, UBE2B, NONO, BLM, L3MBTL, MCM7, MSH2, NASP, PRMT5, DOT1L, FEN1, HIST1H3J, J…
GO:0016310~phosphorylation	174	0.065	2.42359e-07	0.000463629	KIT, PRKCZ, LIMK2, ZAK, CCNE1, RNASEL, PAK6, PBK, FYB, PRKCH, PRKAR2B, FGFR2, ATP5G3, JAK1, TNFRSF14, TEK, FYN, ERG, NEK2, PRKCD, ALK, PINK1, GRK4, CDK2, NTRK3, MAP2K4, F2R, FLT4, ATP5L, SYK, PCTK3, MAPK15, CHEK1, VRK1, SRPK1, BARD1, IRAK2, BRSK2, HMCN1, CCDC88A, TRIO, ATP5F1, PXK, TNKS, CAMK2B, PLK1, MON2, MINK1, MASTL, MCM7, IRAK4, MAP3K3, MAST2, PIK3CD, STK32A, ATP5G2, ITGB2, PRKCE, MAP3K5, TA…
GO:0000075~cell cycle checkpoint	26	0.0097	2.55432e-07	0.000488637	TRIAP1, ZAK, GTSE1, ZWINT, TTK, CENPF, KNTC1, BRCA1, BRCA2, RBBP8, BUB1B, BIRC5, CDC45L, MAD2L1, TRRAP, TP53, CDT1, CDC6, DLG1, CCNA2, BRIP1, CHEK1, NEK11, CCNE2, BUB1, CHEK2,
GO:0022610~biological adhesion	158	0.059	3.12062e-07	0.000596968	CELSR2, AMICA1, PVRL1, DCBLD2, JUP, NRXN1, ALCAM, BAI1, ITGA4, PDZD2, NRP1, ASTN1, PPFIBP1, LAMA3, LGALS4, NCAM2, ITGB3BP, ARVCF, ITGA3, ARHGDIB, SYK, CLSTN1, CDH23, DLC1, DSCAM, FZD3, CTNNA2, HMCN1, ITGA7, CXCL12, VCAM1, HSPG2, LPXN, MKLN1, NCAN, PLXNC1, FBLN5, CADM3, NF1, COL11A1, SIRPA, COL7A1, ITGB2, TAOK2, MEGF10, THBS4, BCL6, CLSTN3, FLRT2, EDIL3, CD97, CDH18, PTPRF, CCL2, LAMA1, CDH6, IGSF…
GO:0007155~cell adhesion	158	0.059	3.12062e-07	0.000596968	CELSR2, AMICA1, PVRL1, DCBLD2, JUP, NRXN1, ALCAM, BAI1, ITGA4, PDZD2, NRP1, ASTN1, PPFIBP1, LAMA3, LGALS4, NCAM2, ITGB3BP, ARVCF, ITGA3, ARHGDIB, SYK, CLSTN1, CDH23, DLC1, DSCAM, FZD3, CTNNA2, HMCN1, ITGA7, CXCL12, VCAM1, HSPG2, LPXN, MKLN1, NCAN, PLXNC1, FBLN5, CADM3, NF1, COL11A1, SIRPA, COL7A1, ITGB2, TAOK2, MEGF10, THBS4, BCL6, CLSTN3, FLRT2, EDIL3, CD97, CDH18, PTPRF, CCL2, LAMA1, CDH6, IGSF…
GO:0007275~multicellular organismal development	406	0.1517	3.39402e-07	0.00064927	KIT, ELAVL1, KCNN3, NEB, MYBL2, BAI1, FYN, GSTM3, PHGDH, SLIT3, PLCE1, NCAM2, ARVCF, BCL2, DUSP22, TBX20, SYK, SMARCA5, STAT6, TIMELESS, NARG1, ANGPT2, TSHZ2, ITGB2, ERBB4, SMARCD3, NCAPG2, INVS, DGKD, EDIL3, BMPR2, PRKDC, CRIP2, DNER, PBX1, CD2, ABR, PTK7, HSD17B4, BZW2, MMP9, GCH1, PROX1, ECE2, CD4, ADRB1, ROR2, PMP22, GCNT2, DCTN1, DSCAML1, ITGAX, DMD, MAP1B, IL20, SEMA3C, MAFB, CADM1, ITGA11,…
GO:0006261~DNA-dependent DNA replication	37	0.0138	3.54678e-07	0.000678492	MCM8, CCNE1, MCM7, MSH2, RFC4, PMS2CL, CDK2AP1, POLRMT, MCM6, EXO1, HMGB2, RFC3, TOP1MT, BRCA2, GMNN, HMGA1, CDK2, CDC45L, PMS1, POLD1, TP53, CDT1, CDC6, MCM3, ORC1L, MCM4, MCM5, PRIM2, REV3L, PCNA, MCM2, CDC7, CCNE2, CCDC88A, CCDC111, MSH6, RAD51,
GO:0051325~interphase	34	0.0127	5.16154e-07	0.00098739	TIMELESS, CAMK2B, KPNA2, KHDRBS1, GTSE1, CCNE1, ACVR1, LATS2, APBB2, CDK2AP1, DBF4, CENPF, E2F1, SKP2, BCL6, CAMK2D, BRCA2, POLE, PTPRC, CDKN3, CDCA5, CCNB1, BIRC5, CDK2, CDC25C, POLD1, CDT1, CDC6, ACVR1B, CHEK1, CDC7, CAMK2G, CCND1, CDK4,
GO:0008283~cell proliferation	160	0.0598	7.13867e-07	0.00136561	KIT, ELN, GNL3, CKS2, RECQL4, CD276, ZAK, NPY, BAI1, PTPN6, SMO, ZFP36L2, ADRA1A, CDC14A, NRP1, TNFRSF14, NOX4, ERG, BRCA2, CDKN3, PRKCD, PLCE1, CDK2, IL6ST, UHRF1, BCL2, ATP8A2, DUSP22, FLT4, SYK, RARRES3, MFN2, LRP1, ING5, CHEK1, ANXA7, LRP5, TNFRSF8, SLC29A2, CDV3, FZD3, CCDC88A, ATPIF1, ADRB2, TIMELESS, STAT6, PLK1, BLM, MCM7, NASP, PRMT5, PA2G4, NF1, IFI16, ERBB4, BCL6, RPS21, BRCA1, NCAPG2,…
GO:0050794~regulation of cellular process	710	0.2652	7.37912e-07	0.0014116	KIT, ELAVL1, KCNH8, HSPE1, ZAK, NEB, ZNF107, MYBL2, STAT2, SP110, BAI1, PTPN6, CASP4, FOXM1, MCM6, OGFR, GBF1, KRT18, TBC1D19, CPEB2, RUVBL2, ARHGEF11, PLCE1, TOX2, ZHX3, LCOR, ZNF473, EZH1, ESPL1, BCL2, FLT4, IL17RB, SYK, TBX20, TGIF2, MFN2, SMARCA5, AHR, DLC1, ZNF718, IRAK2, ZNF124, SUB1, RAD51, HRSP12, TIMELESS, STAT6, NARG1, ZNF167, CYLD, ZNF646, ZNF43, PRMT5, RCOR2, CREB3L4, TSHZ2, RGS12, SL…
GO:0043687~post-translational protein modification	276	0.1031	8.36149e-07	0.00159953	KIT, LIMK2, ZAK, USP34, RNASEL, NNAT, PTPN6, PAK6, PRKCH, RNF145, DET1, FGFR2, PPEF1, FYN, ERG, PRKCD, MYCBP2, RNF25, DUSP22, UBA1, FLT4, SYK, PTPN2, PCTK3, MAPK15, CHEK1, VPS41, VRK1, SRPK1, BARD1, IRAK2, DTL, USP44, PXK, CAMK2B, UBE2B, PLK1, CYLD, ATG9A, MASTL, UBE2T, IRAK4, PRMT5, MAP3K3, MAST2, PIK3CD, RWDD4A, ENC1, STK32A, ITGB2, PRKCE, ERBB4, TAOK2, MAP3K5, FBXO31, PAK2, ASB13, ANXA1, BMPR2…
GO:0030154~cell differentiation	324	0.121	1.06278e-06	0.00203306	HSPE1, ZAK, NEB, MYBL2, BAI1, PTPN6, CASP4, HLA-DMA, SMO, NRP1, KRT18, FYN, GSTM3, SQSTM1, SLIT3, IGSF9, PLDN, OPTN, NCAM2, ESPL1, BCL2, ITGA3, DUSP22, SYK, TIMP3, AHR, SIX4, SRPK1, TNFRSF8, BARD1, MEF2C, RORB, UBE2B, NARG1, DAD1, ANGPT2, MAST2, ITGB2, FHL1, PRKCE, ERBB4, TAOK2, MAP3K5, BCL6, SUV39H2, SMARCD3, PAK2, RPS21, MADD, ANXA1, SMAD5, PRKDC, BIRC5, FXR1, DICER1, CREM, OBSCN, IL21, PLAGL2,…
GO:0048869~cellular developmental process	324	0.121	1.06278e-06	0.00203306	HSPE1, ZAK, NEB, MYBL2, BAI1, PTPN6, CASP4, HLA-DMA, SMO, NRP1, KRT18, FYN, GSTM3, SQSTM1, SLIT3, IGSF9, PLDN, OPTN, NCAM2, ESPL1, BCL2, ITGA3, DUSP22, SYK, TIMP3, AHR, SIX4, SRPK1, TNFRSF8, BARD1, MEF2C, RORB, UBE2B, NARG1, DAD1, ANGPT2, MAST2, ITGB2, FHL1, PRKCE, ERBB4, TAOK2, MAP3K5, BCL6, SUV39H2, SMARCD3, PAK2, RPS21, MADD, ANXA1, SMAD5, PRKDC, BIRC5, FXR1, DICER1, CREM, OBSCN, IL21, PLAGL2,…
GO:0051329~interphase of mitotic cell cycle	32	0.012	1.11414e-06	0.00213131	CAMK2B, KPNA2, KHDRBS1, GTSE1, CCNE1, ACVR1, LATS2, APBB2, CDK2AP1, DBF4, CENPF, E2F1, SKP2, BCL6, CAMK2D, BRCA2, POLE, CDKN3, CDCA5, CCNB1, BIRC5, CDK2, CDC25C, POLD1, CDT1, CDC6, ACVR1B, CHEK1, CDC7, CAMK2G, CCND1, CDK4,
GO:0006464~protein modification process	319	0.1192	1.1569e-06	0.0022131	KIT, TTLL12, LIMK2, ZAK, USP34, NNAT, RNASEL, TTLL5, PTPN6, PAK6, GALNT7, TTLL10, PRKCH, RNF145, DET1, FGFR2, PPEF1, FYN, ERG, B3GALNT2, PRKCD, MYCBP2, TTLL4, RNF25, DUSP22, UBA1, FLT4, SYK, PTPN2, PCTK3, MAPK15, ST6GAL1, CHEK1, VPS41, VRK1, SRPK1, BARD1, IRAK2, DTL, USP44, CD37, PXK, CAMK2B, UBE2B, NARG1, PLK1, CYLD, ATG9A, MASTL, DAD1, UBE2T, IRAK4, PRMT5, MAP3K3, MAST2, PIK3CD, RWDD4A, ENC1, S…
GO:0043412~biopolymer modification	330	0.1233	1.22844e-06	0.00234997	KIT, TTLL12, LIMK2, ZAK, USP34, NNAT, RNASEL, TTLL5, PTPN6, PAK6, GALNT7, TTLL10, PRKCH, RNF145, DET1, FGFR2, PPEF1, FYN, ERG, B3GALNT2, PRKCD, MYCBP2, TTLL4, RNF25, DUSP22, UBA1, FLT4, SYK, PTPN2, PCTK3, MAPK15, ST6GAL1, CHEK1, VPS41, VRK1, SRPK1, BARD1, IRAK2, DTL, USP44, CD37, TRMT11, GTPBP3, PXK, CAMK2B, UBE2B, NARG1, PLK1, CYLD, ATG9A, MASTL, DAD1, UBE2T, IRAK4, PRMT5, MAP3K3, MAST2, PIK3CD,…
GO:0048731~system development	311	0.1162	1.64446e-06	0.00314578	KIT, TLE3, ELN, RECQL4, KCNN3, NEB, NNAT, BAI1, UGT8, HLA-DMA, SMO, NRP1, CHODL, FYN, GSTM3, PHGDH, SLIT3, GAA, PLCE1, IGSF9, TRPS1, NCAM2, BCL2, ITGA3, SYK, TBX20, UTP3, SIX4, DSCAM, FZD3, MEF2C, TIMELESS, STAT6, RORB, NARG1, TCOF1, ANGPT2, ENC1, COL11A1, FHL1, OSBPL1A, ERBB4, BCL6, SMARCD3, RAPGEF5, SMAD5, BMPR2, PRKDC, FXR1, DICER1, CRIP2, EPHA2, NLGN2, CD86, DNER, PBX1, BPTF, ITGA8, CD2, PTK7…
GO:0051234~establishment of localization	466	0.1741	2.17314e-06	0.0041571	VAMP3, KCNH8, SYN1, CLCN3, KCNN3, ABCA4, SYT2, CRAT, ATP5G3, GBF1, SNX5, SLC25A29, SLC5A7, KRT18, STX8, FYN, SLC16A1, CHMP7, PHGDH, PLDN, EXOC2, ESPL1, BCL2, XK, ATP5L, SYK, MFN2, VPS41, ABCA3, IPO11, RFT1, CLTCL1, CAMK2B, OSBPL9, ATG9A, SFXN2, SLC12A6, SEC63, TAOK2, DNM1, UXT, TUBA1C, MYRIP, SLC18A2, SFXN4, RAB8B, BIRC5, ZDHHC17, MYO1E, TUBB, NUP210, KIF18A, DNER, KIF11, CACNA1C, THOC4, DYNC1H1,…
GO:0006281~DNA repair	66	0.0247	2.8357e-06	0.00542452	FANCD2, ELN, RECQL4, TP53BP1, PTTG1, SOD2, PMS2CL, SSRP1, LIG1, RFC5, EXO1, NHEJ1, PARP1, HMGB2, NUDT1, BRCA2, RUVBL2, POLE, RBBP8, NEIL3, XRCC3, FANCB, RAD51AP1, TOPBP1, UHRF1, PMS1, XRCC4, RAD54L, CHAF1A, UNG, BRIP1, CHEK1, REV3L, CHAF1B, H2AFX, EME1, FANCM, POLE2, MSH6, RAD51, RAD18, CLSPN, UBE2B, NONO, RAD54B, TOP2A, BLM, MSH2, RFC4, FEN1, OGG1, BRCA1, RFC3, GTF2H4, PRKDC, POLD1, TP53, SHPRH,…
GO:0043283~biopolymer metabolic process	839	0.3134	2.94442e-06	0.00563248	ELAVL1, LIMK2, ZAK, RFC2, ZNF107, USP34, MYBL2, RNASEL, STAT2, SP110, PAK6, FOXM1, RFC5, MCM6, RUVBL2, B3GALNT2, TOX2, ZNF473, EZH1, TTLL4, DUSP22, TBX20, SETDB2, REV3L, VPS41, ZNF718, SNRPA, ZNF124, SUB1, RAD51, CAMK2B, ZNF167, ATG9A, ZNF646, ZNF43, SLU7, IRAK4, PRMT5, CREB3L4, PIK3CD, RWDD4A, ITGB2, PRKCE, HSBP1, RPLP0, SMARCD3, ST8SIA1, STK24, PRKDC, RNF11, MED10, PLAGL2, E2F2, WDR46, ZNF100, …
GO:0035023~regulation of Rho protein signal transduction	30	0.0112	3.13699e-06	0.00600085	MCF2L, ARHGEF2, TIAM1, ITSN2, MCF2L2, ARHGEF17, PREX1, BCL6, ARHGEF6, ARHGEF10L, SPTB, ARHGEF10, ARHGEF12, ARHGEF11, ARHGEF3, RGNEF, FARP2, PLEKHG5, OBSCN, FGD1, FGD2, ALS2, FGD6, ITSN1, ECT2, ABR, ARHGEF1, TRIO, ARHGEF7, C9orf100,
GO:0007017~microtubule-based process	57	0.0213	3.21385e-06	0.00614786	PRKCZ, CKS2, KPNA2, PEX1, DYNC1I1, GTSE1, ZWINT, RNF19A, KIF5C, KIF13A, KIF14, KIF23, KIF26A, PRC1, ESPL1, CENPJ, MAP2, KIF13B, MAPT, CLASP1, UBE2C, MAP1B, UBE2B, KIF6, KIF2A, KIF20A, MAP4, ARHGEF2, NEURL, KIF1B, TTK, APC, CENPE, UXT, BRCA1, PCLO, TUBA1C, NUSAP1, MAP7, KIF15, NDC80, HOOK3, BUB1B, PRDM8, TUBB, KIF18A, TUBB2A, DYNLL2, DST, KIF5A, APBA1, KIF2C, KIFC2, KIF11, KIFAP3, DYNC1H1, SPAG5,
GO:0000226~microtubule cytoskeleton organization and biogenesis	29	0.0108	3.5408e-06	0.00677329	PRKCZ, UBE2B, CKS2, ZWINT, MAP4, ARHGEF2, NEURL, RNF19A, TTK, APC, UXT, NUSAP1, NDC80, MAP7, HOOK3, BUB1B, KIF23, PRC1, ESPL1, KIF2C, CENPJ, MAP2, KIF11, MAPT, DYNC1H1, CLASP1, SPAG5, UBE2C, MAP1B,
GO:0043170~macromolecule metabolic process	1099	0.4105	3.67527e-06	0.0070305	ELAVL1, VAMP3, LIMK2, ZAK, RFC2, ZNF107, USP34, MYBL2, RNASEL, STAT2, SP110, CASP4, PAK6, ECEL1, TNS1, FOXM1, RFC5, MCM6, RUVBL2, B3GALNT2, MRRF, TOX2, PDSS1, ZNF473, EZH1, ESPL1, TTLL4, DPP6, DUSP22, LDHB, TBX20, SETDB2, REV3L, VPS41, ZNF718, SNRPA, IPO11, ZNF124, SUB1, RAD51, CLTCL1, CAMK2B, ZNF167, ATG9A, ZNF646, ZNF43, SLU7, IRAK4, PRMT5, CREB3L4, PIK3CD, RPS23, RWDD4A, ITGB2, PRKCE, HSBP1, R…
GO:0006810~transport	450	0.1681	3.68298e-06	0.00704526	VAMP3, KCNH8, SYN1, CLCN3, KCNN3, ABCA4, SYT2, CRAT, ATP5G3, GBF1, SNX5, SLC25A29, SLC5A7, KRT18, STX8, FYN, SLC16A1, CHMP7, PHGDH, PLDN, EXOC2, BCL2, XK, ATP5L, SYK, MFN2, VPS41, ABCA3, IPO11, RFT1, CLTCL1, CAMK2B, OSBPL9, ATG9A, SFXN2, SLC12A6, SEC63, TAOK2, DNM1, UXT, TUBA1C, MYRIP, SLC18A2, SFXN4, RAB8B, ZDHHC17, MYO1E, TUBB, NUP210, KIF18A, DNER, KIF11, CACNA1C, THOC4, DYNC1H1, SLC37A4, SLC3…
GO:0009719~response to endogenous stimulus	90	0.0336	3.93022e-06	0.00751818	FANCD2, ELN, TRIAP1, RECQL4, MAPK1, ZAK, GTSE1, TP53BP1, PTTG1, SOD2, PMS2CL, SSRP1, LIG1, RFC5, EXO1, NHEJ1, PARP1, HMGB2, NUDT1, GSTM3, BRCA2, RUVBL2, NEIL3, RBBP8, POLE, XRCC3, FANCB, RAD51AP1, TOPBP1, UHRF1, PMS1, BCL2, HCLS1, XRCC4, RAD54L, CCNA2, CHAF1A, UNG, BRIP1, REV3L, CHEK1, CHAF1B, H2AFX, BARD1, NEK11, DTL, EME1, FANCM, POLE2, RAD51, MSH6, TIMELESS, RAD18, CLSPN, UBE2B, NONO, RAD54B, …
GO:0044237~cellular metabolic process	1243	0.4643	5.34643e-06	0.0102271	ELAVL1, LIMK2, ZAK, RFC2, ZNF107, USP34, MYBL2, RNASEL, STAT2, SP110, GGH, CASP4, PAK6, ECEL1, TNS1, FOXM1, CRAT, RFC5, MCM6, SLC5A7, FIGNL1, RUVBL2, PHGDH, B3GALNT2, MRRF, PLCE1, TOX2, PDSS1, ZNF473, EZH1, ESPL1, TTLL4, DPP6, DUSP22, ATP5L, LDHB, TBX20, SETDB2, GLS, REV3L, VPS41, ZNF718, SNRPA, IPO11, ZNF124, SUB1, RAD51, CAMK2B, ZNF167, ATG9A, ZNF646, ZNF43, SLU7, IRAK4, PRMT5, CREB3L4, RPS23, …
GO:0051641~cellular localization	173	0.0646	6.42284e-06	0.0122861	VAMP3, SYN1, ANK1, MYO7A, FYB, KIF5C, GBF1, RIMS2, KRT18, STX8, LGTN, SQSTM1, KIF14, TRNT1, NUP54, CDCA5, PLDN, EXOC2, OPTN, KIF26A, TRPS1, F2R, ESPL1, BCL2, SYK, GPAA1, MFN2, PARK2, VPS41, KIF13B, BARD1, RERE, CUX1, STX2, IPO11, ADRB2, CLTCL1, TNKS, MON2, IPO13, CHRNB4, SNCAIP, APBB2, NF1, SEC63, TAOK2, AKAP12, BCL6, CENPE, UXT, GNAS, TUBA1C, KIF15, TRAM2, MYRIP, BIRC5, TMEM48, STX1B, AP2B1, MYO…
GO:0051261~protein depolymerization	18	0.0067	9.10125e-06	0.0174091	SPTBN4, SVIL, MAP4, ARHGEF2, AVIL, GSN, CAPG, SPTBN1, MAP2, SPTAN1, APC, MAPT, SPTBN2, CLASP1, SPTB, MAP1B, LIMA1, EPB49,
GO:0048523~negative regulation of cellular process	208	0.0777	1.03139e-05	0.0197285	ZAK, MYBL2, BAI1, PTPN6, SMO, KRT18, NOX4, LCOR, ZHX3, TRPS1, RBPJ, SGSM3, BCL2, MFN2, CHEK1, DLC1, BARD1, TNFRSF8, FH, TIMELESS, CYLD, DAD1, ENO3, PA2G4, RCOR2, RGS12, HSBP1, SPTAN1, BCL6, ANXA1, BIRC5, FOXP1, DICER1, DST, DLG1, BPTF, SPTBN1, LRRFIP1, NOTCH3, TLR4, TRIAP1, MAPK1, PROX1, DNMT1, PACSIN3, CDK2AP1, IFITM1, CAPG, SKAP2, CENPF, PMP22, FLCN, RGS3, SCG2, ZBTB16, CD74, MAP2, RGS11, HELLS…
GO:0048519~negative regulation of biological process	215	0.0803	1.31796e-05	0.0252093	ZAK, MYBL2, BAI1, PTPN6, SMO, KRT18, NOX4, LCOR, ZHX3, TRPS1, RBPJ, SGSM3, BCL2, MFN2, CHEK1, DLC1, BARD1, TNFRSF8, FH, STAT6, TIMELESS, CYLD, DAD1, ENO3, PA2G4, RCOR2, RGS12, HSBP1, SPTAN1, BCL6, ANXA1, BIRC5, FOXP1, DICER1, DST, DLG1, BPTF, SPTBN1, LRRFIP1, NOTCH3, TLR4, TRIAP1, MAPK1, PROX1, DNMT1, PACSIN3, CDK2AP1, IFITM1, CAPG, CENPF, SKAP2, ADRB1, HS3ST5, PMP22, FLCN, RGS3, SCG2, ZBTB16, CD…
GO:0019538~protein metabolic process	591	0.2208	1.51197e-05	0.0289198	KIT, VAMP3, TTLL12, LIMK2, HSPE1, ZAK, USP34, RNASEL, TTLL5, PTPN6, CASP4, PAK6, ECEL1, TNS1, PRKCH, CTSC, FYN, CPEB2, RUVBL2, B3GALNT2, MRRF, PDSS1, ESPL1, TTLL4, DPP6, DUSP22, FLT4, SYK, PCTK3, MAPK15, VPS41, IRAK2, USP44, IPO11, RAD51, HRSP12, CLTCL1, PXK, CAMK2B, NARG1, LPXN, TARS, CYLD, ATG9A, FLJ39609, IRAK4, RSL1D1, PRMT5, RPS23, PIK3CD, RWDD4A, SEC63, ITGB2, PRKCE, ERBB4, TAOK2, MAP3K5, F…
GO:0044260~cellular macromolecule metabolic process	568	0.2122	1.58128e-05	0.0302454	KIT, TTLL12, LIMK2, HSPE1, ZAK, USP34, RNASEL, TTLL5, PTPN6, CASP4, PAK6, ECEL1, TNS1, PRKCH, CTSC, FYN, CPEB2, RUVBL2, B3GALNT2, MRRF, ESPL1, TTLL4, DPP6, DUSP22, FLT4, SYK, PCTK3, MAPK15, VPS41, IRAK2, USP44, IPO11, HRSP12, PXK, CAMK2B, NARG1, TARS, CYLD, ATG9A, FLJ39609, IRAK4, RSL1D1, PRMT5, PIK3CD, RPS23, RWDD4A, SEC63, ITGB2, PRKCE, ERBB4, TAOK2, MAP3K5, FBXO31, RPLP0, RPS21, UXT, CCT7, EIF…
GO:0051276~chromosome organization and biogenesis	86	0.0321	1.65512e-05	0.0316574	HIST1H2BJ, ACIN1, RECQL4, PTTG1, ZWINT, C14orf169, CENPA, ACTL6A, CENPF, SYCP2, NCAPH, CHD5, HDAC5, HMGB2, BRCA2, NEK2, RUVBL2, HDAC10, HMGA1, NCAPG, CDCA5, SLC22A4, ESPL1, NSD1, CHD3, HIST1H2AM, MYST4, CHAF1A, SMARCC2, SETDB2, SMARCA5, UTP3, CHAF1B, H2AFX, MCM2, CDYL, HELLS, MLL4, NR3C1, RERE, TCF7L2, MAP3K12, TNKS, TERF1, SMC2, TOP2A, BLM, EHMT2, L3MBTL, MSH2, NCAPD3, NASP, PRMT5, DOT1L, HIST1H…
GO:0007266~Rho protein signal transduction	35	0.0131	1.7381e-05	0.0332444	LIMK1, MCF2L, ARHGEF2, TIAM1, ITSN2, MCF2L2, ARHGEF17, BCL6, PREX1, ARHGAP29, ARHGEF6, SPTB, ARHGEF10L, ARHGEF10, ARHGEF12, GNA12, ARHGEF11, ARHGEF3, RGNEF, FARP2, PLEKHG5, OBSCN, FGD1, FGD2, ALS2, ARHGDIB, FGD6, ITSN1, ECT2, ABR, ARHGEF1, TRIO, ARHGDIA, ARHGEF7, C9orf100,
GO:0007399~nervous system development	150	0.056	2.01058e-05	0.0384552	KCNN3, NRXN1, NNAT, TMOD2, BAI1, UGT8, SMO, NRP1, FYN, GSTM3, GBX2, PHGDH, SLIT3, DPYSL3, ALK, DLG4, IGSF9, NTRK3, NCAM2, PCP4, ITGA3, UTP3, PARK2, PPT1, DSCAM, MAPT, FZD3, MEF2C, BRSK2, PLXNB1, HPCAL4, APBB2, PLP1, NF1, ENC1, SLITRK6, ERBB4, FGF2, SHOX2, RAPGEF5, PRKDC, TLX2, FZD6, EPHA2, TUBB2A, AVIL, TFAP2B, NLGN2, DNER, PBX1, BPTF, ITGA8, ABR, PTK7, BZW2, JAG1, BAX, ACSL6, SEMA6D, NOTCH3, RAC…
GO:0051649~establishment of cellular localization	166	0.062	2.22733e-05	0.0425999	VAMP3, SYN1, ANK1, MYO7A, FYB, KIF5C, GBF1, RIMS2, KRT18, STX8, LGTN, SQSTM1, KIF14, TRNT1, NUP54, CDCA5, PLDN, EXOC2, OPTN, KIF26A, TRPS1, F2R, ESPL1, BCL2, SYK, MFN2, PARK2, VPS41, KIF13B, BARD1, RERE, CUX1, IPO11, STX2, ADRB2, CLTCL1, TNKS, MON2, IPO13, CHRNB4, SNCAIP, APBB2, NF1, SEC63, TAOK2, AKAP12, BCL6, CENPE, UXT, GNAS, TUBA1C, KIF15, TRAM2, MYRIP, BIRC5, TMEM48, STX1B, AP2B1, MYO1E, TOM…
GO:0006928~cell motility	90	0.0336	2.39037e-05	0.0457174	OPHN1, ACTN4, SEMA3E, PTP4A1, CHL1, NRXN1, NPY, DNALI1, ROBO1, ITGA4, TNS1, SMO, SCYE1, NRP1, HMMR, ASTN1, NRCAM, HSPB1, FYN, EFNB3, TPM1, GBX2, GNAO1, CXCL16, WASL, SLIT3, ARHGEF11, LAMA3, TPM3, F2R, AMOT, SEMA5A, NRD1, ITGA3, DOCK2, SCG2, EPHB3, RRAS2, TNR, ARHGDIB, PVR, SYK, RPS19, ELMO1, ENPP2, SIX4, LRP5, ITGB1BP1, SLIT2, CCDC88A, ATP1A2, MKLN1, PLXNB1, NCAN, LIMK1, ACVR1, UNC5C, APBB2, LSP1…
GO:0051674~localization of cell	90	0.0336	2.39037e-05	0.0457174	OPHN1, ACTN4, SEMA3E, PTP4A1, CHL1, NRXN1, NPY, DNALI1, ROBO1, ITGA4, TNS1, SMO, SCYE1, NRP1, HMMR, ASTN1, NRCAM, HSPB1, FYN, EFNB3, TPM1, GBX2, GNAO1, CXCL16, WASL, SLIT3, ARHGEF11, LAMA3, TPM3, F2R, AMOT, SEMA5A, NRD1, ITGA3, DOCK2, SCG2, EPHB3, RRAS2, TNR, ARHGDIB, PVR, SYK, RPS19, ELMO1, ENPP2, SIX4, LRP5, ITGB1BP1, SLIT2, CCDC88A, ATP1A2, MKLN1, PLXNB1, NCAN, LIMK1, ACVR1, UNC5C, APBB2, LSP1…
GO:0000070~mitotic sister chromatid segregation	15	0.0056	2.44737e-05	0.0468075	SMC2, MAD2L1, ESPL1, NCAPD2, ZWINT, NCAPD3, NCAPH, CENPE, NCAPG2, NEK2, NUSAP1, NDC80, NCAPG, CDCA5, SMC4,
GO:0046578~regulation of Ras protein signal transduction	50	0.0187	2.5015e-05	0.0478425	RABGAP1L, IQGAP2, TIAM1, MCF2L2, ARHGEF17, GBF1, SGSM2, PSD, TBC1D19, PSD2, ARHGEF10L, SPTB, ARHGEF10, DDEFL1, ARHGEF11, PLCE1, ARHGEF3, SGSM3, FARP2, FGD2, ALS2, FGD6, MFN2, ITSN1, TBC1D2, TRIO, ARHGEF7, WDR67, MCF2L, ARHGEF2, MGC16169, ITSN2, NF1, PREX1, BCL6, ARHGEF6, PSD3, ARHGEF12, CENTB5, RGNEF, PLEKHG5, OBSCN, FGD1, IQGAP3, CENTG1, C6orf170, ECT2, ABR, ARHGEF1, C9orf100,
GO:0000819~sister chromatid segregation	15	0.0056	3.79705e-05	0.072612	SMC2, MAD2L1, ESPL1, NCAPD2, ZWINT, NCAPD3, NCAPH, CENPE, NCAPG2, NEK2, NUSAP1, NDC80, NCAPG, CDCA5, SMC4,
GO:0051056~regulation of small GTPase mediated signal transduction	58	0.0217	4.58876e-05	0.0877458	RABGAP1L, IQGAP2, TIAM1, MCF2L2, ARHGEF17, GBF1, SGSM2, PSD, TBC1D19, PSD2, CDC42BPA, ARHGEF10L, SPTB, ARHGEF10, DDEFL1, ARHGEF11, PLCE1, ARHGEF3, FARP2, SGSM3, FGD2, ALS2, FGD6, MFN2, ITSN1, RASAL2, TBC1D2, TRIO, ARHGEF7, GARNL4, WDR67, MCF2L, ARHGEF2, MGC16169, ITSN2, NF1, PREX1, BCL6, RASGRP1, ARHGEF6, PSD3, RAPGEF4, ARHGEF12, RAPGEF5, CENTB5, RGNEF, PLEKHG5, OBSCN, FGD1, IQGAP3, CENTG1, C6orf…
GO:0007265~Ras protein signal transduction	61	0.0228	4.78804e-05	0.0915547	RABGAP1L, IQGAP2, TIAM1, MCF2L2, ARHGEF17, SGSM2, GBF1, PSD, TBC1D19, PSD2, ARHGEF10L, SPTB, ARHGEF10, DDEFL1, ARHGEF11, PLCE1, ARHGEF3, FARP2, SGSM3, FGD2, RRAS2, ALS2, ARHGDIB, ELMO1, FGD6, MFN2, ITSN1, TBC1D2, TRIO, ARHGEF7, WDR67, LIMK1, MCF2L, ARHGEF2, DBNL, MGC16169, ITSN2, NF1, BCL6, PREX1, RASGRP1, FGF2, ARHGAP29, ARHGEF6, PSD3, ARHGEF12, GNA12, CENTB5, RGNEF, PLEKHG5, OBSCN, FGD1, IQGAP3…
GO:0000910~cytokinesis	15	0.0056	5.75609e-05	0.110056	BIRC5, AURKB, PRC1, INCENP, ESPL1, DIAPH2, ANLN, DAXX, BRCA2, STX2, NUSAP1, RASA1, ARHGEF11, ROCK2, RACGAP1,
GO:0042254~ribosome biogenesis and assembly	28	0.0105	7.09429e-05	0.135625	PA2G4, UTP14A, FBL, RNASEN, NOLA1, RPLP0, RRP9, SDAD1, TBL3, EXOSC9, UTP15, WDSOF1, NPM1, RRP1B, PES1, EIF6, WDR3, DIMT1L, RPS14, NOL14, UTP3, EIF2A, EMG1, BOP1, TFB2M, FTSJ1, NOP5/NOP58, C18orf22,
GO:0000902~cell morphogenesis	101	0.0377	7.31651e-05	0.139871	DCBLD2, NRXN1, ANK1, BAI1, MYO7A, OGFR, SLC3A2, FGFR2, NRP1, NOX4, FYN, RUVBL2, GBX2, SLIT3, ARHGEF11, PLCE1, NTRK3, ARHGAP15, IL17RB, FGD6, PPT1, DLC1, MAPT, BRSK2, STX2, CCDC88A, ITGA7, RORB, UBE2B, PLXNB1, APBB2, ENO3, SLITRK6, ITGB2, FHL1, TAOK2, THBS4, BCL6, PAK2, DGKD, MAP7, GNA12, TLX2, LTBP4, VAT1, RAC2, DLG1, ITGA8, CDC42EP3, PTK7, SMAD3, OPHN1, CHL1, ROBO1, TIAM1, ACTL6A, CAPG, NRCAM, E…
GO:0032989~cellular structure morphogenesis	101	0.0377	7.31651e-05	0.139871	DCBLD2, NRXN1, ANK1, BAI1, MYO7A, OGFR, SLC3A2, FGFR2, NRP1, NOX4, FYN, RUVBL2, GBX2, SLIT3, ARHGEF11, PLCE1, NTRK3, ARHGAP15, IL17RB, FGD6, PPT1, DLC1, MAPT, BRSK2, STX2, CCDC88A, ITGA7, RORB, UBE2B, PLXNB1, APBB2, ENO3, SLITRK6, ITGB2, FHL1, TAOK2, THBS4, BCL6, PAK2, DGKD, MAP7, GNA12, TLX2, LTBP4, VAT1, RAC2, DLG1, ITGA8, CDC42EP3, PTK7, SMAD3, OPHN1, CHL1, ROBO1, TIAM1, ACTL6A, CAPG, NRCAM, E…
GO:0051129~negative regulation of cellular component organization and biogenesis	18	0.0067	7.86087e-05	0.15027	SPTBN4, SVIL, MAP4, ARHGEF2, AVIL, GSN, CAPG, SPTBN1, MAP2, SPTAN1, APC, MAPT, SPTBN2, CLASP1, SPTB, MAP1B, LIMA1, EPB49,
GO:0044267~cellular protein metabolic process	553	0.2066	8.81764e-05	0.168545	KIT, TTLL12, LIMK2, HSPE1, ZAK, USP34, RNASEL, TTLL5, PTPN6, CASP4, PAK6, ECEL1, TNS1, PRKCH, CTSC, FYN, CPEB2, RUVBL2, B3GALNT2, MRRF, ESPL1, TTLL4, DPP6, DUSP22, FLT4, SYK, PCTK3, MAPK15, VPS41, IRAK2, USP44, IPO11, HRSP12, PXK, CAMK2B, NARG1, TARS, CYLD, ATG9A, FLJ39609, IRAK4, RSL1D1, PRMT5, PIK3CD, RPS23, RWDD4A, SEC63, ITGB2, PRKCE, ERBB4, TAOK2, MAP3K5, FBXO31, RPLP0, RPS21, UXT, CCT7, EIF…
GO:0022613~ribonucleoprotein complex biogenesis and assembly	49	0.0183	0.000116499	0.222625	EIF2S2, HSPB1, LGTN, RRP9, UTP15, EXOSC9, NPM1, EIF4G3, RTCD1, DDX1, SNRPD2, EIF5A, NOL14, UTP3, GUF1, EMG1, SF3A2, SF1, BOP1, DMXL2, C18orf22, SLU7, EIF4E, PA2G4, UTP14A, FBL, RNASEN, NOLA1, PAIP1, RPLP0, EIF3E, SDAD1, TBL3, EIF3B, WDSOF1, EIF4G1, RRP1B, DICER1, PES1, EIF6, WDR3, DIMT1L, RPS14, EIF2A, BZW2, TFB2M, FTSJ1, NOP5/NOP58, ASCC3L1,
GO:0065003~macromolecular complex assembly	110	0.0411	0.00012	0.229309	HIST1H2BJ, VAMP3, CENPA, SLC7A7, HLA-DMA, EIF2S2, KNTC1, HSPB1, LGTN, HMGB2, MPP2, HMGA1, DLG4, PDSS1, THRAP3, ANLN, FKBP4, SYK, GPAA1, EIF5A, TAF10, SMARCA5, H2AFX, CHAF1B, MCM2, SLC7A8, ATPIF1, IPO11, RAD51, ADRB2, CLTCL1, LPXN, IPO13, EIF4E, SLU7, HIST1H3J, CENPE, DGKD, EIF3B, TMEM48, AP2B1, DICER1, E2F2, HIST1H1B, PBX1, MED24, SMAD3, KIFAP3, BZW2, BAX, ASCC3L1, H1FX, GTF2E2, COLEC12, VAMP4, P…
GO:0006270~DNA replication initiation	14	0.0052	0.00012211	0.233337	MCM8, CDC45L, MCM7, CCNE1, CDT1, CDC6, MCM3, ORC1L, MCM6, MCM4, MCM5, CDC7, MCM2, CCNE2,
GO:0007051~spindle organization and biogenesis	11	0.0041	0.000126698	0.242093	KIF23, BUB1B, KIF11, CKS2, PRC1, DYNC1H1, ZWINT, NDC80, UBE2C, SPAG5, TTK,
GO:0008104~protein localization	147	0.0549	0.000126769	0.242229	HLA-DMA, RAB15, FYB, SNX5, STX8, RIMS2, LGTN, VPS13D, CHMP7, SQSTM1, TRNT1, NUP54, EXOC2, OPTN, TRPS1, F2R, FKBP4, GPAA1, MFN2, PPT1, GDI2, KIF13B, VPS41, BARD1, RERE, RAB36, IPO11, STX2, VPS11, CLTCL1, HSPG2, TNKS, MON2, ATG9A, IPO13, NASP, NF1, SEC63, TAOK2, AKAP12, BCL6, GNAS, TRAM2, MYRIP, SNX14, BIRC5, RAB8B, TMEM48, STX1B, RAB40B, ZDHHC17, AP2B1, TOM1L1, ARF3, SUPT7L, NUP210, KIF18A, JAK2, …
GO:0007088~regulation of mitosis	23	0.0086	0.000127652	0.243914	BIRC5, BUB1B, TRIAP1, MAD2L1, CDC25C, ESPL1, TRRAP, PKMYT1, GTSE1, TP53, ANLN, ZWINT, PRMT5, CCNA2, TTK, DLG1, CENPF, KNTC1, BRCA2, NEK2, NUSAP1, UBE2C, BUB1,
GO:0009966~regulation of signal transduction	112	0.0418	0.000127802	0.2442	RABGAP1L, TMOD2, ARHGEF17, SGSM2, GBF1, PSD, TBC1D19, SQSTM1, ARHGEF11, PLCE1, GRK4, ARHGEF3, IL6ST, F2R, SGSM3, TNFRSF10B, SYK, FGD6, RGS5, RGS7, LRP1, MFN2, ITSN1, EEF1D, TRIO, NDFIP1, ADRB2, GARNL4, WDR67, TNFAIP3, MCF2L, MAP3K3, RGS12, NF1, TAOK2, BCL6, PSD3, ARHGEF12, RAPGEF5, ZDHHC17, RGNEF, MIER1, OBSCN, C6orf170, ITGA8, ECT2, ABR, HIPK2, SMAD3, JAG1, C9orf100, CFLAR, IQGAP2, ECE2, TRIM38,…
GO:0007517~muscle development	44	0.0164	0.000135743	0.259355	NEB, ACVR1, ITGA11, COL6A3, NF1, TWIST1, SGCD, CENPF, FHL1, TNC, HDAC5, CHODL, MBNL3, FGF2, CACNB2, CHRNA1, MET, FLNB, UTRN, GAA, FXR1, SRI, LAMA2, LEF1, SVIL, NRD1, ALS2, DNER, NEO1, SOX6, APP, CUGBP2, SIX4, ITGB1BP2, SMAD3, DMD, MEF2C, TAGLN2, ITGA7, JAG1, IFRD1, ADRB2, MYEF2, SGCE,
GO:0048522~positive regulation of cellular process	179	0.0669	0.000153528	0.293288	KIT, RECQL4, ZAK, CD276, PYGM, CCNE1, TMOD2, CASP4, SMO, NRP1, BRCA2, SQSTM1, HMGA1, ARHGEF11, CDK2, IL6ST, F2R, ESPL1, BCL2, THRAP3, TNFRSF10B, FLT4, PPARA, SYK, SMARCC2, TIMP3, THRB, PPT1, SIX4, LRP5, TNFRSF8, BARD1, MAPT, MEF2C, EEF1D, TCF3, NDFIP1, RAD51, ADRB2, STAT6, RORB, NARG1, BLM, APBB2, MAP3K3, NF1, IFI16, PRKCE, TAOK2, MAP3K5, BCL6, SMARCD3, BRCA1, FGF2, ST8SIA1, SMAD5, BIRC5, PRG3, L…
GO:0048518~positive regulation of biological process	196	0.0732	0.000160706	0.306981	KIT, RECQL4, ZAK, NPY, CASP4, HLA-DMA, SMO, NRP1, FYN, SQSTM1, ARHGEF11, ESPL1, BCL2, FLT4, SYK, TIMP3, SIX4, BARD1, TNFRSF8, MEF2C, RAD51, RORB, STAT6, NARG1, MAP3K3, PRKCE, MAP3K5, TAOK2, BCL6, SMARCD3, ST8SIA1, SMAD5, BIRC5, LAMA1, ZDHHC17, IL21, CRIP2, PLAGL2, TUBB, RAC2, DLG1, CD86, BPTF, PBX1, ITGA8, CD2, RGMB, CCND1, MMP9, GCH1, TLR4, PPARGC1B, MRPL12, MAPK1, ODC1, TIAM1, ESRRG, CD4, ADRB1…
GO:0022607~cellular component assembly	116	0.0433	0.000174867	0.333988	HIST1H2BJ, VAMP3, CENPA, SLC7A7, HLA-DMA, TNS1, EIF2S2, KNTC1, HDAC5, HSPB1, LGTN, HMGB2, MPP2, HMGA1, DLG4, PDSS1, THRAP3, ANLN, FKBP4, SYK, GPAA1, EIF5A, TAF10, SMARCA5, H2AFX, CHAF1B, MCM2, SLC7A8, ATPIF1, IPO11, RAD51, ADRB2, CLTCL1, UBE2B, LPXN, IPO13, EIF4E, SLU7, HIST1H3J, CENPE, DGKD, EIF3B, TMEM48, AP2B1, DICER1, E2F2, HIST1H1B, PBX1, MED24, SMAD3, KIFAP3, BZW2, BAX, ASCC3L1, H1FX, GTF2E…
GO:0006915~apoptosis	145	0.0542	0.000190307	0.363426	PRKCZ, DNAJB6, HSPE1, ZAK, NEB, MYBL2, SOD2, PTPN6, CASP4, SMO, ADRA1A, KRT18, TNFRSF14, HSPB1, SQSTM1, F2R, ITGB3BP, ESPL1, BCL2, DUSP22, TNFRSF10B, EIF5A, ELMO1, TIMP3, PPT1, AHR, TNFRSF8, BARD1, PDCD2, TNFRSF18, ADRB2, TNFAIP3, DAD1, APBB2, NF1, IFI16, ITGB2, PRKCE, TAOK2, MAP3K5, BCL6, PAK2, ATG12, MADD, BRCA1, PHLPP, ANXA1, PRKDC, BIRC5, CCL2, FXR1, PLAGL2, TUBB, E2F2, JAK2, CD2, HIPK2, SMAD…
GO:0012501~programmed cell death	146	0.0545	0.00019795	0.377996	PRKCZ, DNAJB6, HSPE1, ZAK, NEB, MYBL2, SOD2, PTPN6, CASP4, SMO, ADRA1A, KRT18, TNFRSF14, HSPB1, SQSTM1, F2R, ITGB3BP, ESPL1, BCL2, DUSP22, TNFRSF10B, EIF5A, ELMO1, TIMP3, PPT1, AHR, TNFRSF8, BARD1, PDCD2, TNFRSF18, ADRB2, TNFAIP3, DAD1, APBB2, NF1, IFI16, ITGB2, PRKCE, TAOK2, MAP3K5, BCL6, PAK2, ATG12, MADD, BRCA1, FGF2, PHLPP, ANXA1, PRKDC, BIRC5, CCL2, FXR1, PLAGL2, TUBB, E2F2, JAK2, CD2, HIPK2…
GO:0051338~regulation of transferase activity	55	0.0205	0.000202323	0.386332	CDC25A, KIT, PKIA, CKS2, ZAK, HIPK3, ALS2CR2, CD4, DGKZ, CDKN3, DGKG, PLCE1, TRIB2, CASP3, RGS3, DUSP22, TNFRSF10B, ALS2, PRKAA1, CCNA2, SYK, C1QTNF2, PDCD4, CHEK1, DGKB, ADORA2B, CCDC88A, IRAK1, ADRB2, MAP3K6, LATS2, DBNL, RBL1, NF1, MDFIC, DGKA, MAP3K5, TAOK2, APC, PAK2, MADD, FGF2, PTPRC, DGKD, MET, SERINC2, CDC25C, PKMYT1, DGKE, CDC6, DAXX, PKIB, CCNE2, CCND1, SERINC5,
GO:0030261~chromosome condensation	11	0.0041	0.000211861	0.40451	NCAPH, ACIN1, SMC2, TOP2A, NCAPG2, NCAPD2, NCAPD3, NUSAP1, CDCA5, NCAPG, SMC4,
GO:0032535~regulation of cellular component size	17	0.0064	0.000214307	0.409171	SPTBN4, SVIL, NEB, SLC9A6, ALS2, AVIL, CAPG, GSN, SPTBN1, SPTAN1, TMSB4Y, SPTBN2, SPTB, RASA1, CXCL12, LIMA1, EPB49,
GO:0007093~mitotic cell cycle checkpoint	14	0.0052	0.000259057	0.49441	BUB1B, TRIAP1, MAD2L1, GTSE1, TRRAP, TP53, ZWINT, TTK, DLG1, CCNA2, CENPF, KNTC1, BRCA2, BUB1,
GO:0033036~macromolecule localization	153	0.0572	0.000261316	0.498712	HLA-DMA, RAB15, FYB, SNX5, RIMS2, STX8, LGTN, VPS13D, HNRNPA2B1, CHMP7, SQSTM1, TRNT1, NUP54, EXOC2, OPTN, TRPS1, F2R, FKBP4, GPAA1, MFN2, PPT1, GDI2, KIF13B, VPS41, BARD1, RERE, RAB36, IPO11, STX2, VPS11, CLTCL1, HSPG2, TNKS, MON2, ATG9A, IPO13, NASP, NF1, SEC63, TAOK2, AKAP12, BCL6, GNAS, TRAM2, MYRIP, SNX14, BIRC5, RAB8B, TMEM48, STX1B, ZDHHC17, AP2B1, RAB40B, TOM1L1, ARF3, SUPT7L, NUP210, KIF…
GO:0006364~rRNA processing	21	0.0078	0.000277527	0.529572	RRP1B, PA2G4, UTP14A, WDR3, FBL, DIMT1L, NOLA1, RPS14, UTP3, NOL14, RRP9, TBL3, EMG1, UTP15, EXOSC9, BOP1, WDSOF1, TFB2M, FTSJ1, NOP5/NOP58, C18orf22,
GO:0006396~RNA processing	91	0.034	0.000304789	0.581449	PPIH, DMTF1, TRMU, WTAP, ELAVL4, RNASEL, PRPF3, YBX1, GRSF1, RRP9, ROD1, HNRNPA2B1, CPSF2, SNRPB, EXOSC9, UTP15, CDC40, METTL1, CPSF3L, TRNT1, SFRS14, TADA2L, RTCD1, ZRANB2, DDX1, SNRPD2, SFRS11, ZNF638, INTS10, CROP, UTP3, NOL14, LSM4, SRPK1, ELAC1, BARD1, SNRPA, EMG1, SF3A2, RPUSD4, BOP1, SF1, C18orf22, GTPBP3, NONO, PPIL3, KHDRBS1, TSEN54, SLU7, PTBP1, PA2G4, XRN2, UTP14A, RPP40, RBM6, RBM23, …
GO:0050790~regulation of catalytic activity	96	0.0359	0.000315404	0.601642	KIT, CDC25A, PKIA, ACTN4, CKS2, DNAJB6, RABGAP1L, GABBR1, ALS2CR12, ZAK, HSPE1, HIPK3, ALS2CR2, CD4, FBXO5, SGSM2, NHEJ1, DGKZ, TBC1D19, ADRB1, CDKN3, DGKG, DDEFL1, PLCE1, F2R, TRIB2, SGSM3, CASP3, FGD2, RGS3, DUSP22, XRCC4, TNFRSF10B, ALS2, SYK, CCNA2, PRKAA1, GNAI3, FGD6, C1QTNF2, PDCD4, GDI2, CAP2, CHEK1, DGKB, ADORA2B, CCDC88A, ATPIF1, IRAK1, TBC1D2, ADRB2, WDR67, ECSIT, MAP3K6, PLCB2, NMUR2,…
GO:0016265~death	151	0.0564	0.000376075	0.716978	PRKCZ, DNAJB6, HSPE1, ZAK, NEB, MYBL2, SOD2, PTPN6, CASP4, SMO, ADRA1A, KRT18, TNFRSF14, HSPB1, SQSTM1, OPTN, F2R, ITGB3BP, ESPL1, BCL2, DUSP22, TNFRSF10B, EIF5A, ELMO1, TIMP3, PPT1, AHR, TNFRSF8, BARD1, PDCD2, TNFRSF18, ADRB2, TNFAIP3, DAD1, APBB2, NF1, IFI16, ITGB2, PRKCE, TAOK2, MAP3K5, BCL6, PAK2, ATG12, MADD, BRCA1, FGF2, PHLPP, ANXA1, PRKDC, BIRC5, CCL2, FXR1, PLAGL2, TUBB, E2F2, JAK2, CD2,…
GO:0008219~cell death	151	0.0564	0.000376075	0.716978	PRKCZ, DNAJB6, HSPE1, ZAK, NEB, MYBL2, SOD2, PTPN6, CASP4, SMO, ADRA1A, KRT18, TNFRSF14, HSPB1, SQSTM1, OPTN, F2R, ITGB3BP, ESPL1, BCL2, DUSP22, TNFRSF10B, EIF5A, ELMO1, TIMP3, PPT1, AHR, TNFRSF8, BARD1, PDCD2, TNFRSF18, ADRB2, TNFAIP3, DAD1, APBB2, NF1, IFI16, ITGB2, PRKCE, TAOK2, MAP3K5, BCL6, PAK2, ATG12, MADD, BRCA1, FGF2, PHLPP, ANXA1, PRKDC, BIRC5, CCL2, FXR1, PLAGL2, TUBB, E2F2, JAK2, CD2,…
GO:0045859~regulation of protein kinase activity	52	0.0194	0.000389333	0.742165	CDC25A, KIT, PKIA, CKS2, ZAK, HIPK3, ALS2CR2, CD4, DGKZ, CDKN3, DGKG, PLCE1, TRIB2, CASP3, RGS3, TNFRSF10B, DUSP22, ALS2, PRKAA1, CCNA2, SYK, C1QTNF2, PDCD4, CHEK1, DGKB, ADORA2B, CCDC88A, IRAK1, ADRB2, MAP3K6, LATS2, DBNL, NF1, MDFIC, DGKA, MAP3K5, TAOK2, APC, PAK2, MADD, FGF2, PTPRC, DGKD, MET, CDC25C, PKMYT1, DGKE, CDC6, DAXX, PKIB, CCNE2, CCND1,
GO:0043549~regulation of kinase activity	53	0.0198	0.000402865	0.767867	CDC25A, KIT, PKIA, CKS2, ZAK, HIPK3, ALS2CR2, CD4, DGKZ, CDKN3, DGKG, PLCE1, TRIB2, CASP3, RGS3, TNFRSF10B, DUSP22, ALS2, PRKAA1, CCNA2, SYK, C1QTNF2, PDCD4, CHEK1, DGKB, ADORA2B, CCDC88A, IRAK1, ADRB2, MAP3K6, LATS2, DBNL, RBL1, NF1, MDFIC, DGKA, MAP3K5, TAOK2, APC, PAK2, MADD, FGF2, PTPRC, DGKD, MET, CDC25C, PKMYT1, DGKE, CDC6, DAXX, PKIB, CCNE2, CCND1,
GO:0008152~metabolic process	1345	0.5024	0.000480762	0.915692	ELAVL1, VAMP3, LIMK2, ZAK, RFC2, ZNF107, USP34, MYBL2, RNASEL, STAT2, SP110, GGH, CASP4, PAK6, ECEL1, TNS1, FOXM1, CRAT, RFC5, MCM6, SLC5A7, FIGNL1, RUVBL2, PHGDH, B3GALNT2, MRRF, PLCE1, TOX2, PDSS1, ZNF473, EZH1, ESPL1, TTLL4, DPP6, DUSP22, ACAD11, ATP5L, LDHB, TBX20, SETDB2, GLS, REV3L, VPS41, ZNF718, SNRPA, IPO11, ZNF124, SUB1, RAD51, CLTCL1, CAMK2B, ZNF167, FLJ21865, ATG9A, ZNF646, ZNF43, SLU…

## Sheet: St 1- vs 4+ Expression
Additional File 5: Gene Ontology enrichment of differentially expressed candidate genes between stage 1- and 4+
Term	Count	%	PValue	FDR	Genes
GO:0022402~cell cycle process	203	0.0639	2.25976e-15	4.25215e-12	SESN3, INCENP, ZAK, MYBL2, ASPM, STAT1, POLE, CDCA5, AFAP1L2, ESPL1, BCL2, MFN2, CDCA3, CHEK1, PDS5A, SRPK1, BARD1, RAD51, NOL1, TIMELESS, CAMK2B, PLK1, CYLD, CDCA8, CCNG1, CEP55, NCAPD3, PRMT5, SLC12A6, BCL6, SUV39H2, MADD, CENPE, SPC24, NCAPG2, KIF15, NDC80, CLIP1, BIRC5, SASS6, POLD1, E2F2, DUSP4, PES1, DST, REC8, C11orf82, KIF11, ILF3, CCNE2, CCND1, RACGAP1, CDC25A, TRIAP1, KPNA2, ANAPC1, BTG…
GO:0000278~mitotic cell cycle	107	0.0337	8.64472e-15	1.65645e-11	INCENP, CCNE1, PBK, KNTC1, ASPM, BRCA2, NEK2, POLE, CDKN3, CDCA5, NCAPG, AFAP1L2, CCNB1, CDK2, PRC1, ESPL1, ANLN, CDT1, CDCA3, UBE2I, CHEK1, PDS5A, UBE2C, CCNB2, TIMELESS, CAMK2B, PLK1, CDCA8, CCNG1, CDKN2D, CEP55, NCAPD3, PRMT5, BCL6, CENPE, SPC24, NCAPG2, KIF15, NDC80, CLIP1, BIRC5, C18orf24, MAD2L1, POLD1, PES1, DSN1, TUBB2A, CDC6, KIF11, CAMK2G, CCND1, BUB1, CDC25A, TRIAP1, KPNA2, ANAPC1, GTS…
GO:0016043~cellular component organization and biogenesis	572	0.1801	1.07005e-14	2.03837e-11	VAMP3, XPO1, SYN1, NEB, BAI1, HAP1, SKIP, STX8, KRT18, MAZ, RUVBL2, SLIT3, TSPYL5, ARHGEF11, EXOC2, PDSS1, ESPL1, BCL2, NEBL, IL17RB, SYK, SMARCA5, MFN2, NOL14, DLC1, CNP, TIMM10, IPO11, ATP6AP1, RAD51, CLTCL1, HRSP12, ACAN, LPXN, VAV1, NCAPD3, PRMT5, HIST1H3J, UTP14A, MDN1, SLC25A10, ITGB2, MPZ, A2M, FMNL1, SUV39H2, SMARCD3, UXT, DNM1, GRIA1, NCAPG2, NDC80, MYRIP, CARM1, KIF3C, BIRC5, SASS6, MYO…
GO:0007049~cell cycle	230	0.0724	1.33243e-14	2.54907e-11	SESN3, INCENP, ZAK, MYBL2, MCM6, STAT1, ASPM, KRT18, POLE, CDCA5, AFAP1L2, ESPL1, BCL2, MFN2, CDCA3, AHR, CHEK1, PDS5A, SRPK1, BARD1, RAD51, NOL1, TIMELESS, CAMK2B, PLK1, CYLD, CDCA8, CCNG1, CEP55, MCM7, NCAPD3, PRMT5, SLC12A6, BCL6, SUV39H2, MADD, CENPE, SPC24, NCAPG2, KIF15, NDC80, ANXA1, CLIP1, BIRC5, SASS6, POLD1, E2F2, DUSP4, PES1, DST, C11orf82, REC8, KIF11, ILF3, CCNE2, CCND1, RACGAP1, CDC…
GO:0022403~cell cycle phase	115	0.0362	2.02632e-14	3.88689e-11	CKS2, INCENP, CCNE1, PBK, KNTC1, ASPM, BRCA2, NEK2, CDKN3, POLE, CDCA5, NCAPG, CCNB1, CDK2, ESPL1, ANLN, CDT1, CDCA3, UBE2I, CHEK1, PDS5A, H2AFX, UBE2C, CCNB2, RAD51, TIMELESS, CAMK2B, PLK1, CDCA8, CCNG1, CDKN2D, CEP55, NCAPD3, PRMT5, BCL6, SUV39H2, CENPE, SPC24, NCAPG2, MNS1, KIF15, NDC80, CLIP1, BIRC5, C18orf24, MAD2L1, POLD1, PES1, DSN1, TUBB2A, CDC6, REC8, KIF11, ILF3, CAMK2G, CCND1, BUB1, CD…
GO:0007067~mitosis	84	0.0264	2.28558e-14	4.37539e-11	CDC25A, TRIAP1, INCENP, ANAPC1, GTSE1, PTTG1, NDE1, ZWINT, PBK, CENPF, FBXO5, ASPM, NCAPH, KNTC1, POLS, SPC25, SGOL1, NEK2, BRCA2, CDCA5, NCAPG, CCNB1, KIF23, MAPRE3, CDK2, ANAPC10, ESPL1, ANLN, CCNA2, NUF2, CDCA3, TIPIN, UBE2I, PDS5A, HELLS, C13orf34, CDCA2, UBE2C, CCNB2, TIMELESS, PLK1, SMC2, CDCA8, CCNG1, CDC2, CEP55, NCAPD3, LATS2, PRMT5, KIF25, TTK, TPX2, CENPE, SPC24, NCAPG2, CDC20, NUSAP1,…
GO:0051301~cell division	88	0.0277	3.86381e-14	7.39075e-11	CDC25A, CKS2, INCENP, DIAPH2, ANAPC1, CCNE1, PTTG1, NDE1, ZWINT, LIG1, CDC14A, CENPF, FBXO5, SYCP2, ASPM, NCAPH, KNTC1, POLS, SPC25, SGOL1, NEK2, BRCA2, NCAPG, CDCA5, ARHGEF11, CCNB1, KIF23, MAPRE3, CDK2, PRC1, ANAPC10, ESPL1, ANLN, TACC1, CCNA2, NUF2, CABLES1, CENPJ, CDCA3, TIPIN, UBE2I, PDS5A, C13orf34, HELLS, CDCA2, STX2, UBE2C, CCNB2, CDK4, TIMELESS, CCND2, SMC2, CDCA8, CCNG1, CDC2, CEP55, LA…
GO:0000087~M phase of mitotic cell cycle	84	0.0264	4.03317e-14	7.70939e-11	CDC25A, TRIAP1, INCENP, ANAPC1, GTSE1, PTTG1, NDE1, ZWINT, PBK, CENPF, FBXO5, ASPM, NCAPH, KNTC1, POLS, SPC25, SGOL1, NEK2, BRCA2, CDCA5, NCAPG, CCNB1, KIF23, MAPRE3, CDK2, ANAPC10, ESPL1, ANLN, CCNA2, NUF2, CDCA3, TIPIN, UBE2I, PDS5A, HELLS, C13orf34, CDCA2, UBE2C, CCNB2, TIMELESS, PLK1, SMC2, CDCA8, CCNG1, CDC2, CEP55, NCAPD3, LATS2, PRMT5, KIF25, TTK, TPX2, CENPE, SPC24, NCAPG2, CDC20, NUSAP1,…
GO:0000279~M phase	97	0.0305	1.27615e-13	2.44027e-10	CKS2, INCENP, PBK, KNTC1, ASPM, BRCA2, NEK2, CDCA5, NCAPG, CCNB1, CDK2, ESPL1, ANLN, CDCA3, UBE2I, CHEK1, PDS5A, H2AFX, UBE2C, CCNB2, RAD51, TIMELESS, PLK1, CDCA8, CCNG1, CEP55, NCAPD3, PRMT5, SUV39H2, CENPE, SPC24, NCAPG2, MNS1, NDC80, KIF15, CLIP1, BIRC5, C18orf24, MAD2L1, PES1, DSN1, CDC6, TUBB2A, REC8, KIF11, ILF3, BUB1, CDC25A, TRIAP1, KPNA2, ANAPC1, GTSE1, NDE1, PTTG1, ZWINT, FBXO5, CENPF, …
GO:0006996~organelle organization and biogenesis	285	0.0897	1.66944e-13	3.19422e-10	RECQL4, MGC16703, NEB, HAP1, SKIP, CAP1, RUVBL2, TRNT1, CDCA5, TSPYL5, ARHGEF11, OPTN, KIF26A, ESPL1, DOCK2, WASF1, BCL2, NEBL, HIST3H2A, SMARCA5, MFN2, NOL14, UTP3, DLC1, KIF13B, TIMM10, EMG1, RERE, NR3C1, RFC1, NCAPD3, PRMT5, DOT1L, HIST1H3J, UTP14A, SLC25A10, ACP2, FBL, JMJD2D, SPTAN1, FMNL1, BCL6, SUV39H2, SMARCD3, UXT, CENPE, NCAPG2, TMSL8, KIF15, NDC80, MAP7, CARM1, KIF3C, NDP, SASS6, MYO1E…
GO:0032502~developmental process	651	0.205	4.36766e-12	8.35518e-09	CLEC3B, KIT, ELAVL1, ZAK, KCNN3, NEB, PTGER4, MYBL2, CRABP1, HOXC10, BAI1, HAP1, PTPN6, CASP4, MYCNOS, KRT18, RUVBL2, PHGDH, SLIT3, ARHGEF11, NCAM2, EZH1, ARVCF, ESPL1, BCL2, WNT2B, DUSP22, RIPK3, STMN2, IL17RB, TBX20, SYK, SMARCA5, AHR, DLC1, BTK, CNP, NTS, ATP6AP1, CLTCL1, TIMELESS, ACAN, NARG1, CD5, FADS1, ANGPT2, ITGB2, NRIP1, PRKCE, ERBB4, MPZ, SUV39H2, SMARCD3, FLI1, MADD, RPS21, NCAPG2, ED…
GO:0007399~nervous system development	192	0.0605	1.65642e-10	3.16871e-07	KCNN3, NRXN1, NNAT, TMOD2, BAI1, UGT8, SMO, NRP1, MDK, CKB, PHGDH, SLIT3, ALDH3A2, DPYSL3, DLG4, ALK, IGSF9, SEMA3D, NTRK3, NCAM2, PCP4, ITGA3, AQP4, STMN2, NCAM1, SLITRK4, AHNAK, PARK2, UTP3, SLITRK2, CNP, MAPT, MEF2C, SOX11, ROBO3, CA10, HPCAL4, ELAVL3, PLP1, NF1, SLITRK6, ENC1, ERBB4, MPZ, ERBB2, YWHAG, FGF2, SHOX2, ERBB3, RAPGEF5, SNCA, PRKDC, NDP, TBCE, FZD6, TUBB2A, DCLK1, AVIL, CPNE6, TFAP…
GO:0007275~multicellular organismal development	479	0.1508	4.24246e-10	8.11576e-07	CLEC3B, KIT, ELAVL1, KCNN3, NEB, PTGER4, MYBL2, CRABP1, HOXC10, BAI1, HAP1, MYCNOS, PHGDH, SLIT3, NCAM2, ARVCF, BCL2, WNT2B, DUSP22, STMN2, TBX20, SYK, SMARCA5, BTK, CNP, NTS, ATP6AP1, TIMELESS, ACAN, NARG1, ANGPT2, ITGB2, NRIP1, ERBB4, MPZ, SMARCD3, FLI1, NCAPG2, EDIL3, ERBB3, PRKDC, TLR3, CRIP2, UGDH, PTPRZ1, DNER, PBX1, GAP43, S100B, CD3E, CD2, WHSC2, PTK7, GPR65, BZW2, GCH1, CHRM1, MMP9, ACSB…
GO:0009987~cellular process	2167	0.6823	4.71124e-10	9.01253e-07	ELAVL1, KCNN3, CREBL2, CRABP1, ZNF107, HOXC10, BAI1, HAP1, CASP4, RFC5, CRAT, DEPDC1B, SNX5, SLC5A7, PHGDH, FBXO30, APH1B, B3GALNT2, TSPYL5, EXOC2, PDSS1, ESPL1, BCL2, DUSP22, NEBL, LDHB, TBX20, GRM5, ENOPH1, RASL10B, TIMM10, SNRPA, RAD51, CAMK2B, AHSA1, ZNF167, ANGPT2, ZNF536, LSP1, PRMT5, PIK3CD, RPS23, SLC25A10, NRIP1, MYNN, PRKCE, MPZ, A2M, SMARCD3, RPS21, NCAPG2, TAL2, ST8SIA1, TLR3, GPRC6A,…
GO:0007059~chromosome segregation	32	0.0101	7.47319e-10	1.42961e-06	SMC2, INCENP, RECQL4, TOP2A, PTTG1, NCAPD3, ZWINT, KIF25, CENPF, NCAPH, APC, CENPE, BRCA1, NCAPG2, POLS, SGOL1, NEK2, NUSAP1, NDC80, CDCA5, NCAPG, SMC4, MAD2L1, ESPL1, NCAPD2, DSN1, NUF2, REC8, UBE2I, SGOL2, SRPK1, SMC1A,
GO:0048856~anatomical structure development	441	0.1389	1.43183e-09	2.73908e-06	KIT, CLEC3B, KCNN3, PTGER4, NEB, HOXC10, BAI1, KRT18, RUVBL2, PHGDH, SLIT3, ARHGEF11, NCAM2, EZH1, BCL2, WNT2B, IL17RB, STMN2, SYK, TBX20, DLC1, CNP, BTK, NTS, ATP6AP1, CLTCL1, TIMELESS, NARG1, ACAN, ANGPT2, ITGB2, NRIP1, ERBB4, MPZ, SMARCD3, FLI1, NCAPG2, ERBB3, PRKDC, TLR3, CRIP2, PES1, UGDH, RAC2, PTPRZ1, SPAG6, DNER, PBX1, GAP43, S100B, CD3E, CD2, PTK7, BZW2, GCH1, CHRM1, MMP9, ACSBG1, IL27RA…
GO:0051179~localization	610	0.1921	1.10363e-08	2.11123e-05	VAMP3, KCNH8, XPO1, ATP6V0D1, SYN1, KCNN3, CRABP1, SYT2, HAP1, PTGDS, ARPC1B, CRAT, SYT10, SNX5, STX8, KRT18, SLC5A7, SLC16A1, KHSRP, PHGDH, SLIT3, TM9SF2, SLC31A1, ARHGEF11, EXOC2, GLRX, ESPL1, BCL2, NEBL, GABRA5, SERINC1, SYK, MFN2, TIMM10, IPO11, RFT1, ATP6AP1, CLTCL1, CAMK2B, OSBPL9, KCTD2, FADS1, SFXN2, VAV1, ABCC3, LSP1, SLC12A6, SLC25A10, ITGB2, A2M, UXT, DNM1, GRIA1, MYRIP, SLC18A2, SFXN4…
GO:0051726~regulation of cell cycle	135	0.0425	1.11002e-08	2.12345e-05	DIRAS3, GNL3, SESN3, CKS2, ZAK, MYBL2, CCNE1, CDC14A, STAT1, KNTC1, HDAC5, BRCA2, NEK2, CDKN3, GSG2, RASSF4, AFAP1L2, CCNB1, CDK2, F2R, ESPL1, BCL2, CDT1, ANLN, DBC1, MFN2, PDGFD, CHEK1, SRPK1, BARD1, UBE2C, CCNB2, NOL1, TIMELESS, PLK1, CYLD, CCNG1, CDKN2D, MSH2, POLR3D, PRMT5, NF1, SLC12A6, CCT4, BCL6, MADD, LIN9, BRCA1, FGF2, ERCC2, BIRC5, RPS4X, MAD2L1, UHMK1, E2F2, DUSP4, JAK2, CDC6, DST, C11…
GO:0000075~cell cycle checkpoint	30	0.0094	1.15101e-08	2.20186e-05	TRIAP1, ZAK, GTSE1, CDC2, ZWINT, TTK, CENPF, KNTC1, BRCA1, BRCA2, RBBP8, ERCC2, FANCG, BUB1B, BIRC5, CDC45L, MAD2L1, TP53, CDT1, CDC6, CCNA2, BRIP1, TIPIN, CHEK1, ATR, SMC1A, NEK11, CCNE2, BUB1, CHEK2,
GO:0007010~cytoskeleton organization and biogenesis	134	0.0422	1.41179e-08	2.70074e-05	PRKCZ, CKS2, PLEC1, MGC16703, NEB, KIF3A, HAP1, MYO7A, SKIP, KIF5C, CAP1, KIF14, FLNB, ARHGEF11, KIF26A, PRC1, ESPL1, DOCK2, WASF1, ANLN, NEBL, ARHGDIB, ELMO1, FGD6, CENPJ, PRPH, DLC1, KIF13B, MAPT, UBE2C, EPB49, ABLIM1, NF1, SPTAN1, FMNL1, BCL6, UXT, CENPE, BRCA1, TMSL8, KIF15, ABLIM3, NDC80, MAP7, CORO2B, KIF3C, DAAM2, TBCE, MYO1E, TUBB2A, KIF18A, RAC2, TMOD1, DST, AVIL, TUBA1A, KIF11, SPTBN1, …
GO:0048731~system development	364	0.1146	1.92892e-08	3.68999e-05	CLEC3B, KIT, RECQL4, KCNN3, NEB, PTGER4, TAF4, NNAT, BAI1, UGT8, HLA-DMA, SMO, NRP1, CHODL, PHGDH, SLIT3, PTPN22, IGSF9, TRPS1, NCAM2, DHCR7, BCL2, ITGA3, AQP4, STMN2, TBX20, SYK, AHNAK, UTP3, BTK, CNP, BCL11A, VGF, MEF2C, RORB, TIMELESS, ACAN, NARG1, GATA6, ANGPT2, ENC1, NRIP1, ACP2, OSBPL1A, ERBB4, MPZ, BCL6, SMARCD3, FLI1, PRKAR1A, ERBB3, RAPGEF5, SNCA, PRKDC, TLR3, NDP, CRIP2, IQCB1, CPNE6, C…
GO:0000074~regulation of progression through cell cycle	133	0.0419	2.60558e-08	4.98444e-05	DIRAS3, GNL3, SESN3, CKS2, ZAK, MYBL2, CCNE1, CDC14A, STAT1, KNTC1, HDAC5, BRCA2, NEK2, CDKN3, GSG2, RASSF4, AFAP1L2, CCNB1, CDK2, F2R, ESPL1, BCL2, CDT1, ANLN, DBC1, MFN2, PDGFD, CHEK1, SRPK1, BARD1, UBE2C, CCNB2, NOL1, TIMELESS, PLK1, CYLD, CCNG1, CDKN2D, MSH2, POLR3D, PRMT5, NF1, SLC12A6, CCT4, BCL6, LIN9, BRCA1, FGF2, ERCC2, BIRC5, RPS4X, MAD2L1, UHMK1, E2F2, DUSP4, JAK2, CDC6, DST, C11orf82,…
GO:0006260~DNA replication	74	0.0233	7.80796e-08	0.000149365	POLE3, CCNE1, RRM2, PMS2CL, SSRP1, ORC6L, LIG1, MCM6, RFC5, DBF4, EXO1, HMGB2, GINS1, POLS, BRCA2, POLE, HMGA1, RRM1, POLD2, CDK2, ACHE, CDT1, ORC1L, MCM3, CHAF1A, MCM4, TIPIN, PRIM2, CHAF1B, MCM2, POLA2, DTL, POLE2, MSH6, RAD51, NFIB, MCM8, TOP2A, BLM, RFC1, CDKN2D, MCM7, MSH2, RFC4, FEN1, ORC2L, TK1, LIN9, TOP1MT, RFC3, RNASEH2A, GMNN, PINX1, TXNDC1, DUT, SSBP1, CDC45L, POLD1, REPIN1, TP53, POL…
GO:0007268~synaptic transmission	84	0.0264	2.62744e-07	0.000502624	SST, SYN1, KCNN3, MAPK1, NOS1, TMOD2, HAP1, NPY, CHRNA5, KRAS, CHRNE, GJC1, GABRG1, SLC5A7, CADPS, PDE7B, MBP, PMP22, SNCB, BAIAP3, DLG4, NRXN2, ACHE, CBLN1, SLC6A2, SHC3, DRD2, NCAM1, GRM5, SNPH, GRIN2A, KCNC4, SYT5, PARK2, AMPH, CNP, CPLX1, ATP1A2, GRIK2, DTNA, DLGAP2, HTR1E, CHRNB4, HRH3, KIF1B, PLP1, GRM7, GRIK1, CARTPT, KCNQ3, MPZ, HRH1, KCND2, YWHAG, TH, KCNMB4, DNM1, GRIA1, FXN, NPFF, SNCA…
GO:0019226~transmission of nerve impulse	93	0.0293	2.97985e-07	0.000570039	SST, SYN1, SPTBN4, KCNN3, MAPK1, ACSBG1, NOS1, TMOD2, HAP1, NPY, CHRNA5, KRAS, CHRNE, GJC1, GABRG1, SLC5A7, CADPS, PDE7B, MBP, PMP22, SNCB, BAIAP3, NRXN2, DLG4, ACHE, CBLN1, SLC6A2, SHC3, CD9, CNTNAP2, DRD2, NCAM1, GRM5, SNPH, GRIN2A, KCNC4, SYT5, PARK2, AMPH, CNP, CPLX1, ATP1A2, GRIK2, DTNA, DLGAP2, NRG1, HTR1E, CHRNB4, HRH3, KIF1B, PLP1, NF1, GRM7, GRIK1, CARTPT, KCNQ3, MPZ, HRH1, ERBB2, KCND2,…
GO:0051234~establishment of localization	533	0.1678	5.36272e-07	0.00102588	VAMP3, KCNH8, XPO1, ATP6V0D1, SYN1, KCNN3, CRABP1, SYT2, HAP1, PTGDS, CRAT, SYT10, SNX5, STX8, KRT18, SLC5A7, SLC16A1, KHSRP, PHGDH, TM9SF2, SLC31A1, EXOC2, GLRX, ESPL1, BCL2, NEBL, SERINC1, SYK, GABRA5, MFN2, TIMM10, IPO11, RFT1, ATP6AP1, CLTCL1, CAMK2B, OSBPL9, KCTD2, FADS1, SFXN2, VAV1, ABCC3, SLC12A6, SLC25A10, A2M, UXT, DNM1, GRIA1, MYRIP, SLC18A2, SFXN4, KIF3C, BIRC5, RAB8B, ZDHHC17, MYO1E,…
GO:0007242~intracellular signaling cascade	307	0.0967	6.77011e-07	0.0012951	KIT, ZAK, PTGER4, PLCD4, STAT2, NPY, PTPN6, RAB15, PRKCH, CASP9, STAT1, CDC42EP4, CAP1, DEPDC1B, SOCS4, RAB28, SQSTM1, PRKCD, ARHGEF11, STMN4, RHOU, MCTP1, PRKD3, BCL2, DUSP22, RIPK3, STMN2, GRB2, SYK, GRM5, CA8, RAB18, MFN2, RASL10B, SRPK1, BTK, THOP1, GNG3, ADCY2, VAV1, MCF2L, MAP3K3, PIK3CD, NRIP1, PRKCE, BCL6, MADD, WSB1, ARHGAP29, ASB13, NDC80, FBXO8, RASD1, PRKAR1A, RAPGEF5, SH3BP5, RAB8B, …
GO:0008283~cell proliferation	179	0.0564	7.04766e-07	0.0013482	DERL2, SST, KIT, GNL3, CKS2, RECQL4, ZAK, HOXC10, BAI1, NPY, PTPN6, KLF11, SSTR2, SMO, CDC14A, ZFP36L2, NRP1, MDK, TNFRSF14, NOX4, BRCA2, CDKN3, PRKCD, IL6ST, CDK2, UHRF1, DHCR7, BCL2, ATP8A2, DUSP22, SYK, RARRES3, MFN2, IL7, PDGFD, CHEK1, LRP5, ANXA7, SLC29A2, BST2, ATP6AP1, NOL1, ADRB2, TIMELESS, PLK1, CD5, BLM, CDKN2D, MCM7, PRMT5, IMPDH2, VTI1B, NF1, ERBB4, IL6R, BCL6, ERBB2, RPS21, BRCA1, NC…
GO:0006810~transport	516	0.1625	7.29933e-07	0.00139634	VAMP3, KCNH8, XPO1, ATP6V0D1, SYN1, KCNN3, CRABP1, SYT2, HAP1, PTGDS, CRAT, SYT10, SNX5, STX8, KRT18, SLC5A7, SLC16A1, KHSRP, PHGDH, TM9SF2, SLC31A1, EXOC2, GLRX, BCL2, NEBL, SERINC1, SYK, GABRA5, MFN2, TIMM10, IPO11, RFT1, ATP6AP1, CLTCL1, CAMK2B, OSBPL9, KCTD2, FADS1, SFXN2, VAV1, ABCC3, SLC12A6, SLC25A10, A2M, UXT, DNM1, GRIA1, MYRIP, SLC18A2, SFXN4, KIF3C, RAB8B, ZDHHC17, MYO1E, RAB3B, NUP210…
GO:0000070~mitotic sister chromatid segregation	18	0.0057	7.32833e-07	0.00140189	SMC2, MAD2L1, ESPL1, NCAPD2, ZWINT, NCAPD3, KIF25, NCAPH, CENPE, SMC1A, NCAPG2, POLS, NEK2, NUSAP1, NDC80, NCAPG, CDCA5, SMC4,
GO:0006974~response to DNA damage stimulus	86	0.0271	1.17536e-06	0.00224842	FANCD2, TRIAP1, APEX1, RECQL4, ZAK, MAPK1, GTSE1, PTTG1, PMS2CL, SSRP1, LIG1, RFC5, EXO1, NHEJ1, PARP1, HMGB2, NUDT1, POLS, RUVBL2, BRCA2, NEIL3, POLE, RBBP8, XRCC3, FANCB, RAD51AP1, TOPBP1, UHRF1, XRCC4, CCNA2, RAD54L, CHAF1A, UNG, BRIP1, TIPIN, CHEK1, H2AFX, CHAF1B, NEK11, BARD1, DTL, EME1, FANCM, POLE2, MSH6, RAD51, RAD18, TIMELESS, CLSPN, NONO, RAD54B, TOP2A, BLM, CDC2, CDKN2D, MCM7, MSH2, RF…
GO:0000819~sister chromatid segregation	18	0.0057	1.33113e-06	0.00254641	SMC2, MAD2L1, ESPL1, NCAPD2, ZWINT, NCAPD3, KIF25, NCAPH, CENPE, SMC1A, NCAPG2, POLS, NEK2, NUSAP1, NDC80, NCAPG, CDCA5, SMC4,
GO:0022610~biological adhesion	173	0.0545	1.66521e-06	0.00318548	AMICA1, PVRL1, DCBLD2, JUP, NRXN1, ALCAM, BAI1, PCDHB1, ITGA4, ARPC1B, CAMK2N1, NRP1, ASTN1, PPFIBP1, NCAM2, ITGB3BP, ARVCF, ITGA3, ARHGDIB, NCAM1, SYK, CLSTN1, DLC1, CTNNA2, ITGA7, EPDR1, VCAM1, PAPLN, ACAN, LPXN, PLXNC1, NCAN, VAV1, FBLN5, CADM3, NF1, SIRPA, ITGB2, COL7A1, PCDH15, MEGF10, MPZ, BCL6, CLSTN3, EDIL3, CDH24, CD97, CDH18, CCL2, PTPRF, LAMA1, CDH6, LYVE1, CD84, ITGB8, CTNND2, IGSF1, …
GO:0007155~cell adhesion	173	0.0545	1.66521e-06	0.00318548	AMICA1, PVRL1, DCBLD2, JUP, NRXN1, ALCAM, BAI1, PCDHB1, ITGA4, ARPC1B, CAMK2N1, NRP1, ASTN1, PPFIBP1, NCAM2, ITGB3BP, ARVCF, ITGA3, ARHGDIB, NCAM1, SYK, CLSTN1, DLC1, CTNNA2, ITGA7, EPDR1, VCAM1, PAPLN, ACAN, LPXN, PLXNC1, NCAN, VAV1, FBLN5, CADM3, NF1, SIRPA, ITGB2, COL7A1, PCDH15, MEGF10, MPZ, BCL6, CLSTN3, EDIL3, CDH24, CD97, CDH18, CCL2, PTPRF, LAMA1, CDH6, LYVE1, CD84, ITGB8, CTNND2, IGSF1, …
GO:0006259~DNA metabolic process	188	0.0592	2.58645e-06	0.00494773	ASF1B, APEX1, RECQL4, H2AFZ, CCNE1, CENPA, SSRP1, ORC6L, RFC5, MCM6, HIST2H2AB, PARP1, HDAC5, HMGB2, RUVBL2, BRCA2, POLE, XRCC3, HMGA1, GSG2, TSPYL5, TOPBP1, CDK2, UHRF1, CDT1, HIST3H2A, ORC1L, CBX7, SMARCA5, UTP3, CHEK1, H2AFX, CHAF1B, MCM2, DTL, RERE, NR3C1, MSH6, RAD51, TRMT11, NONO, BLM, RFC1, CDKN2D, MCM7, MSH2, PRMT5, USP1, FEN1, DOT1L, HIST1H3J, ORC2L, IL7R, JMJD2D, TK1, HIST1H2BN, BCL6, H…
GO:0007154~cell communication	747	0.2352	7.34718e-06	0.0140541	KIT, KCNH8, SYN1, ZAK, KCNN3, PTGER4, ALCAM, OR5AK2, CREBL2, CRABP1, STAT2, BAI1, HAP1, PTPN6, ECEL1, PRKCH, SNX5, DEPDC1B, SLC5A7, APH1B, GNB5, ARHGEF11, MCTP1, PILRA, NISCH, BCL2, PRKD3, WDR12, WNT2B, DUSP22, RIPK3, GPR19, STMN2, GABRA5, GRM5, SYK, CA8, MFN2, RASL10B, AHR, DLC1, BTK, CNP, NTS, ATP6AP1, CAMK2B, LPXN, FADS1, PEG10, VAV1, IRAK4, ANGPT2, LSP1, GPR85, PIK3CD, NRIP1, ITGB2, PRKCE, ER…
GO:0051325~interphase	34	0.0107	1.14982e-05	0.0219936	CAMK2B, TIMELESS, KPNA2, GTSE1, CDC2, CDKN2D, CCNE1, LATS2, DBF4, CENPF, SKP2, E2F1, BCL6, BCAT1, BRCA2, PTPRC, CDKN3, POLE, CDCA5, CCNB1, BIRC5, CDK2, ANAPC10, CDC25C, POLD1, CDT1, CDC6, ACVR1B, TIPIN, CHEK1, CDC7, CAMK2G, CCND1, CDK4,
GO:0006270~DNA replication initiation	16	0.005	2.44746e-05	0.0468091	MCM8, CDC45L, CCNE1, MCM7, CDT1, CDC6, MCM3, ORC1L, MCM6, MCM4, ORC2L, MCM5, TIPIN, CDC7, MCM2, CCNE2,
GO:0006261~DNA-dependent DNA replication	36	0.0113	2.54338e-05	0.0486433	MCM8, RFC1, CCNE1, MCM7, MSH2, RFC4, PMS2CL, MCM6, EXO1, ORC2L, HMGB2, TOP1MT, RFC3, BRCA2, HMGA1, GMNN, CDK2, CDC45L, POLD1, TP53, CDT1, ORC1L, MCM3, CDC6, MCM4, MCM5, TIPIN, PRIM2, ATR, PCNA, CDC7, MCM2, CCNE2, PRIM1, RAD51, MSH6,
GO:0030154~cell differentiation	355	0.1118	2.55246e-05	0.0488169	NME5, ZAK, NEB, MYBL2, BAI1, PTPN6, CASP4, HLA-DMA, SMO, CASP9, STAT1, NRP1, KRT18, SQSTM1, SLIT3, PTPN22, IGSF9, OPTN, NCAM2, ESPL1, DHCR7, BCL2, ITGA3, DUSP22, RIPK3, STMN2, SYK, AHR, SRPK1, BTK, CNP, BARD1, MEF2C, RORB, NARG1, CD5, FADS1, ANGPT2, ITGB2, PRKCE, ERBB4, BCL6, SMARCD3, SUV39H2, RPS21, MADD, LYZ, ANXA1, SNCA, PRKDC, DZIP1, TLR3, BIRC5, CD38, CREM, PLAGL2, E2F2, IQCB1, CD86, PTPRZ1,…
GO:0048869~cellular developmental process	355	0.1118	2.55246e-05	0.0488169	NME5, ZAK, NEB, MYBL2, BAI1, PTPN6, CASP4, HLA-DMA, SMO, CASP9, STAT1, NRP1, KRT18, SQSTM1, SLIT3, PTPN22, IGSF9, OPTN, NCAM2, ESPL1, DHCR7, BCL2, ITGA3, DUSP22, RIPK3, STMN2, SYK, AHR, SRPK1, BTK, CNP, BARD1, MEF2C, RORB, NARG1, CD5, FADS1, ANGPT2, ITGB2, PRKCE, ERBB4, BCL6, SMARCD3, SUV39H2, RPS21, MADD, LYZ, ANXA1, SNCA, PRKDC, DZIP1, TLR3, BIRC5, CD38, CREM, PLAGL2, E2F2, IQCB1, CD86, PTPRZ1,…
GO:0006281~DNA repair	69	0.0217	3.73989e-05	0.0715193	FANCD2, APEX1, RECQL4, PTTG1, PMS2CL, SSRP1, LIG1, RFC5, EXO1, NHEJ1, PARP1, HMGB2, POLS, NUDT1, RUVBL2, BRCA2, NEIL3, POLE, RBBP8, XRCC3, FANCB, RAD51AP1, TOPBP1, UHRF1, XRCC4, RAD54L, UNG, CHAF1A, BRIP1, CHEK1, H2AFX, CHAF1B, EME1, POLE2, FANCM, RAD51, MSH6, RAD18, CLSPN, NONO, RAD54B, TOP2A, BLM, CDKN2D, MSH2, RFC4, USP1, FEN1, ALKBH2, BRCA1, RFC3, ERCC2, PRKDC, FANCG, POLD1, KIF22, TP53, POLH…
GO:0031570~DNA integrity checkpoint	16	0.005	3.92989e-05	0.0751515	TRIAP1, CDC45L, ZAK, CDC2, GTSE1, TP53, CDT1, CDC6, CCNA2, BRIP1, TIPIN, ATR, CHEK1, NEK11, BRCA2, CHEK2,
GO:0051276~chromosome organization and biogenesis	94	0.0296	4.08389e-05	0.0780953	ASF1B, RECQL4, H2AFZ, HIST1H2BM, PTTG1, ZWINT, C14orf169, CENPA, ACTL6A, HIST2H2AB, CENPF, SUV39H1, SYCP2, NCAPH, H2AFJ, CHD5, HDAC5, HMGB2, POLS, NEK2, RUVBL2, BRCA2, HMGA1, GSG2, NCAPG, CDCA5, TSPYL5, SLC22A4, ESPL1, HIST3H2A, HIST1H2AM, HIST1H2AE, CHAF1A, CBX7, SMARCA5, UTP3, H2AFX, CHAF1B, MCM2, HELLS, NR3C1, RERE, HIST1H1D, TCF7L2, SETD7, MAP3K12, SMC2, TOP2A, BLM, EHMT2, RFC1, MSH2, NCAPD3,…
GO:0050789~regulation of biological process	843	0.2654	4.48447e-05	0.0857524	ELAVL1, ZAK, NEB, CREBL2, ZNF107, MYBL2, STAT2, BAI1, HOXC10, CASP4, FOXM1, MCM6, KRT18, SLC5A7, MAZ, RUVBL2, TOX2, ZNF473, EZH1, ESPL1, BCL2, NEBL, ZNF480, TBX20, NSBP1, ZNF718, ZNF124, RAD51, ZNF167, ZNF57, FADS1, ZNF43, ZNF536, PRMT5, CREB3L4, MDN1, ITGB2, NRIP1, MYNN, PRKCE, SMARCD3, MADD, TAL2, ST8SIA1, TLR3, PLAGL2, E2F2, RAB3B, ZNF100, S100B, RASGEF1A, CD3E, CD2, BAZ2B, WHSC2, CACNA1C, ILF…
GO:0007017~microtubule-based process	59	0.0186	4.79826e-05	0.0917502	PRKCZ, CKS2, KPNA2, DYNC1I1, MGC16703, GTSE1, KIF3A, HAP1, ZWINT, RNF19A, TUBG2, TRIM54, KIF5C, KIF13A, KIF14, KIF23, KIF26A, PRC1, ESPL1, MAP2, CENPJ, KIF13B, MAPT, UBE2C, MAP1B, KIF6, KIF20A, ARHGEF2, KIF1B, NEURL, KIF25, TTK, APC, UXT, CENPE, BRCA1, NUSAP1, KIF15, NDC80, MAP7, BBS2, TEKT3, KIF3C, BUB1B, PRDM8, TBCE, KIF22, TUBB2A, KIF18A, APBA1, DST, DYNLL2, TUBA1A, KIFC2, KIF2C, KIF11, SMC1A,…
GO:0000226~microtubule cytoskeleton organization and biogenesis	29	0.0091	4.97853e-05	0.0951956	PRKCZ, CKS2, ZWINT, ARHGEF2, RNF19A, NEURL, TTK, TRIM54, APC, UXT, NUSAP1, NDC80, MAP7, BBS2, TEKT3, BUB1B, KIF23, PRC1, TBCE, ESPL1, KIF2C, KIF11, MAP2, CENPJ, SMC1A, MAPT, UBE2C, SPAG5, MAP1B,
GO:0051329~interphase of mitotic cell cycle	31	0.0098	5.62749e-05	0.107598	CAMK2B, KPNA2, GTSE1, CDC2, CDKN2D, CCNE1, LATS2, DBF4, CENPF, SKP2, E2F1, BCL6, BCAT1, BRCA2, CDKN3, POLE, CDCA5, CCNB1, BIRC5, CDK2, ANAPC10, CDC25C, POLD1, CDT1, CDC6, ACVR1B, CHEK1, CDC7, CAMK2G, CCND1, CDK4,
GO:0048468~cell development	249	0.0784	5.68629e-05	0.108722	NME5, ZAK, NEB, MYBL2, BAI1, CASP4, PTPN6, SMO, CASP9, STAT1, NRP1, KRT18, SQSTM1, SLIT3, OPTN, ESPL1, ITGA3, BCL2, DUSP22, RIPK3, STMN2, AHR, BTK, CNP, BARD1, RORB, CD5, ITGB2, PRKCE, BCL6, MADD, LYZ, ANXA1, SNCA, PRKDC, DZIP1, BIRC5, CD38, PLAGL2, E2F2, PTPRZ1, SPAG6, C11orf82, DNER, MAL, GAP43, S100B, CD3E, CD2, NUMBL, GPR65, WRN, TNFRSF1B, NOTCH3, CD3G, GCH1, RNF144B, MMP9, RACGAP1, TRIAP1, M…
GO:0065007~biological regulation	920	0.2897	5.86167e-05	0.112073	ELAVL1, ZAK, NEB, CREBL2, ZNF107, MYBL2, STAT2, BAI1, HOXC10, CASP4, FOXM1, MCM6, KRT18, SLC5A7, MAZ, RUVBL2, APH1B, TOX2, ZNF473, EZH1, ESPL1, GLRX, BCL2, DUSP22, NEBL, ZNF480, TBX20, NSBP1, ZNF718, ZNF124, RAD51, ZNF167, ZNF57, FADS1, ZNF43, ZNF536, PRMT5, FBLN5, CREB3L4, MDN1, ITGB2, NRIP1, MYNN, PRKCE, MPZ, SMARCD3, MADD, TAL2, ST8SIA1, TLR3, PLAGL2, E2F2, RAB3B, ZNF100, S100B, RASGEF1A, CD3E…
GO:0009719~response to endogenous stimulus	95	0.0299	6.07252e-05	0.116103	FANCD2, TRIAP1, APEX1, RECQL4, ZAK, MAPK1, GTSE1, PTTG1, PMS2CL, SSRP1, LIG1, RFC5, EXO1, NHEJ1, PARP1, HMGB2, CLEC7A, NUDT1, POLS, RUVBL2, BRCA2, NEIL3, POLE, RBBP8, XRCC3, FANCB, RAD51AP1, TOPBP1, UHRF1, BCL2, HCLS1, XRCC4, CCNA2, RAD54L, CHAF1A, UNG, BRIP1, TIPIN, CHEK1, H2AFX, CHAF1B, NEK11, BARD1, DTL, EME1, FANCM, POLE2, MSH6, RAD51, RAD18, TIMELESS, CLSPN, NONO, RAD54B, TOP2A, BLM, CDC2, M…
GO:0046112~nucleobase biosynthetic process	8	0.0025	6.93998e-05	0.132677	CAD, UMPS, DHODH, GART, GMPS, DPYD, PPAT, PAICS,
GO:0006334~nucleosome assembly	30	0.0094	7.54777e-05	0.144289	ASF1B, H2AFZ, HIST1H2BM, CENPA, HIST1H3J, HIST2H2AB, H2AFJ, HIST1H2BN, HMGB2, H2AFY2, NAP1L3, HIST3H2BB, TSPYL5, HIST1H1C, SLC22A4, HIST1H1A, HIST1H1E, HIST3H2A, HIST1H2AM, HIST1H2AE, CHAF1A, HIST1H1B, SMARCA5, HIST1H2BB, H2AFX, CHAF1B, MCM2, NAP1L2, HIST1H1D, H1FX,
GO:0046649~lymphocyte activation	51	0.0161	7.87879e-05	0.150612	ITGAL, HLA-DMA, IL27RA, CD4, SKAP2, NHEJ1, TNFRSF14, HDAC5, CLEC7A, ITGAM, PRKCD, PTPN22, IL2, CBFB, SLAMF7, PIK3R1, SYK, CD74, IL7, KIF13B, HELLS, IL18, BST2, TCF3, CD5, BLM, CADM1, VAV1, IMPDH2, TNFSF13B, LST1, BCL6, ERBB2, GAL, HLA-DOA, PTPRC, NTRK1, SPINK5, EFNB1, CD86, LCK, LIG4, CD3E, CD2, PAG1, IMPDH1, PPP3CB, BAX, CD274, SLA2, CD3G,
GO:0045321~leukocyte activation	56	0.0176	8.99531e-05	0.171939	TLR4, ITGAL, HLA-DMA, IL27RA, CD4, SKAP2, NHEJ1, TNFRSF14, HDAC5, CLEC7A, ITGAM, RORA, PRKCD, PTPN22, IL2, CBFB, SLAMF7, PIK3R1, SYK, CD74, IL7, KIF13B, HELLS, IL18, BST2, TCF3, LCP2, CD5, BLM, CADM1, VAV1, IMPDH2, TNFSF13B, LST1, BCL6, ERBB2, PREX1, GAL, HLA-DOA, PTPRC, NTRK1, TXNDC1, SPINK5, EFNB1, CD86, LCK, LIG4, CD3E, CD2, PAG1, IMPDH1, PPP3CB, BAX, CD274, SLA2, CD3G,
GO:0016044~membrane organization and biogenesis	73	0.023	9.79601e-05	0.18723	SERP1, VAMP3, CLEC4M, VPS4B, LRP3, SYP, KRAS, MYO7A, SYT7, CAP1, NRCAM, CLEC7A, CXCL16, TFRC, ABCA7, RIN2, RABEPK, BCL2, LMBR1L, SH3GL3, TOM1, CD9, TIMM13, ELMO1, RAB18, APP, MFN2, AMPH, LRP5, FCHSD1, TIMM10, STX2, ATP6AP1, CLTCL1, ADRB2, SERPINA5, ARHGAP27, APLP1, VAV1, TIMM9, SH3KBP1, TIMM8A, ITSN2, VTI1B, MEGF10, RABEP1, ELMO2, DNM1, GRIA1, PLA2R1, SNAP91, MYO6, SYNJ1, TP53, SH3GL2, AP1GBP1, E…
GO:0042110~T cell activation	36	0.0113	0.00010521	0.201073	CD5, ITGAL, BLM, VAV1, CADM1, HLA-DMA, TNFSF13B, CD4, NHEJ1, TNFRSF14, BCL6, ERBB2, CLEC7A, HLA-DOA, PTPRC, ITGAM, PTPN22, IL2, SPINK5, EFNB1, CD86, SYK, CD74, LCK, LIG4, CD3E, IL7, CD2, KIF13B, PAG1, IL18, PPP3CB, BAX, CD274, CD3G, SLA2,
GO:0030217~T cell differentiation	20	0.0063	0.000134144	0.256303	IL2, BLM, SPINK5, HLA-DMA, CD86, SYK, CD74, CD4, LCK, LIG4, NHEJ1, CD3E, IL7, BCL6, ERBB2, CD2, PPP3CB, HLA-DOA, PTPRC, PTPN22,
GO:0031497~chromatin assembly	32	0.0101	0.000185699	0.354642	ASF1B, H2AFZ, HIST1H2BM, CENPA, HIST1H3J, HIST2H2AB, H2AFJ, HIST1H2BN, HDAC5, HMGB2, H2AFY2, NAP1L3, HIST3H2BB, TSPYL5, HIST1H1C, SLC22A4, HIST1H1A, HIST1H1E, HIST3H2A, HIST1H2AM, HIST1H2AE, CHAF1A, HIST1H1B, SMARCA5, HIST1H2BB, H2AFX, CHAF1B, MCM2, HELLS, NAP1L2, HIST1H1D, H1FX,
GO:0030029~actin filament-based process	58	0.0183	0.000201886	0.385499	OPHN1, EPB41L1, SPTBN4, DIAPH2, NEB, MYH6, KRAS, MYO7A, SKIP, CAPG, CAP1, MYO5A, SPTB, ARHGEF10L, FLNB, ARHGEF11, KLHL1, AMOT, EPB41L3, WASF1, DOCK2, NEBL, ARHGDIB, FMN2, FGD6, ELMO1, GSN, EPB49, SORBS1, FHDC1, INF2, ARHGEF2, NF1, SPTAN1, FMNL1, BCL6, PREX1, WIPF1, RND3, KRT19, CORO2B, DIAPH3, MYO6, DAAM2, SVIL, MYO1E, FGD1, NPHP1, RAC2, DST, FGD3, AVIL, SPTBN1, GAS7, MTSS1, LCP1, ARHGAP26, RACGA…
GO:0007076~mitotic chromosome condensation	10	0.0031	0.000256859	0.490225	NCAPH, SMC2, NCAPG2, POLS, NCAPD2, NCAPD3, NUSAP1, CDCA5, NCAPG, SMC4,
GO:0019932~second-messenger-mediated signaling	62	0.0195	0.000257441	0.491334	CKS2, GABBR1, PTGER4, NPY, ZWINT, SSTR2, CD4, CAP1, GCGR, HMGB2, PTHR1, DGKG, MCTP1, CAMKK2, PRKD3, CERK, DRD2, SYK, GRM5, MC4R, CA8, CAP2, BTK, DGKB, UBE2C, ADCYAP1, ADRB2, HTR1E, CNR1, TOP2A, PLCB2, HRH3, RFC4, FEN1, NF1, PIK3CD, GRM7, DGKA, HRH1, ERBB2, OPRM1, RCAN1, NDC80, EDNRB, BUB1B, CCL2, GPRC6A, PIK3CG, RCAN2, GAP43, RGS1, CD3E, HTR7, PCNA, RCAN3, TYMS, HTR1B, SPAG5, PRKACB, SLA2, CHRM1,…
GO:0051641~cellular localization	184	0.0579	0.000270275	0.515767	DERL2, SERP1, VAMP3, XPO1, SYN1, MGC16703, KIF3A, HAP1, MYO7A, FYB, KIF5C, STAT1, STX8, KRT18, LGTN, SQSTM1, KIF14, NUP54, TRNT1, CDCA5, BAIAP3, EXOC2, OPTN, KIF26A, F2R, TRPS1, ESPL1, RAB3C, BCL2, UNC13D, SYK, SCFD2, SNPH, MFN2, PARK2, KIF13B, BARD1, TIMM10, RERE, IPO11, STX2, ATP6AP1, CLTCL1, ADRB2, MON2, IPO13, CHRNB4, TIMM9, HRH3, VTI1B, NF1, SLC25A10, A2M, BCL6, YWHAG, UXT, CENPE, KIF15, MYR…
GO:0051649~establishment of cellular localization	179	0.0564	0.00031916	0.608786	DERL2, SERP1, VAMP3, XPO1, SYN1, MGC16703, KIF3A, HAP1, MYO7A, FYB, KIF5C, STAT1, STX8, KRT18, LGTN, SQSTM1, KIF14, NUP54, TRNT1, CDCA5, BAIAP3, EXOC2, OPTN, KIF26A, F2R, TRPS1, ESPL1, RAB3C, BCL2, UNC13D, SYK, SCFD2, SNPH, MFN2, PARK2, KIF13B, BARD1, TIMM10, RERE, IPO11, STX2, ATP6AP1, CLTCL1, ADRB2, MON2, IPO13, CHRNB4, TIMM9, HRH3, VTI1B, NF1, SLC25A10, A2M, BCL6, YWHAG, UXT, CENPE, KIF15, MYR…
GO:0007088~regulation of mitosis	24	0.0076	0.000352351	0.671894	BUB1B, BIRC5, TRIAP1, CDC25C, MAD2L1, ANAPC10, ESPL1, PKMYT1, CDC2, GTSE1, TP53, ANLN, ZWINT, PRMT5, TTK, CCNA2, YWHAH, CENPF, KNTC1, NEK2, BRCA2, NUSAP1, UBE2C, BUB1,
GO:0007051~spindle organization and biogenesis	11	0.0035	0.000410269	0.781926	BUB1B, KIF23, KIF11, CKS2, PRC1, SMC1A, ZWINT, SPAG5, NDC80, UBE2C, TTK,
