# Supplementary material for: Exon array analysis reveals neuroblastoma tumors have distinct alternative splicing patterns according to stage and MYCN amplification status
Source: BMC Med Genomics. 2011 Apr 18;4:35. doi: 10.1186/1755-8794-4-35 (PMC3096898; doi:10.1186/1755-8794-4-35)
Supplement: Additional file 6 — Gene Ontology enrichment of alternative spliced and/or differentially expressed candidate genes in stage 4+ vs 4- tumors. [file 1755-8794-4-35-S6.XLS]

## Sheet: St 4- vs 4+ Splicing
Additional File 6: Gene Ontology enrichment of alternatively spliced candidate genes between stage 4- and 4+
Term	Count	%	PValue	FDR	Genes
GO:0032502~developmental process	372	0.2566	1.65291e-18	3.162e-15	KIT, ELAVL1, PTGS1, RECQL4, KCNN3, ZAK, HSPE1, NEB, BAI1, FOSB, CASP4, PTPN6, HLA-DMA, SMO, FGFR2, NRP1, IRS2, MMP14, RIPK1, COL1A2, NOX4, CHODL, ERG, SQSTM1, PHGDH, ARHGEF11, IGSF9, EMP1, OPTN, TRPS1, ESPL1, ITGA3, BCL2, IL17RB, TBX20, SYK, KLF4, ST6GAL1, SIX4, DLC1, AHR, DSCAM, SRPK1, BCL11A, NR3C1, NEDD9, TIMELESS, STAT6, GATA6, NLGN1, ANGPT2, PPAP2B, SEMA3G, ITGB2, OSBPL1A, MAP3K5, TAOK2, ERB…
GO:0048856~anatomical structure development	254	0.1752	1.72731e-13	3.30469e-10	KIT, RECQL4, KCNN3, NEB, BAI1, HLA-DMA, SMO, FGFR2, NRP1, IRS2, MMP14, NOX4, CHODL, COL1A2, PHGDH, ARHGEF11, IGSF9, EMP1, TRPS1, ITGA3, BCL2, IL17RB, TBX20, SYK, KLF4, SIX4, DLC1, DSCAM, BCL11A, NEDD9, TIMELESS, STAT6, GATA6, NLGN1, ANGPT2, PPAP2B, ITGB2, OSBPL1A, TAOK2, ERBB4, BCL6, SMARCD3, DYRK3, AEBP1, MAP7, RAPGEF5, SCML2, UGDH, EPHA2, CD86, DNER, ITGA8, ABR, POSTN, BZW2, NOTCH3, DBN1, ARNT2…
GO:0048731~system development	216	0.149	4.26585e-13	8.15981e-10	KIT, RECQL4, KCNN3, NEB, BAI1, HLA-DMA, SMO, NRP1, IRS2, MMP14, CHODL, COL1A2, PHGDH, IGSF9, EMP1, TRPS1, ITGA3, BCL2, TBX20, SYK, KLF4, SIX4, DSCAM, BCL11A, TIMELESS, STAT6, GATA6, NLGN1, ANGPT2, PPAP2B, OSBPL1A, ERBB4, BCL6, SMARCD3, DYRK3, AEBP1, RAPGEF5, EPHA2, CD86, DNER, ITGA8, ABR, POSTN, BZW2, NOTCH3, DBN1, ARNT2, MMP9, TLR4, GLI3, FGF5, ECE2, SOX4, TIAM1, CD4, NHEJ1, PTHR1, HOXC8, HES1, …
GO:0007275~multicellular organismal development	270	0.1862	5.02296e-13	9.6082e-10	KIT, ELAVL1, RECQL4, KCNN3, NEB, BAI1, FOSB, HLA-DMA, SMO, NRP1, IRS2, MMP14, CHODL, COL1A2, ERG, PHGDH, IGSF9, EMP1, TRPS1, ITGA3, BCL2, TBX20, SYK, KLF4, ST6GAL1, SIX4, DSCAM, BCL11A, TIMELESS, STAT6, GATA6, NLGN1, ANGPT2, PPAP2B, SEMA3G, ITGB2, OSBPL1A, ERBB4, BCL6, SMARCD3, DYRK3, AEBP1, EDIL3, RAPGEF5, LAMA1, CREM, PCOLCE, UGDH, EPHA2, CD86, DNER, ITGA8, ABR, POSTN, BZW2, NOTCH3, DBN1, ARNT2…
GO:0007010~cytoskeleton organization and biogenesis	81	0.0559	1.8591e-09	3.55643e-06	OPHN1, DNAJB6, CKS2, EPB41L1, PLEC1, DYNC1I1, DIAPH2, GTSE1, NEB, MYO7A, LMO7, CAPG, MYO5A, ARHGEF10L, SPTB, KIF14, ARHGEF11, KIF26A, TRIP10, ESPL1, DOCK2, EPB41L2, ARHGDIB, VIM, ELMO1, FGD6, GSN, TMSL1, MAP2, TLN2, PRPH, DLC1, KIF13B, SORBS3, DMD, UBE2C, MAP1B, EPB49, NEDD9, ABLIM1, WAS, INF2, NLGN1, MAP4, NEURL, TTK, SGCD, TUBB4, TAOK2, SPTAN1, BCL6, PREX1, CENPE, BRCA1, NUSAP1, WIPF1, KIF15, M…
GO:0030154~cell differentiation	206	0.1421	5.28054e-09	1.01016e-05	PTGS1, ZAK, HSPE1, NEB, BAI1, CASP4, PTPN6, HLA-DMA, SMO, NRP1, MMP14, RIPK1, SQSTM1, IGSF9, EMP1, OPTN, ESPL1, ITGA3, BCL2, SYK, KLF4, SIX4, AHR, SRPK1, NLGN1, ANGPT2, ITGB2, MAP3K5, TAOK2, ERBB4, BCL6, SMARCD3, SUV39H2, DYRK3, TNFRSF1A, DOCK1, ANXA1, BIRC5, NR4A1, CREM, PLAGL2, EPHA2, CD86, C11orf82, DNER, ITGA8, TNFRSF1B, BZW2, CCND1, NOTCH3, DBN1, GCH1, RNF144B, MMP9, TLR4, GLI3, FGF5, ECE2, …
GO:0048869~cellular developmental process	206	0.1421	5.28054e-09	1.01016e-05	PTGS1, ZAK, HSPE1, NEB, BAI1, CASP4, PTPN6, HLA-DMA, SMO, NRP1, MMP14, RIPK1, SQSTM1, IGSF9, EMP1, OPTN, ESPL1, ITGA3, BCL2, SYK, KLF4, SIX4, AHR, SRPK1, NLGN1, ANGPT2, ITGB2, MAP3K5, TAOK2, ERBB4, BCL6, SMARCD3, SUV39H2, DYRK3, TNFRSF1A, DOCK1, ANXA1, BIRC5, NR4A1, CREM, PLAGL2, EPHA2, CD86, C11orf82, DNER, ITGA8, TNFRSF1B, BZW2, CCND1, NOTCH3, DBN1, GCH1, RNF144B, MMP9, TLR4, GLI3, FGF5, ECE2, …
GO:0016043~cellular component organization and biogenesis	282	0.1945	1.38226e-08	2.64425e-05	VAMP3, RECQL4, NEB, BAI1, TNS1, HLA-DMA, LMO7, FGFR2, NRP1, NOX4, NCOA7, SQSTM1, CXCL16, TRNT1, ARHGEF11, EMP1, OPTN, KIF26A, PDSS1, TRPS1, ESPL1, DOCK2, BCL2, IL17RB, SYK, DLC1, KIF13B, NR3C1, NEDD9, IPO13, NLGN1, DOT1L, UTP14A, ITGB2, FBL, TAOK2, SPTAN1, BCL6, SMARCD3, SUV39H2, IL1RAP, CENPE, KIF15, MAP7, DOCK1, BIRC5, MYO1E, NUP210, NFKBIL2, DST, WDR3, RABGEF1, HIST1H1B, DNER, CUBN, SPTBN1, IT…
GO:0048513~organ development	151	0.1041	4.9705e-08	9.50849e-05	KIT, RECQL4, NEB, PDE3B, ANXA2, HLA-DMA, ITGA4, MYO7A, SMO, NRP1, IRS2, MMP14, HDAC5, COL1A2, CHODL, TMIE, PHGDH, PRDM1, LAMA3, EMP1, TRPS1, BCL2, SOX5, TBX20, SYK, KLF4, SIX4, BCL11A, TCF3, TAGLN2, ITGA7, ADRB2, TIMELESS, ABLIM1, BLM, GATA6, ANGPT2, PPAP2B, ENPP1, COL7A1, OSBPL1A, IL7R, ERBB4, BCL6, KIRREL3, SMARCD3, ALPK3, DYRK3, MBNL3, HTATIP2, SHOX2, AEBP1, ERCC2, CCL2, ASL, TGFB1, TFAP2B, CD…
GO:0022610~biological adhesion	102	0.0703	5.84324e-08	0.00011178	PVRL1, ALCAM, BAI1, ITGA4, NRP1, MMP14, LAMA3, ITGA3, COL6A2, ITGA2B, ARHGDIB, SYK, CLSTN1, DLC1, DSCAM, HMCN1, ITGA7, VCAM1, NEDD9, HSPG2, NCAN, PLXNC1, NLGN1, FBLN5, CADM3, ITGB2, COL7A1, TAOK2, BCL6, CLSTN3, AEBP1, EDIL3, CDH24, CD97, CCL2, PTPRF, LAMA1, CD84, IGSF1, DST, ITGB5, SDK1, ITGA8, CD58, CD96, CDH5, PCDH7, POSTN, INPPL1, WISP1, COL6A3, EFS, SCARB1, CD4, NEGR1, NRCAM, PCDH1, EGFR, HES…
GO:0007155~cell adhesion	102	0.0703	5.84324e-08	0.00011178	PVRL1, ALCAM, BAI1, ITGA4, NRP1, MMP14, LAMA3, ITGA3, COL6A2, ITGA2B, ARHGDIB, SYK, CLSTN1, DLC1, DSCAM, HMCN1, ITGA7, VCAM1, NEDD9, HSPG2, NCAN, PLXNC1, NLGN1, FBLN5, CADM3, ITGB2, COL7A1, TAOK2, BCL6, CLSTN3, AEBP1, EDIL3, CDH24, CD97, CCL2, PTPRF, LAMA1, CD84, IGSF1, DST, ITGB5, SDK1, ITGA8, CD58, CD96, CDH5, PCDH7, POSTN, INPPL1, WISP1, COL6A3, EFS, SCARB1, CD4, NEGR1, NRCAM, PCDH1, EGFR, HES…
GO:0030029~actin filament-based process	42	0.029	1.66221e-07	0.000317978	OPHN1, EPB41L1, DIAPH2, NEB, INF2, WAS, MYO7A, LMO7, CAPG, TAOK2, SPTAN1, BCL6, PREX1, MYO5A, ARHGEF10L, SPTB, WIPF1, RND3, LIMA1, ARHGEF11, DAAM2, MYO6, TRIP10, SVIL, MYO1E, DOCK2, NPHP1, EPB41L2, AVIL, ARHGDIB, DST, ELMO1, FGD6, GSN, SPTBN1, SORBS3, GAS7, MTSS1, LCP1, EPB49, DBN1, NEDD9,
GO:0006996~organelle organization and biogenesis	140	0.0966	2.36027e-07	0.000451514	HIST1H2BJ, DNAJB6, CKS2, PLEC1, RECQL4, NEB, MYO7A, LMO7, HPS1, HDAC5, RRP9, UBN1, KIF14, HMGA1, TRNT1, NCAPG, ARHGEF11, KIF26A, OPTN, TRIP10, ESPL1, BCL2, DOCK2, EPB41L2, ARHGDIB, ELMO1, FGD6, PRPH, DLC1, CHAF1B, KIF13B, NR3C1, UBE2C, EPB49, NEDD9, ABLIM1, BLM, PMAIP1, NLGN1, DOT1L, NPM2, UTP14A, FBL, TAOK2, SPTAN1, BCL6, SMARCD3, SUV39H2, CENPE, BRCA1, KIF15, MAP7, ABLIM3, DAAM2, MAD2L1, MYO1E,…
GO:0022402~cell cycle process	95	0.0655	9.94841e-07	0.0019031	CDC25A, HSPA2, CKS2, ZAK, GTSE1, FGF5, CCNE1, E2F3, FOSB, IFITM1, PBK, SYCP2, ASPM, NCAPH, IRF1, RUNX3, HDAC5, KIAA1009, BCAT1, EGFR, NPM1, CDKN3, POLE, NCAPG, RASSF4, CCNB1, MRE11A, F2R, ESPL1, BCL2, GADD45B, CDT1, MTUS1, CABLES1, PDGFD, CHEK1, SRPK1, NEK11, HELLS, CDCA2, CDKN2C, UBE2C, TCF7L2, CCNB2, NEDD9, TIMELESS, PLK1, LIG3, CYLD, RAD54B, CCNA1, CEP55, RBL1, NPM2, TTK, PTN, SKP2, E2F1, BCL6…
GO:0051179~localization	308	0.2124	1.00542e-06	0.00192334	VAMP3, ITPR3, KCNN3, NPY, HLA-DMA, TNS1, SMO, DOC2B, NRP1, SNX5, SLC25A29, MMP14, COL1A2, CLNS1A, SQSTM1, CXCL16, PHGDH, TRNT1, ARHGEF11, LAPTM5, OPTN, TPM3, KIF26A, TRPS1, SLC6A15, ESPL1, DOCK2, ITGA3, BCL2, KCNN1, XK, SYK, KCNC4, SIX4, KIF13B, SFT2D1, SCN2A, RFT1, NCAN, IPO13, SFXN2, NLGN1, PPAP2B, OSBPL7, ITGB2, OSBPL1A, TAOK2, BCL6, CENPE, KIF15, DOCK1, ANXA1, SLC18A2, SFXN4, BIRC5, RAB8B, LA…
GO:0008283~cell proliferation	99	0.0683	1.41057e-06	0.00269837	KIT, CKS2, RECQL4, ZAK, BAI1, NPY, PTPN6, SMO, ZFP36L2, IRS2, NRP1, MMP14, TNFRSF14, NOX4, ERG, CDKN3, EMP1, BCL2, SYK, RARRES3, KLF4, LRP1, PDGFD, CHEK1, LRP5, ANXA7, SLC29A2, CDKN2C, ADRB2, STAT6, TIMELESS, PLK1, BLM, ERBB4, BCL6, BRCA1, KIF15, ANXA1, LAMA1, RPS4X, TGFB1, LIFR, CD86, SMAD3, CDH5, IMPDH1, ACSL6, BUB1, CDC25A, CDCA7, GLI3, LMO1, FGF5, IFITM1, ETS1, SKAP2, RUNX3, GINS1, PDZK1, BCA…
GO:0048468~cell development	141	0.0972	1.43933e-06	0.00275337	DNAJB6, SOCS3, ZAK, HSPE1, NEB, BAI1, CASP4, PTPN6, MYO7A, SMO, NRP1, TNFRSF14, MMP14, RIPK1, SQSTM1, EMP1, OPTN, F2R, ESPL1, ITGA3, BCL2, GADD45B, ELMO1, EIF5A, SLITRK4, SIX4, AHR, CDKN2C, ADRB2, TNFAIP3, PLXNB1, PMAIP1, NLGN1, ITGB2, MAP3K5, TAOK2, BCL6, IRX5, MBNL3, HTATIP2, BRCA1, TNFRSF1A, PHLPP, DOCK1, ANXA1, ERCC2, CCL2, BIRC5, TGFB1, NR4A1, PLAGL2, TNFSF10, EPHA2, TUBB2A, C11orf82, DNER, …
GO:0030036~actin cytoskeleton organization and biogenesis	38	0.0262	1.54858e-06	0.00296237	OPHN1, EPB41L1, DIAPH2, NEB, INF2, WAS, LMO7, CAPG, TAOK2, SPTAN1, BCL6, PREX1, WIPF1, SPTB, ARHGEF10L, RND3, LIMA1, ARHGEF11, DAAM2, TRIP10, SVIL, DOCK2, NPHP1, EPB41L2, AVIL, ARHGDIB, DST, ELMO1, FGD6, GSN, SPTBN1, SORBS3, GAS7, MTSS1, LCP1, EPB49, DBN1, NEDD9,
GO:0007399~nervous system development	97	0.0669	1.85316e-06	0.003545	KCNN3, BAI1, SMO, NRP1, IRS2, MMP14, PHGDH, DPYSL3, IGSF9, ITGA3, SLITRK4, DSCAM, CDKN2C, PLXNB1, HPCAL4, NLGN1, ERBB4, SHOX2, RAPGEF5, TGFB1, TUBB2A, EPHA2, AVIL, TFAP2B, DNER, ITGA8, ABR, BZW2, ACSL6, NOTCH3, DBN1, ARNT2, OPHN1, SEMA3E, GLI3, SPOCK2, FGF5, ECE2, TIAM1, NES, SEMA5B, P2RX5, CHD5, NHEJ1, NRCAM, PCDH1, EFNB3, HOXC8, GNAO1, HEYL, HES1, NOTCH4, LEF1, EPHB1, SHC3, EPHB3, ZBTB16, TNR, …
GO:0022403~cell cycle phase	54	0.0372	2.01375e-06	0.0038522	CDC25A, HSPA2, CKS2, GTSE1, CCNE1, PBK, NCAPH, ASPM, SYCP2, KIAA1009, BCAT1, POLE, CDKN3, NCAPG, CCNB1, MRE11A, ESPL1, CDT1, CHEK1, HELLS, CDCA2, CDKN2C, UBE2C, CCNB2, NEDD9, TIMELESS, LIG3, PLK1, RAD54B, CCNA1, CEP55, TTK, NPM2, SKP2, E2F1, BCL6, SUV39H2, CENPE, PTPRC, NUSAP1, KIF15, BIRC5, BUB1B, AURKB, TGFB1, MAD2L1, TP53, WEE1, TUBB2A, MAPRE2, CIT, SPAG5, CCND1, BUB1,
GO:0007154~cell communication	385	0.2655	2.12769e-06	0.00407016	KIT, HSPE1, ZAK, KCNN3, ALCAM, STAT2, BAI1, PTPN6, ECEL1, TNS1, SNX5, IRS2, DEPDC1B, RIPK1, ARHGEF11, MCTP1, BCL2, KCNN1, GRM5, SYK, GPR139, DLC1, AHR, STAT6, ANGPT2, PIK3CD, ITGB2, MAP3K5, TAOK2, ERBB4, GNL1, IL1RAP, TNFRSF1A, RAB8B, ZDHHC17, GPR158, IGSF1, DUSP4, ADCY1, GRB14, DNER, HS1BP3, ABR, CCND1, DBN1, IRF9, GCH1, ARNT2, GLI3, INPPL1, FGF5, ECE2, PTPRE, PLCG2, IFITM1, CD4, SKAP2, STXBP4, …
GO:0032501~multicellular organismal process	354	0.2441	3.17272e-06	0.0060692	KIT, ELAVL1, PTGS1, RECQL4, KCNN3, NEB, NPY, BAI1, FOSB, HLA-DMA, SMO, CD59, NRP1, IRS2, MMP14, COL1A2, CHODL, ERG, CLNS1A, PHGDH, ARHGEF11, IGSF9, EMP1, TPM3, TRPS1, BCL2, ITGA3, KCNN1, TBX20, GRM5, SYK, KLF4, KCNC4, ST6GAL1, SIX4, DSCAM, BCL11A, TIMELESS, STAT6, GATA6, ANGPT2, NLGN1, PPAP2B, SEMA3G, FBLN5, ITGB2, OSBPL1A, ERBB4, TBXAS1, BCL6, SMARCD3, IL1RAP, DYRK3, AEBP1, EDIL3, RAPGEF5, LAMA1…
GO:0007049~cell cycle	106	0.0731	5.20831e-06	0.00996295	CKS2, ZAK, CCNE1, FOSB, PBK, MCM6, IRF1, ASPM, HDAC5, PARD3B, FANCI, POLE, CDKN3, NCAPG, RASSF4, CCNB1, F2R, ESPL1, BCL2, GADD45B, CDT1, MTUS1, PDGFD, AHR, CHEK1, CHAF1B, SRPK1, CDKN2C, UBE2C, CCNB2, NEDD9, TIMELESS, PLK1, LIG3, CYLD, CEP55, NPM2, BCL6, SUV39H2, HTATIP2, CENPE, BRCA1, AXL, KIF15, ERCC2, ANXA1, BIRC5, RPS4X, TGFB1, MAD2L1, DUSP4, TUBB2A, DST, C11orf82, CCND1, RASSF5, BUB1, HK2, FA…
GO:0007167~enzyme linked receptor protein signaling pathway	45	0.031	5.71553e-06	0.0109332	KIT, SEMA3C, SOCS3, LCP2, EPHA7, FGF5, TOB1, PTPRE, EPHB6, PTPRG, TIAM1, CD4, PTN, TGFBR3, ERBB4, IRS2, STXBP4, COL1A2, TEK, EFNB3, EGFR, CD3EAP, HMGA1, NTRK1, EPHA3, PTPRF, HHIP, TGFB1, LTBP2, PTPRS, EPHB3, SHC3, EPHB1, EPHA2, SYK, ACVRL1, CSF1R, ITGA8, EPS15, REPS2, SMAD3, MTSS1, TRIO, NTRK2, ADRB2,
GO:0051726~regulation of cell cycle	70	0.0483	8.09249e-06	0.0154797	CDC25A, CKS2, ZAK, GTSE1, FGF5, CCNE1, E2F3, FOSB, IFITM1, IRF1, RUNX3, HDAC5, EGFR, CDKN3, RASSF4, CCNB1, F2R, ESPL1, BCL2, GADD45B, CDT1, MTUS1, CABLES1, PDGFD, CHEK1, SRPK1, NEK11, CDKN2C, UBE2C, TCF7L2, CCNB2, NEDD9, TIMELESS, PLK1, CYLD, CCNA1, RBL1, NPM2, TTK, PTN, SKP2, BCL6, HTATIP2, BRCA1, PTPRC, NUSAP1, AXL, ERCC2, BUB1B, BIRC5, TGFB1, RPS4X, LTBP2, CDC45L, MAD2L1, TP53, WEE1, SIPA1, DU…
GO:0009966~regulation of signal transduction	74	0.051	1.00257e-05	0.0191773	SOCS3, RABGAP1L, TBC1D14, IQGAP2, ECE2, TRIM38, TIAM1, MCF2L2, CD4, SGSM2, RIPK1, DKK3, PSD2, SQSTM1, SPTB, ARHGEF10L, SLC20A1, DDEFL1, ARHGEF11, ARHGEF3, F2R, LEF1, HCLS1, SYK, FGD6, RGS5, RGS7, LRP1, SORBS3, RGS9, EEF1D, TCF7L2, TBC1D2, TRIO, ARHGEF7, ADRB2, GARNL4, TNFAIP3, TOB1, PPAP2B, ITSN2, MDFIC, CASP8, TAOK2, DEPDC2, BCL6, PREX1, RASGRP1, TNFRSF1A, ARHGEF6, PTPRC, PSD3, RAPGEF4, RAPGEF5,…
GO:0000074~regulation of progression through cell cycle	69	0.0476	1.24424e-05	0.0237995	CDC25A, CKS2, ZAK, GTSE1, FGF5, CCNE1, E2F3, FOSB, IFITM1, IRF1, RUNX3, HDAC5, EGFR, CDKN3, RASSF4, CCNB1, F2R, ESPL1, BCL2, GADD45B, CDT1, MTUS1, PDGFD, CHEK1, SRPK1, NEK11, CDKN2C, UBE2C, TCF7L2, CCNB2, NEDD9, TIMELESS, PLK1, CYLD, CCNA1, RBL1, NPM2, TTK, PTN, SKP2, BCL6, HTATIP2, BRCA1, PTPRC, NUSAP1, AXL, ERCC2, BUB1B, BIRC5, TGFB1, RPS4X, LTBP2, CDC45L, MAD2L1, TP53, SIPA1, DUSP4, WEE1, DST,…
GO:0048523~negative regulation of cellular process	126	0.0869	1.38832e-05	0.0265551	SOCS3, ZAK, BAI1, FOSB, PTPN6, PER1, SMO, IRF1, MMP14, PBXIP1, HDAC5, NOX4, CDKN3, PRDM1, RASSF4, TRPS1, CREBZF, BCL2, CDT1, MTUS1, ARHGDIB, RARRES3, KLF4, RGS5, RGS7, LRP1, DLC1, CHEK1, CDKN2C, EPB49, ADRB2, TIMELESS, TNFAIP3, CYLD, BLM, RCOR2, HSBP1, SPTAN1, BCL6, HTATIP2, MBNL3, BRCA1, ANXA1, CCL2, BIRC5, TGFB1, FOXP1, NFKBIL2, AVIL, DST, C11orf82, SPTBN1, FAS, SMAD3, CDH5, RASSF5, NOTCH3, CFL…
GO:0006928~cell motility	58	0.04	1.62251e-05	0.0310337	OPHN1, SEMA3E, NPY, DNALI1, TNS1, ITGA4, SMO, NRP1, MMP14, NRCAM, EFNB3, EGFR, CXCL16, GNAO1, LAMA3, ARHGEF11, CALD1, TPM3, F2R, ITGA3, DOCK2, SCG2, EPHB3, PVR, ARHGDIB, TNR, VIM, SYK, RPS19, ELMO1, ACVRL1, SIX4, LRP5, ATP1A2, PLXNB1, NCAN, FCER1G, UNC5C, PPAP2B, ITGA11, NEURL, TWIST1, ITGB2, MDGA1, TAOK2, BCL6, LAMA4, DOCK1, CD97, EDNRB, ANXA1, LAMA1, TGFB1, LAMA2, C3AR1, ZEB2, DNER, MTSS1,
GO:0051674~localization of cell	58	0.04	1.62251e-05	0.0310337	OPHN1, SEMA3E, NPY, DNALI1, TNS1, ITGA4, SMO, NRP1, MMP14, NRCAM, EFNB3, EGFR, CXCL16, GNAO1, LAMA3, ARHGEF11, CALD1, TPM3, F2R, ITGA3, DOCK2, SCG2, EPHB3, PVR, ARHGDIB, TNR, VIM, SYK, RPS19, ELMO1, ACVRL1, SIX4, LRP5, ATP1A2, PLXNB1, NCAN, FCER1G, UNC5C, PPAP2B, ITGA11, NEURL, TWIST1, ITGB2, MDGA1, TAOK2, BCL6, LAMA4, DOCK1, CD97, EDNRB, ANXA1, LAMA1, TGFB1, LAMA2, C3AR1, ZEB2, DNER, MTSS1,
GO:0048519~negative regulation of biological process	130	0.0897	1.6749e-05	0.0320357	SOCS3, ZAK, BAI1, FOSB, PTPN6, PER1, SMO, IRF1, MMP14, PBXIP1, HDAC5, NOX4, CDKN3, PRDM1, RASSF4, TRPS1, CREBZF, BCL2, CDT1, MTUS1, ARHGDIB, RARRES3, KLF4, RGS5, RGS7, LRP1, DLC1, CHEK1, CDKN2C, EPB49, ADRB2, TIMELESS, STAT6, TNFAIP3, CYLD, BLM, RCOR2, HSBP1, SPTAN1, BCL6, MBNL3, HTATIP2, BRCA1, ANXA1, CCL2, BIRC5, TGFB1, FOXP1, NFKBIL2, AVIL, DST, C11orf82, SPTBN1, FAS, SMAD3, CDH5, RASSF5, NOTC…
GO:0007242~intracellular signaling cascade	158	0.109	1.71195e-05	0.0327443	KIT, CKS2, SOCS3, RABGAP1L, GABBR1, ZAK, HSPE1, PLCD4, CCNE1, STAT2, NPY, PTPN6, TNS1, FHL2, FYB, SGSM2, GCGR, DEPDC1B, RIPK1, SQSTM1, ARHGEF11, MCTP1, ARHGEF3, SHF, F2R, BCL2, GADD45B, SNIP1, THRAP3, ARHGDIB, GRM5, SYK, ELMO1, FGD6, RGS7, GPR139, SRPK1, EEF1D, UBE2C, TRIO, HOMER1, ADRB2, GARNL4, STAT6, ADCY2, PLXNB1, TNFAIP3, HTR1E, CNR1, PMAIP1, PLCB2, PIK3CD, MAP3K5, TAOK2, BCL6, BRCA1, GNAS, …
GO:0031589~cell-substrate adhesion	21	0.0145	1.91868e-05	0.0366977	ACTN2, ITGA3, FXC1, ITGA2B, FBLN5, ITGA11, ITGB5, ITGB2, ACVRL1, PARVG, TAOK2, ITGA8, BCL6, MMP14, SIGLEC1, SORBS3, NID1, ITGA7, FREM1, CD44, ECM2,
GO:0007165~signal transduction	348	0.24	1.97098e-05	0.0376978	KIT, PDE1A, ITPR3, ZAK, HSPE1, PLCD4, ALCAM, STAT2, NPY, BAI1, PTPN6, TNS1, ECEL1, SMO, CD59, NRP1, DEPDC1B, IRS2, GPR125, RIPK1, COL1A2, ERG, SQSTM1, ARHGEF11, MCTP1, OPTN, ITGA3, BCL2, GRM5, SYK, GPR139, DLC1, AHR, SRPK1, KIF13B, NR3C1, NEDD9, STAT6, ADCY2, PDE5A, ANGPT2, PPAP2B, PTPRG, PIK3CD, ITGB2, MAP3K5, TAOK2, ERBB4, GNL1, BCL6, IL1RAP, TNFRSF1A, ASB13, RAPGEF5, DOCK1, ANXA1, RAB8B, NR4A1…
GO:0000278~mitotic cell cycle	47	0.0324	2.00225e-05	0.0382959	TIMELESS, CDC25A, PLK1, CCNA1, GTSE1, CCNE1, CEP55, PBK, NPM2, TTK, SKP2, ASPM, E2F1, NCAPH, BCL6, CENPE, KIAA1009, BCAT1, CDKN3, NUSAP1, POLE, KIF15, NCAPG, CCNB1, BUB1B, BIRC5, AURKB, TGFB1, MAD2L1, ESPL1, TP53, WEE1, CDT1, TUBB2A, MAPRE2, CIT, PLK2, CHEK1, HELLS, CDKN2C, CDCA2, UBE2C, SPAG5, BUB1, CCNB2, CCND1, NEDD9,
GO:0002520~immune system development	36	0.0248	2.17149e-05	0.0415321	STAT6, KIT, TLR4, ACIN1, LIG3, BLM, HEPH, ETS1, HLA-DMA, CD4, CASP8, IL7R, NHEJ1, BCL6, KIRREL3, HDAC5, DYRK3, PTPRC, NTRK1, NOTCH4, TGFB1, IRF8, HCLS1, SPINK5, ZBTB16, CSF1, SYK, CD86, RPS19, SIX4, FLT3LG, BCL11A, NFKB2, TCF3, FUT10, MMP9,
GO:0048522~positive regulation of cellular process	112	0.0772	2.9109e-05	0.0556704	KIT, RECQL4, ZAK, CCNE1, CASP4, FHL2, SMO, IRF1, NRP1, IRS2, RIPK1, SQSTM1, HMGA1, ARHGEF11, F2R, ESPL1, BCL2, THRAP3, SYK, SIX4, LRP5, CDKN2C, EEF1D, TCF3, ADRB2, STAT6, BLM, GATA6, PMAIP1, C3, MAP3K5, TAOK2, BCL6, SMARCD3, HTATIP2, BRCA1, TNFRSF1A, ERCC2, BIRC5, LAMA1, TGFB1, ZDHHC17, NR4A1, MIER1, PLAGL2, TNFSF10, LIFR, TFAP2B, CD86, ITGA8, FAS, ECT2, SMAD3, CCND1, ARNT2, GCH1, MMP9, CFLAR, TL…
GO:0007160~cell-matrix adhesion	20	0.0138	3.42871e-05	0.0655704	ACTN2, ITGA3, FXC1, ITGA2B, FBLN5, ITGA11, ITGB5, ITGB2, ACVRL1, PARVG, TAOK2, ITGA8, BCL6, MMP14, SIGLEC1, NID1, ITGA7, CD44, FREM1, ECM2,
GO:0000279~M phase	43	0.0297	3.44174e-05	0.0658195	TIMELESS, CDC25A, HSPA2, CKS2, PLK1, LIG3, RAD54B, CCNA1, GTSE1, CEP55, PBK, NPM2, TTK, SYCP2, ASPM, NCAPH, SUV39H2, CENPE, KIAA1009, NUSAP1, KIF15, NCAPG, CCNB1, MRE11A, BUB1B, BIRC5, AURKB, TGFB1, MAD2L1, ESPL1, TP53, WEE1, TUBB2A, MAPRE2, CIT, CHEK1, HELLS, CDCA2, UBE2C, SPAG5, BUB1, CCNB2, NEDD9,
GO:0048534~hemopoietic or lymphoid organ development	34	0.0234	3.86442e-05	0.0738999	KIT, ACIN1, TLR4, BLM, HEPH, ETS1, HLA-DMA, CD4, CASP8, IL7R, NHEJ1, BCL6, KIRREL3, HDAC5, DYRK3, PTPRC, NTRK1, NOTCH4, TGFB1, IRF8, HCLS1, SPINK5, ZBTB16, CSF1, SYK, CD86, RPS19, SIX4, FLT3LG, BCL11A, NFKB2, TCF3, FUT10, MMP9,
GO:0048518~positive regulation of biological process	121	0.0834	4.52159e-05	0.0864619	KIT, RECQL4, ZAK, CCNE1, NPY, CASP4, HLA-DMA, FHL2, SMO, IRF1, NRP1, IRS2, RIPK1, SQSTM1, HMGA1, ARHGEF11, F2R, ESPL1, BCL2, THRAP3, SYK, SIX4, LRP5, CDKN2C, EEF1D, TCF3, ADRB2, STAT6, PLXNB1, BLM, GATA6, PMAIP1, C3, MAP3K5, TAOK2, BCL6, SMARCD3, HTATIP2, BRCA1, TNFRSF1A, ERCC2, BIRC5, LAMA1, TGFB1, ZDHHC17, NR4A1, MIER1, PLAGL2, TNFSF10, LIFR, TFAP2B, CD86, ITGA8, FAS, ECT2, SMAD3, CCND1, ARNT2,…
GO:0006468~protein amino acid phosphorylation	84	0.0579	4.54291e-05	0.0868694	KIT, SOCS3, ZAK, EPHA7, CCNE1, CCDC88C, STK31, PBK, FYB, CD4, SGK3, FGFR2, GMFG, TNFRSF14, SLC35D2, RIPK1, TEK, ERG, EGFR, PLK4, PRDX4, SGK1, ULK4, F2R, TNNI3K, HCLS1, EPHB3, EPHB1, MVK, SYK, ACVRL1, PDGFD, CHEK1, SRPK1, NEK11, CAMK2A, HMCN1, PRKACA, TRIO, MAP3K12, STK10, MEX3B, PLK1, CAMKV, PMVK, PFTK1, PDK1, EPHB6, PIK3CD, TTK, STK32A, ITGB2, FGR, MAP3K5, TAOK2, ERBB4, ALPK3, C7orf16, DYRK3, AX…
GO:0000075~cell cycle checkpoint	16	0.011	4.92915e-05	0.0942518	BUB1B, BIRC5, TGFB1, MAD2L1, CDC45L, ZAK, GTSE1, TP53, CDT1, TTK, CHEK1, NEK11, BRCA1, BUB1, CHEK2, ERCC2,
GO:0051234~establishment of localization	265	0.1828	5.43322e-05	0.103885	VAMP3, ITPR3, KCNN3, NPY, HLA-DMA, DOC2B, SNX5, SLC25A29, COL1A2, CLNS1A, SQSTM1, CXCL16, PHGDH, TRNT1, LAPTM5, OPTN, KIF26A, TRPS1, SLC6A15, ESPL1, BCL2, KCNN1, XK, SYK, KCNC4, KIF13B, SFT2D1, SCN2A, RFT1, IPO13, SFXN2, NLGN1, OSBPL7, OSBPL1A, TAOK2, BCL6, CENPE, KIF15, DOCK1, ANXA1, SLC18A2, SFXN4, BIRC5, RAB8B, CP, ZDHHC17, MYO1E, NUP210, NFKBIL2, DST, RABGEF1, DNER, CUBN, SLCO4A1, LRP1B, SLC3…
GO:0007169~transmembrane receptor protein tyrosine kinase signaling pathway	32	0.0221	6.88013e-05	0.131534	KIT, SOCS3, SEMA3C, LCP2, FGF5, EPHA7, EPHB6, PTPRG, TIAM1, CD4, ERBB4, IRS2, STXBP4, TEK, COL1A2, EFNB3, EGFR, CD3EAP, HMGA1, NTRK1, EPHA3, HHIP, EPHB3, SHC3, EPHB1, EPHA2, CSF1R, EPS15, REPS2, MTSS1, NTRK2, ADRB2,
GO:0007517~muscle development	30	0.0207	7.3755e-05	0.140998	NEB, GATA6, ITGA11, COL6A3, SGCD, TWIST1, TNC, HDAC5, CHODL, MBNL3, CACNB2, AEBP1, TAGLN, UTRN, TGFB1, LAMA2, LEF1, SVIL, JPH1, DNER, SOX6, CUGBP2, ITGB1BP2, SIX4, SMAD3, DMD, PLN, TAGLN2, ITGA7, ADRB2,
GO:0065007~biological regulation	460	0.3172	0.000110251	0.210699	KIT, ELAVL1, ZAK, HSPE1, NEB, STAT2, BAI1, SP110, CASP4, PTPN6, FOXM1, TXNDC15, MCM6, IRS2, MMP14, RIPK1, ARHGEF11, EMP1, ESPL1, BCL2, IL17RB, TBX20, SYK, TGIF2, DLC1, AHR, TIMELESS, STAT6, CYLD, ZNF646, FBLN5, CREB3L4, RCOR2, ITGB2, HSBP1, MAP3K5, TAOK2, SMARCD3, SUV39H2, TNFRSF1A, HIVEP1, BIRC5, RAB8B, CP, ZDHHC17, IGSF1, PLAGL2, DUSP4, NFKBIL2, TTF2, ABR, BZW2, CCND1, DBN1, IRF9, GCH1, ARNT2, …
GO:0007067~mitosis	35	0.0241	0.000117816	0.225139	TIMELESS, CDC25A, PLK1, CCNA1, GTSE1, CEP55, NPM2, TTK, PBK, ASPM, NCAPH, CENPE, KIAA1009, NUSAP1, KIF15, NCAPG, CCNB1, BUB1B, BIRC5, AURKB, TGFB1, MAD2L1, ESPL1, TP53, WEE1, TUBB2A, MAPRE2, CIT, HELLS, CDCA2, UBE2C, SPAG5, BUB1, CCNB2, NEDD9,
GO:0030097~hemopoiesis	31	0.0214	0.000135464	0.258823	KIT, ACIN1, TLR4, BLM, HEPH, ETS1, HLA-DMA, CD4, CASP8, NHEJ1, BCL6, HDAC5, KIRREL3, DYRK3, PTPRC, NTRK1, NOTCH4, TGFB1, IRF8, HCLS1, SPINK5, ZBTB16, CSF1, SYK, CD86, RPS19, FLT3LG, BCL11A, TCF3, FUT10, MMP9,
GO:0000087~M phase of mitotic cell cycle	35	0.0241	0.000140136	0.267738	TIMELESS, CDC25A, PLK1, CCNA1, GTSE1, CEP55, NPM2, TTK, PBK, ASPM, NCAPH, CENPE, KIAA1009, NUSAP1, KIF15, NCAPG, CCNB1, BUB1B, BIRC5, AURKB, TGFB1, MAD2L1, ESPL1, TP53, WEE1, TUBB2A, MAPRE2, CIT, HELLS, CDCA2, UBE2C, SPAG5, BUB1, CCNB2, NEDD9,
GO:0006810~transport	254	0.1752	0.000144495	0.276056	VAMP3, ITPR3, KCNN3, NPY, HLA-DMA, DOC2B, SNX5, SLC25A29, COL1A2, CLNS1A, SQSTM1, CXCL16, PHGDH, TRNT1, LAPTM5, KIF26A, OPTN, TRPS1, SLC6A15, BCL2, KCNN1, XK, SYK, KCNC4, KIF13B, SFT2D1, SCN2A, RFT1, IPO13, SFXN2, NLGN1, OSBPL7, OSBPL1A, TAOK2, BCL6, CENPE, KIF15, DOCK1, SLC18A2, SFXN4, RAB8B, CP, ZDHHC17, MYO1E, NUP210, NFKBIL2, DST, RABGEF1, DNER, CUBN, SLCO4A1, LRP1B, SLC37A4, ABCA5, TRIM36, S…
GO:0051261~protein depolymerization	12	0.0083	0.000144964	0.276949	SPTBN1, MAP2, SPTAN1, SVIL, MAP4, SPTB, AVIL, MAP1B, EPB49, LIMA1, GSN, CAPG,
GO:0006915~apoptosis	89	0.0614	0.000157408	0.30069	NRG2, ACIN1, DNAJB6, SOCS3, ZAK, SULF1, HSPE1, NEB, SRGN, CASP4, PTPN6, SCARB1, SMO, SGK3, RUNX3, TNFRSF14, RIPK1, SQSTM1, NPM1, SGK1, F2R, ESPL1, COP1, BCL2, GADD45B, SCG2, ZBTB16, BID, ELMO1, EIF5A, INPP5D, AHR, CDKN2C, ADRB2, ACTN2, VDAC1, TNFAIP3, FCER1G, BIRC3, PMAIP1, UNC5C, SH3KBP1, IFIH1, ITGB2, CASP8, HSPD1, E2F1, CLU, MAP3K5, TAOK2, BCL6, GAL, HTATIP2, BRCA1, SFRP1, TNFRSF1A, ARHGEF6, P…
GO:0016477~cell migration	39	0.0269	0.000197428	0.377001	OPHN1, PLXNB1, FCER1G, UNC5C, PPAP2B, ITGA11, ITGA4, TNS1, TWIST1, SMO, ITGB2, MDGA1, TAOK2, NRP1, MMP14, LAMA4, NRCAM, EFNB3, EGFR, GNAO1, CXCL16, DOCK1, LAMA3, EDNRB, LAMA1, TGFB1, LAMA2, DOCK2, ITGA3, EPHB3, SCG2, PVR, TNR, ZEB2, SYK, DNER, ACVRL1, SIX4, LRP5,
GO:0016265~death	93	0.0641	0.000206349	0.394006	NRG2, ACIN1, DNAJB6, SOCS3, ZAK, SULF1, HSPE1, NEB, SRGN, CASP4, PTPN6, SCARB1, SMO, SGK3, RUNX3, TNFRSF14, RIPK1, SQSTM1, NPM1, EMP1, OPTN, SGK1, F2R, ESPL1, COP1, BCL2, GADD45B, SCG2, ZBTB16, BID, ELMO1, EIF5A, INPP5D, AHR, CDKN2C, ADRB2, ACTN2, VDAC1, TNFAIP3, FCER1G, BIRC3, PMAIP1, UNC5C, SH3KBP1, IFIH1, ITGB2, CASP8, HSPD1, E2F1, CLU, MAP3K5, TAOK2, BCL6, GAL, HTATIP2, BRCA1, SFRP1, TNFRSF1A…
GO:0008219~cell death	93	0.0641	0.000206349	0.394006	NRG2, ACIN1, DNAJB6, SOCS3, ZAK, SULF1, HSPE1, NEB, SRGN, CASP4, PTPN6, SCARB1, SMO, SGK3, RUNX3, TNFRSF14, RIPK1, SQSTM1, NPM1, EMP1, OPTN, SGK1, F2R, ESPL1, COP1, BCL2, GADD45B, SCG2, ZBTB16, BID, ELMO1, EIF5A, INPP5D, AHR, CDKN2C, ADRB2, ACTN2, VDAC1, TNFAIP3, FCER1G, BIRC3, PMAIP1, UNC5C, SH3KBP1, IFIH1, ITGB2, CASP8, HSPD1, E2F1, CLU, MAP3K5, TAOK2, BCL6, GAL, HTATIP2, BRCA1, SFRP1, TNFRSF1A…
GO:0012501~programmed cell death	89	0.0614	0.000212786	0.406272	NRG2, ACIN1, DNAJB6, SOCS3, ZAK, SULF1, HSPE1, NEB, SRGN, CASP4, PTPN6, SCARB1, SMO, SGK3, RUNX3, TNFRSF14, RIPK1, SQSTM1, NPM1, SGK1, F2R, ESPL1, COP1, BCL2, GADD45B, SCG2, ZBTB16, BID, ELMO1, EIF5A, INPP5D, AHR, CDKN2C, ADRB2, ACTN2, VDAC1, TNFAIP3, FCER1G, BIRC3, PMAIP1, UNC5C, SH3KBP1, IFIH1, ITGB2, CASP8, HSPD1, E2F1, CLU, MAP3K5, TAOK2, BCL6, GAL, HTATIP2, BRCA1, SFRP1, TNFRSF1A, ARHGEF6, P…
GO:0050789~regulation of biological process	419	0.289	0.000232398	0.443638	KIT, ELAVL1, ZAK, HSPE1, NEB, STAT2, BAI1, SP110, CASP4, PTPN6, FOXM1, MCM6, IRS2, MMP14, RIPK1, ARHGEF11, ESPL1, BCL2, IL17RB, TBX20, SYK, TGIF2, DLC1, AHR, TIMELESS, STAT6, CYLD, ZNF646, CREB3L4, RCOR2, ITGB2, HSBP1, MAP3K5, TAOK2, SMARCD3, SUV39H2, TNFRSF1A, HIVEP1, BIRC5, RAB8B, ZDHHC17, IGSF1, PLAGL2, DUSP4, NFKBIL2, TTF2, ABR, BZW2, CCND1, DBN1, IRF9, GCH1, ARNT2, MMP9, CFH, CDC25A, GLI3, F…
GO:0035023~regulation of Rho protein signal transduction	18	0.0124	0.000272445	0.519899	ARHGEF3, RGNEF, PLEKHG5, TIAM1, ITSN2, MCF2L2, FGD6, DEPDC2, PREX1, BCL6, ECT2, ABR, ARHGEF6, SPTB, ARHGEF10L, TRIO, ARHGEF11, ARHGEF7,
GO:0030835~negative regulation of actin filament depolymerization	9	0.0062	0.000275977	0.526621	SPTBN1, SPTAN1, SVIL, SPTB, AVIL, EPB49, LIMA1, GSN, CAPG,
GO:0001501~skeletal development	34	0.0234	0.00028232	0.538694	RECQL4, TOB1, ANXA2, SRGN, ENPP1, SMO, TWIST1, PTN, MMP14, COL1A2, PTHR1, SHOX2, OSTF1, EGFR, AEBP1, ACD, TGFB1, TRPS1, ZBTB16, HOXD10, SOX5, DSPP, CSF1, DSCAML1, SOX6, SIX4, FRZB, PRELP, POSTN, COL12A1, COL1A1, MMP9, ADRB2, PAPSS2,
GO:0030042~actin filament depolymerization	9	0.0062	0.000378857	0.722265	SPTBN1, SPTAN1, SVIL, SPTB, AVIL, EPB49, LIMA1, GSN, CAPG,
GO:0030834~regulation of actin filament depolymerization	9	0.0062	0.000378857	0.722265	SPTBN1, SPTAN1, SVIL, SPTB, AVIL, EPB49, LIMA1, GSN, CAPG,
GO:0050794~regulation of cellular process	390	0.269	0.000408796	0.779129	KIT, ELAVL1, HSPE1, ZAK, NEB, STAT2, BAI1, SP110, PTPN6, CASP4, FOXM1, MCM6, IRS2, MMP14, RIPK1, ARHGEF11, ESPL1, BCL2, IL17RB, TBX20, SYK, TGIF2, DLC1, AHR, TIMELESS, STAT6, CYLD, ZNF646, CREB3L4, RCOR2, ITGB2, HSBP1, MAP3K5, TAOK2, SMARCD3, SUV39H2, TNFRSF1A, HIVEP1, BIRC5, RAB8B, ZDHHC17, IGSF1, PLAGL2, DUSP4, NFKBIL2, TTF2, ABR, BZW2, CCND1, IRF9, GCH1, ARNT2, MMP9, CDC25A, GLI3, FGF5, ECE2, …
GO:0006954~inflammatory response	41	0.0283	0.000420862	0.802038	CFH, TLR4, FCER1G, C1QA, APOL2, SERPINA1, C3, ITGB2, CLU, BCL6, SCUBE1, HDAC5, IL1RAP, NOX4, GAL, PLA2G7, SIGLEC1, TNFRSF1A, CD163, CD97, ANXA1, CHST1, TPST1, CYBB, CCL2, C1S, TGFB1, C1R, C3AR1, SCG2, ALOX5, AOAH, ALOX5AP, CFI, APOL3, AIF1, TNFRSF1B, NR3C1, TLR5, CD14, ADRB2,
GO:0051301~cell division	35	0.0241	0.000506383	0.96427	TIMELESS, CDC25A, CKS2, LIG3, DIAPH2, CCNA1, CEP55, CCNE1, SYCP2, ASPM, NCAPH, CENPE, KIAA1009, PARD3B, NUSAP1, NCAPG, ARHGEF11, CCNB1, BUB1B, BIRC5, AURKB, MAD2L1, ESPL1, WEE1, MAPRE2, CABLES1, CIT, HELLS, CDCA2, UBE2C, SPAG5, BUB1, CCNB2, CCND1, NEDD9,

## Sheet: St 4- vs 4+ Expression
Additional File 6: Gene Ontology enrichment of differentially expressed candidate genes between stage 4- and 4+
Term	Count	%	PValue	FDR	Genes
GO:0032502~developmental process	547	0.2427	3.74617e-24	7.16637e-21	KIT, CLEC3B, ELAVL1, KCNN3, ZAK, PTGER4, NEB, CRABP1, MYBL2, NFKBIA, HAP1, BAI1, MPZL2, PTPN6, CASP4, TLR2, MYCNOS, CDH13, IRS2, MMP14, RIPK1, KEAP1, PHGDH, ARHGEF11, EMP1, BCL2, WNT2B, ID3, DUSP22, RIPK3, IL17RB, STMN2, SYK, TBX20, AHR, DLC1, CNP, NHLH2, CLTCL1, STAT6, CARD6, CD5, EMCN, DDIT3, NRIP1, ITGB2, MAP3K5, ERBB4, GADD45A, THY1, EMP3, MPZ, SUV39H2, SMARCD3, FLI1, CASP10, EDIL3, ERBB3, TL…
GO:0048856~anatomical structure development	382	0.1695	2.63717e-20	5.04487e-17	KIT, CLEC3B, STMN1, KCNN3, PTGER4, NEB, NFKBIA, BAI1, MPZL2, EREG, HLA-DMA, SMO, CAP1, CDH13, CDC42EP4, NRP1, IRS2, MMP14, CHODL, COL1A2, KEAP1, PHGDH, ARHGEF11, PTPN22, EMP1, IGSF9, TRPS1, COL5A3, BCL2, ITGA3, DHCR7, WNT2B, AQP4, ID3, IL17RB, STMN2, SYK, TBX20, CD80, KLF4, SPARC, AHNAK, DLC1, CNP, BCL11A, MEF2C, NHLH2, NEDD9, CLTCL1, STAT6, EMCN, DDIT3, GATA6, NLGN1, PPAP2B, USH2A, ACP2, NRIP1, …
GO:0048731~system development	326	0.1446	4.41528e-20	8.44636e-17	KIT, CLEC3B, STMN1, KCNN3, PTGER4, NEB, NFKBIA, BAI1, EREG, HLA-DMA, SMO, CDH13, NRP1, IRS2, MMP14, CHODL, COL1A2, KEAP1, PHGDH, PTPN22, EMP1, IGSF9, TRPS1, COL5A3, BCL2, ITGA3, DHCR7, AQP4, ID3, STMN2, SYK, TBX20, CD80, KLF4, SPARC, AHNAK, CNP, BCL11A, MEF2C, NHLH2, STAT6, EMCN, DDIT3, GATA6, NLGN1, PPAP2B, USH2A, ACP2, NRIP1, OSBPL1A, ERBB4, THY1, MPZ, BCL6, SMARCD3, FLI1, DYRK3, AEBP1, MYH9, E…
GO:0007275~multicellular organismal development	408	0.181	4.64267e-20	8.88136e-17	CLEC3B, KIT, ELAVL1, KCNN3, PTGER4, NEB, CRABP1, MYBL2, NFKBIA, HAP1, BAI1, MYCNOS, CDH13, IRS2, MMP14, KEAP1, PHGDH, EMP1, BCL2, WNT2B, ID3, DUSP22, STMN2, TBX20, SYK, CNP, NHLH2, STAT6, EMCN, DDIT3, NRIP1, ITGB2, ERBB4, THY1, MPZ, EMP3, SMARCD3, FLI1, ERBB3, EDIL3, TLR3, CRIP2, PTPRZ1, DNER, GAP43, S100B, CD3E, CD2, GPR65, BZW2, MMP9, GCH1, GLI3, ADAMTS2, ACSBG1, TRIM54, CD4, MBP, PMP22, LRMP, …
GO:0007154~cell communication	605	0.2684	7.72627e-13	1.47798e-09	KIT, KCNN3, ZAK, PTGER4, ALCAM, CRABP1, STAT2, NFKBIA, HAP1, BAI1, PTPN6, ECEL1, TNS1, PRKCH, TLR2, CDH13, SNX5, DEPDC1B, IRS2, SLC5A7, RIPK1, DUSP1, GNAL, APH1B, ARHGEF11, MCTP1, WDR12, BCL2, WNT2B, DUSP22, RIPK3, STMN2, SYK, GABRA5, GRM5, AHR, DLC1, CNP, STAT6, LPXN, DDIT3, RGS2, VAV1, IRAK4, LSP1, GPR85, PIK3CD, NRIP1, ITGB2, MAP3K5, ERBB4, THY1, MPZ, IL1RAP, WSB1, RASD1, ERBB3, RAB8B, TLR3, C…
GO:0030154~cell differentiation	308	0.1366	1.25343e-12	2.39782e-09	STMN1, PTGS1, ZAK, NEB, MYBL2, NFKBIA, BAI1, PTPN6, CASP4, EREG, HLA-DMA, SMO, TLR2, STAT1, CDH13, NRP1, MMP14, RIPK1, KEAP1, SQSTM1, PTPN22, EMP1, IGSF9, OPTN, BCL2, ITGA3, DHCR7, ID3, DUSP22, RIPK3, NLRP3, STMN2, SYK, CD80, KLF4, STK17B, AHR, CNP, MEF2C, NHLH2, CARD6, CD5, DDIT3, NLGN1, USH2A, ANXA5, ITGB2, MAP3K5, ERBB4, GADD45A, THY1, EMP3, BCL6, SUV39H2, SMARCD3, DYRK3, SPATA18, CASP10, MYH9…
GO:0048869~cellular developmental process	308	0.1366	1.25343e-12	2.39782e-09	STMN1, PTGS1, ZAK, NEB, MYBL2, NFKBIA, BAI1, PTPN6, CASP4, EREG, HLA-DMA, SMO, TLR2, STAT1, CDH13, NRP1, MMP14, RIPK1, KEAP1, SQSTM1, PTPN22, EMP1, IGSF9, OPTN, BCL2, ITGA3, DHCR7, ID3, DUSP22, RIPK3, NLRP3, STMN2, SYK, CD80, KLF4, STK17B, AHR, CNP, MEF2C, NHLH2, CARD6, CD5, DDIT3, NLGN1, USH2A, ANXA5, ITGB2, MAP3K5, ERBB4, GADD45A, THY1, EMP3, BCL6, SUV39H2, SMARCD3, DYRK3, SPATA18, CASP10, MYH9…
GO:0048513~organ development	228	0.1012	7.81591e-12	1.49516e-08	CLEC3B, KIT, PTGER4, NEB, NFKBIA, EREG, HLA-DMA, SMO, CDH13, NRP1, IRS2, MMP14, COL1A2, CHODL, KEAP1, PHGDH, PTPN22, EMP1, COL5A3, TRPS1, DHCR7, BCL2, ID3, TBX20, SYK, CD80, KLF4, SPARC, BCL11A, MEF2C, EMCN, DDIT3, GATA6, PPAP2B, USH2A, ACP2, NRIP1, OSBPL1A, ERBB4, THY1, BCL6, SMARCD3, DYRK3, FLI1, AEBP1, MYH9, ERBB3, TLR3, MYH11, CRIP2, CD86, DNER, MAL, ITGA8, CD3E, CD2, POSTN, NOTCH3, MMP9, TLR…
GO:0022610~biological adhesion	154	0.0683	8.16196e-12	1.56136e-08	AMICA1, PVRL1, ALCAM, BAI1, MPZL2, PCDHB1, ARPC1B, CAMK2N1, ICAM1, CDH13, NRP1, MMP14, STAB1, COL5A3, ITGA3, MFGE8, ARHGDIB, SYK, CLSTN1, DLC1, LPP, HMCN1, ITGA7, EPDR1, NEDD9, VCAM1, HSPG2, LPXN, PAPLN, NCAN, PLXNC1, EMCN, VAV1, NLGN1, USH2A, FBLN5, CADM3, COL7A1, ITGB2, THY1, MPZ, BCL6, CLSTN3, AEBP1, CDH24, EDIL3, CD97, FXYD5, PTPRF, CCL2, CDH6, CD84, IGSF1, CTNND2, PARVA, DST, CTGF, ITGB5, FN…
GO:0007155~cell adhesion	154	0.0683	8.16196e-12	1.56136e-08	AMICA1, PVRL1, ALCAM, BAI1, MPZL2, PCDHB1, ARPC1B, CAMK2N1, ICAM1, CDH13, NRP1, MMP14, STAB1, COL5A3, ITGA3, MFGE8, ARHGDIB, SYK, CLSTN1, DLC1, LPP, HMCN1, ITGA7, EPDR1, NEDD9, VCAM1, HSPG2, LPXN, PAPLN, NCAN, PLXNC1, EMCN, VAV1, NLGN1, USH2A, FBLN5, CADM3, COL7A1, ITGB2, THY1, MPZ, BCL6, CLSTN3, AEBP1, CDH24, EDIL3, CD97, FXYD5, PTPRF, CCL2, CDH6, CD84, IGSF1, CTNND2, PARVA, DST, CTGF, ITGB5, FN…
GO:0007399~nervous system development	152	0.0674	5.75456e-11	1.10084e-07	STMN1, KCNN3, BAI1, SMO, GREM1, NRP1, IRS2, MMP14, PDGFC, CKB, PHGDH, DPYSL3, IGSF9, SEMA3D, ITGA3, AQP4, ID3, STMN2, SLITRK4, AHNAK, FOS, PARK2, CNP, SLITRK2, GAL3ST1, NR2F1, MAPT, CDKN2C, MEF2C, NHLH2, SOX11, CA10, HPCAL4, NLGN1, ELAVL3, PLP1, ERBB4, THY1, MPZ, FGF2, NTF3, SHOX2, ERBB3, RAPGEF5, TGFB1, TUBB2A, RHOC, AVIL, TFAP2B, PTPRZ1, DNER, MAL, GAP43, FOXN4, S100B, LIG4, ITGA8, ACCN1, BZW2,…
GO:0032501~multicellular organismal process	543	0.2409	4.15575e-10	7.94989e-07	KIT, CLEC3B, ELAVL1, KCNN3, PTGER4, NEB, CRABP1, MYBL2, NFKBIA, HAP1, BAI1, TLR2, MYCNOS, CDH13, IRS2, MMP14, SLC5A7, KEAP1, GNAL, PHGDH, ARHGEF11, EMP1, BBS4, BCL2, WNT2B, ID3, DUSP22, STMN2, SYK, GABRA5, TBX20, GRM5, CNP, NHLH2, LXN, STAT6, CD5, EMCN, DDIT3, IRAK4, FBLN5, SLC12A6, NRIP1, ITGB2, ERBB4, THY1, EMP3, MPZ, IL1RAP, SMARCD3, FLI1, EDIL3, ERBB3, TLR3, CSF2RB, CRIP2, PTPRZ1, DNER, GAP43…
GO:0008283~cell proliferation	150	0.0665	9.5436e-10	1.82568e-06	IGFBP7, KIT, GNL3, CKS2, ZAK, NPY, NFKBIA, BAI1, PTPN6, EREG, KLF11, SMO, ZFP36L2, CDH13, NRP1, IRS2, MMP14, TNFRSF14, PDGFC, ERG, PRKCD, EMP1, IL6ST, UHRF1, BCL2, DHCR7, ATP8A2, DUSP22, SYK, CD80, RARRES3, KLF4, CRIP1, TCFL5, IL7, PDGFD, CHEK1, ANXA7, LRP5, PROK2, SLC29A2, CDKN2C, BST2, ADRB2, STAT6, PLK1, CD5, GPC4, BLM, CDKN2D, IMPDH2, IL6R, ERBB4, THY1, EMP3, BCL6, FGF2, KIF15, ANXA1, TGFB1, …
GO:0048468~cell development	212	0.0941	2.42342e-09	4.63597e-06	ZAK, NEB, MYBL2, NFKBIA, BAI1, PTPN6, CASP4, EREG, SMO, TLR2, CDH13, STAT1, NRP1, MMP14, RIPK1, SQSTM1, EMP1, OPTN, BCL2, ITGA3, ID3, DUSP22, RIPK3, NLRP3, STMN2, STK17B, AHR, CNP, CARD6, CD5, DDIT3, NLGN1, ANXA5, ITGB2, MAP3K5, GADD45A, THY1, EMP3, BCL6, CASP10, LYZ, DOCK1, ANXA1, CD38, MYH11, PLAGL2, CTSB, PTPRZ1, SPAG6, C11orf82, DNER, GAP43, MAL, S100B, CD3E, CD2, GPR65, GADD45G, TNFRSF1B, TE…
GO:0007165~signal transduction	532	0.236	1.57625e-08	3.01534e-05	KIT, ZAK, PTGER4, ALCAM, CRABP1, STAT2, NFKBIA, BAI1, PTPN6, ECEL1, TNS1, PRKCH, TLR2, CDH13, DEPDC1B, IRS2, RIPK1, DUSP1, GNAL, APH1B, ARHGEF11, MCTP1, WDR12, BCL2, WNT2B, DUSP22, RIPK3, STMN2, SYK, GABRA5, GRM5, AHR, DLC1, STAT6, LPXN, DDIT3, RGS2, VAV1, IRAK4, LSP1, GPR85, PIK3CD, NRIP1, ITGB2, MAP3K5, ERBB4, THY1, IL1RAP, WSB1, RASD1, ERBB3, RAB8B, TLR3, CSF2RB, GPR158, IGSF1, DUSP4, RAB3B, A…
GO:0009605~response to external stimulus	122	0.0541	3.11221e-08	5.95362e-05	SERPINA1, NPY, PTPN6, EREG, PER1, TLR2, CDH13, GCGR, CD59, MMP14, PDC, STAB1, CXCL16, AFAP1L2, CYBB, BCL2, DOCK2, TLR6, CXCL9, ID3, ALOX5, NLRP3, SYK, AOAH, SERPINA3, PARK2, FOS, PROK2, NR3C1, LXN, HMCN1, TLR5, ADRB2, TLR8, DDIT3, CDKN2D, NMI, LSP1, FBLN5, ANXA5, ENPP1, ITGB2, MPZ, TBXAS1, BCL6, A2M, IL1RAP, FGF2, LYZ, CD163, CD97, IL16, ANXA1, TLR3, CCL2, ASL, LY96, TGFB1, CDKN1A, CTSB, CTGF, FN…
GO:0006954~inflammatory response	69	0.0306	3.39073e-08	6.48641e-05	UACA, CFH, TLR4, ITGAL, SERPINA1, APOL2, ZFP36, TLR2, STAB1, CLEC7A, AFAP1L2, CHST1, CCL18, CYBB, TPST1, C1R, TLR6, SCG2, CXCL9, ALOX5, NLRP3, AOAH, SERPINA3, CFI, FOS, PROK2, NR3C1, PTGS2, TLR5, ADRB2, TLR8, FCER1G, TNFAIP6, C1QA, NMI, LY86, ITGB2, STAT3, CLU, HRH1, BCL6, SCUBE1, IL1RAP, PLA2G7, GAL, LYZ, CD163, CD97, ANXA1, CCL2, TLR3, C1S, LY96, TGFB1, C3AR1, IL18RAP, ALOX5AP, FN1, APOL3, S100…
GO:0016265~death	147	0.0652	1.23505e-07	0.000236263	SOCS3, PPP1R15A, ZAK, NEB, MYBL2, NFKBIA, PTPN6, CASP4, SMO, TLR2, CDH13, STAT1, TNFRSF14, HSPB1, RIPK1, TRIM69, TP53INP1, SQSTM1, EMP1, OPTN, BCL2, GADD45B, ID3, DUSP22, RIPK3, NLRP3, ELMO1, DBC1, STK17B, IL7, AHR, PROK2, CDKN2C, ADRB2, AXUD1, CARD6, TNFAIP3, CD5, DDIT3, CDKN2D, ANXA5, ITGB2, MAP3K5, GADD45A, EMP3, BCL6, HTATIP2, FGF2, NTF3, MRPS30, CASP10, PHLPP, LYZ, DOCK1, ANXA1, ERCC2, CD38,…
GO:0008219~cell death	147	0.0652	1.23505e-07	0.000236263	SOCS3, PPP1R15A, ZAK, NEB, MYBL2, NFKBIA, PTPN6, CASP4, SMO, TLR2, CDH13, STAT1, TNFRSF14, HSPB1, RIPK1, TRIM69, TP53INP1, SQSTM1, EMP1, OPTN, BCL2, GADD45B, ID3, DUSP22, RIPK3, NLRP3, ELMO1, DBC1, STK17B, IL7, AHR, PROK2, CDKN2C, ADRB2, AXUD1, CARD6, TNFAIP3, CD5, DDIT3, CDKN2D, ANXA5, ITGB2, MAP3K5, GADD45A, EMP3, BCL6, HTATIP2, FGF2, NTF3, MRPS30, CASP10, PHLPP, LYZ, DOCK1, ANXA1, ERCC2, CD38,…
GO:0045321~leukocyte activation	52	0.0231	1.63381e-07	0.000312545	TLR4, ITGAL, HLA-DMA, CD4, ELF4, SKAP2, IL15, TNFRSF14, CLEC7A, ITGAM, RORA, PRKCD, PTPN22, SLAMF7, PIK3R1, SYK, CD74, CD80, IL7, KIF13B, IL18, BST2, TCF3, STAT6, CD5, FCER1G, LCP2, BLM, VAV1, IMPDH2, TNFSF13B, THY1, PREX1, BCL6, GAL, PTPRC, NTRK1, ITPKB, TGFB1, CDKN1A, KLF6, CD86, LCK, LIG4, CD3E, CD2, INHBA, PAG1, CD3G, SLA2, CD274, TLR1,
GO:0048522~positive regulation of cellular process	169	0.075	1.74718e-07	0.000334232	KIT, ZAK, PYGM, CCNE1, CASP4, EREG, SMO, TLR2, CDH13, IRF1, NRP1, IRS2, RIPK1, TP53INP1, SQSTM1, AFAP1L2, ARHGEF11, IL6ST, CAMKK2, TLR6, BCL2, MFGE8, THRAP3, ID3, RIPK3, WWTR1, NLRP3, SYK, CD80, STK17B, IL7, LRP5, MAPT, BST2, CDKN2C, MEF2C, TCF3, ADRB2, TLR8, STAT6, CD5, DDIT3, BLM, GATA6, VAV1, MAP3K3, NRIP1, MAP3K5, THY1, BCL6, SMARCD3, HTATIP2, FGF2, NTF3, CASP10, ERCC2, CD38, TLR3, TGFB1, CDK…
GO:0012501~programmed cell death	140	0.0621	2.02293e-07	0.000386982	SOCS3, PPP1R15A, ZAK, NEB, MYBL2, NFKBIA, PTPN6, CASP4, SMO, TLR2, CDH13, STAT1, TNFRSF14, HSPB1, RIPK1, TRIM69, TP53INP1, SQSTM1, BCL2, GADD45B, ID3, DUSP22, RIPK3, NLRP3, ELMO1, STK17B, IL7, AHR, PROK2, CDKN2C, ADRB2, AXUD1, CARD6, TNFAIP3, CD5, DDIT3, CDKN2D, ANXA5, ITGB2, MAP3K5, GADD45A, BCL6, HTATIP2, FGF2, NTF3, MRPS30, CASP10, PHLPP, DOCK1, ANXA1, ERCC2, CD38, CCL2, TGFB1, CDKN1A, PLAGL2,…
GO:0009611~response to wounding	87	0.0386	2.30354e-07	0.000440662	UACA, CFH, TLR4, ITGAL, SERPINA1, APOL2, ZFP36, EREG, PTPN6, TLR2, SYT7, CD59, STAB1, CLEC7A, AFAP1L2, CCL18, CHST1, CYBB, TPST1, C1R, ACHE, TLR6, SCG2, CXCL9, ID3, CD9, ALOX5, NLRP3, SERPINA3, AOAH, CFI, FOS, PROK2, NR3C1, PTGS2, HMCN1, HBEGF, TLR5, ADRB2, TLR8, FCER1G, TNFAIP6, PLSCR4, C1QA, NMI, ANXA5, FBLN5, LY86, ITGB2, STAT3, CLU, TBXAS1, HRH1, BCL6, SCUBE1, IL1RAP, NGFR, PLA2G7, GAL, LYZ, …
GO:0048518~positive regulation of biological process	183	0.0812	2.99696e-07	0.000573313	KIT, ZAK, PYGM, CCNE1, NPY, EREG, CASP4, HLA-DMA, SMO, TLR2, CDH13, IRF1, NRP1, IRS2, RIPK1, TP53INP1, SQSTM1, AFAP1L2, ARHGEF11, PTPN22, IL6ST, CAMKK2, TLR6, BCL2, MFGE8, THRAP3, ID3, RIPK3, WWTR1, NLRP3, SYK, CD80, STK17B, IL7, LRP5, PROK2, MAPT, BST2, CDKN2C, MEF2C, TCF3, ADRB2, TLR8, STAT6, CD5, DDIT3, BLM, GATA6, VAV1, MAP3K3, NRIP1, MAP3K5, THY1, BCL6, SMARCD3, HTATIP2, FGF2, NTF3, CASP10, …
GO:0006915~apoptosis	138	0.0612	3.41618e-07	0.000653509	SOCS3, PPP1R15A, ZAK, NEB, MYBL2, NFKBIA, PTPN6, CASP4, SMO, TLR2, CDH13, STAT1, TNFRSF14, HSPB1, RIPK1, TRIM69, TP53INP1, SQSTM1, BCL2, GADD45B, ID3, DUSP22, RIPK3, NLRP3, ELMO1, STK17B, IL7, AHR, PROK2, CDKN2C, ADRB2, AXUD1, CARD6, TNFAIP3, CD5, DDIT3, CDKN2D, ANXA5, ITGB2, MAP3K5, GADD45A, BCL6, HTATIP2, NTF3, MRPS30, CASP10, PHLPP, DOCK1, ANXA1, ERCC2, CD38, CCL2, TGFB1, CDKN1A, PLAGL2, CTSB,…
GO:0007242~intracellular signaling cascade	235	0.1043	3.61588e-07	0.000691711	KIT, STMN1, ZAK, PLCD4, PTGER4, STAT2, NFKBIA, NPY, PTPN6, RAB15, TNS1, PRKCH, CDC42EP4, CDH13, STAT1, CAP1, DEPDC1B, RIPK1, DUSP1, GNAL, SQSTM1, PRKCD, ARHGEF11, STMN4, MCTP1, BCL2, TLR6, DUSP22, RIPK3, STMN2, GRM5, SYK, CD80, STK17B, STAT6, GNG3, ADCY2, DDIT3, MCF2L, VAV1, MAP3K3, PIK3CD, NRIP1, MAP3K5, BCL6, WSB1, RASD1, DOCK1, RAPGEF5, RAB8B, TLR3, KLF9, DUSP4, RAB3B, ADCY1, GRB14, GAP43, TXK…
GO:0051179~localization	446	0.1979	6.86342e-07	0.00131295	VAMP3, ATP6V0D1, KCNN3, CRABP1, SYT2, NFKBIA, HAP1, ARPC1B, TNS1, CRAT, TLR2, CDH13, SNX5, SLC5A7, STX8, MMP14, SLC16A1, PHGDH, SLC31A1, ARHGEF11, BCL2, MFGE8, GABRA5, SERINC1, SYK, RFT1, CLTCL1, OSBPL9, SFXN2, VAV1, ABCC3, KCNJ6, LSP1, SLC12A6, ITGB2, THY1, A2M, SLC18A2, SFXN4, RAB8B, MYO1E, RAB3B, NUP210, NFKBIL2, FN1, KCNJ9, RABGEF1, DNER, KIF11, CD2, SLC37A4, KDELR1, GLI3, ABRA, SLC12A5, KCNE…
GO:0046649~lymphocyte activation	46	0.0204	8.17984e-07	0.00156478	STAT6, CD5, ITGAL, BLM, VAV1, IMPDH2, HLA-DMA, TNFSF13B, CD4, SKAP2, ELF4, THY1, IL15, BCL6, TNFRSF14, GAL, CLEC7A, PTPRC, ITGAM, PRKCD, NTRK1, PTPN22, ITPKB, TGFB1, CDKN1A, KLF6, SLAMF7, PIK3R1, SYK, CD86, CD80, CD74, LCK, LIG4, CD3E, IL7, CD2, KIF13B, INHBA, PAG1, IL18, BST2, TCF3, CD274, SLA2, CD3G,
GO:0030097~hemopoiesis	47	0.0209	9.80378e-07	0.00187543	KIT, TLR4, MAFB, BLM, NFKBIA, ZFP36, HEPH, HLA-DMA, ETS1, CD4, CASP8, IL15, BCL6, KIRREL3, DYRK3, MYH9, PTPRC, LRMP, NTRK1, PTPN22, NOTCH4, ITPKB, TLR3, TGFB1, MLL, KLF6, IRF8, HCLS1, CRIP2, ZBTB16, PIK3R1, CSF1, SYK, CD86, CD80, CD74, MAL, LCK, LIG4, CD3E, IL7, CD2, INHBA, BCL11A, TCF3, JAG1, MMP9,
GO:0050793~regulation of developmental process	58	0.0257	1.05814e-06	0.00202418	TLR4, GLI3, SPOCK2, NFKBIA, ZFP36, EREG, TIAM1, FGD5, ETS1, CDC42EP4, NRCAM, KEAP1, HES1, NOTCH4, ARHGAP15, ZBTB16, WWTR1, CSF1, GPR98, CD80, TIMP2, FGD6, LRRC4C, TCFL5, MAPT, ITGA7, ADRB2, MAFB, TOB1, DLX5, NLGN1, USH2A, TWIST1, ITGB2, THY1, CLU, BCL6, LAMA4, NGFR, MBNL3, FGF2, NTF3, MYH9, CYFIP1, TLR3, TGFB1, LAMA2, RHOC, FGD3, CD86, LIG4, APOE, BMPR1B, INHBA, GAS7, ATP10A, JAG1, NOTCH3,
GO:0006952~defense response	106	0.047	1.23957e-06	0.00237126	MNDA, SERPINA1, EREG, RNASE6, TLR2, LILRB4, CD59, STAB1, AFAP1L2, CYBB, BCL2, TLR6, CXCL9, CD48, IL17RB, ALOX5, NLRP3, AOAH, GABRA5, SERPINA3, FOS, PROK2, NR3C1, TLR5, ADRB2, TLR8, IL18R1, NMI, LSP1, CD69, ITGB2, BCL6, IL1RAP, LYZ, CD163, CD97, ANXA1, TLR3, CCL2, LY96, TGFB1, CD84, TYROBP, DDX58, FN1, S100B, KLKB1, TNFRSF1B, PLA2G2D, CD14, TLR1, CFH, UACA, TLR4, ITGAL, APOL2, IL32, ZFP36, CLEC1A,…
GO:0048534~hemopoietic or lymphoid organ development	49	0.0217	1.35559e-06	0.00259318	KIT, TLR4, ZFP36, NFKBIA, HEPH, ETS1, HLA-DMA, CD4, IL15, LRMP, PTPN22, NOTCH4, HCLS1, PIK3R1, ZBTB16, CSF1, SYK, CD74, CD80, IL7, BCL11A, TCF3, BLM, MAFB, CASP8, IL7R, BCL6, KIRREL3, DYRK3, PTPRC, MYH9, NTRK1, TLR3, ITPKB, TGFB1, MLL, IRF8, KLF6, CRIP2, CD86, LCK, MAL, LIG4, CD3E, CD2, INHBA, NFKB2, JAG1, MMP9,
GO:0001775~cell activation	54	0.024	1.71807e-06	0.00328658	TLR4, ITGAL, HLA-DMA, CD4, ELF4, SKAP2, IL15, TNFRSF14, CLEC7A, ITGAM, RORA, PRKCD, PTPN22, SLAMF7, PIK3R1, CD9, SYK, CD74, CD80, IL7, KIF13B, IL18, BST2, TCF3, STAT6, CD5, FCER1G, LCP2, BLM, VAV1, IMPDH2, TNFSF13B, THY1, BCL6, PREX1, GAL, PTPRC, NTRK1, ITPKB, TGFB1, CDKN1A, KLF6, CD86, LCK, LIG4, CD3E, CD2, INHBA, PAG1, NFKB2, SLA2, CD3G, CD274, TLR1,
GO:0042110~T cell activation	33	0.0146	2.17837e-06	0.00416711	CD5, ITGAL, BLM, VAV1, HLA-DMA, TNFSF13B, CD4, ELF4, THY1, IL15, BCL6, TNFRSF14, CLEC7A, ITGAM, PTPRC, PTPN22, ITPKB, TGFB1, SYK, CD86, CD80, CD74, LCK, LIG4, CD3E, IL7, CD2, KIF13B, PAG1, IL18, SLA2, CD3G, CD274,
GO:0048523~negative regulation of cellular process	182	0.0807	2.20165e-06	0.00421164	IGFBP7, SOCS3, PPP1R15A, ZAK, JAZF1, MYBL2, NFKBIA, BAI1, FOSB, PTPN6, EREG, PER1, KLF11, SMO, CDH13, IRF1, CSDA, PBXIP1, MMP14, HSPB1, WFDC1, PRDM1, RASSF4, TRPS1, BCL2, ATP8A2, ID3, CDT1, WWTR1, NLRP3, ARHGDIB, ZHX2, DKK2, RARRES3, KLF4, RGS5, DBC1, RGS4, RGS7, SESN2, IL7, DLC1, CHEK1, PROK2, MAPT, CDKN2C, EPB49, ADRB2, TNFAIP3, CYLD, DDIT3, BLM, CDKN2D, RGS2, USH2A, ANXA5, RCOR2, NRIP1, GADD45…
GO:0065007~biological regulation	694	0.3079	2.28487e-06	0.00437083	KIT, ELAVL1, ZAK, PTGER4, NEB, MYBL2, STAT2, NFKBIA, BAI1, SP110, PTPN6, CASP4, TLR2, MCM6, ICAM1, CDH13, PPIE, IRS2, MMP14, SLC5A7, RIPK1, MAZ, CPEB2, KEAP1, GNAL, APH1B, ARHGEF11, EMP1, VGLL3, BCL2, MFGE8, ID3, DUSP22, RIPK3, ZNF480, IL17RB, SYK, SERINC1, TBX20, PTRF, TGIF2, AHR, DLC1, NHLH2, C13orf15, ZNF124, STAT6, ZNF167, CARD6, CYLD, CD5, ZNF57, EMCN, DDIT3, RGS2, VAV1, ZNF536, FBLN5, RCOR2…
GO:0048519~negative regulation of biological process	188	0.0834	2.76907e-06	0.00529706	IGFBP7, SOCS3, PPP1R15A, ZAK, JAZF1, MYBL2, NFKBIA, BAI1, FOSB, PTPN6, EREG, PER1, KLF11, SMO, CDH13, IRF1, CSDA, PBXIP1, MMP14, HSPB1, WFDC1, PRDM1, RASSF4, TRPS1, BCL2, ATP8A2, ID3, CDT1, WWTR1, NLRP3, ARHGDIB, ZHX2, DKK2, RARRES3, KLF4, RGS5, DBC1, RGS4, RGS7, SESN2, IL7, DLC1, CHEK1, PROK2, MAPT, CDKN2C, EPB49, ADRB2, STAT6, TNFAIP3, CYLD, DDIT3, BLM, CDKN2D, RGS2, USH2A, ANXA5, RCOR2, NRIP1,…
GO:0002520~immune system development	50	0.0222	3.16493e-06	0.00605429	KIT, TLR4, ZFP36, NFKBIA, HEPH, ETS1, HLA-DMA, CD4, IL15, LRMP, PTPN22, NOTCH4, HCLS1, PIK3R1, ZBTB16, CSF1, SYK, CD74, CD80, IL7, BCL11A, TCF3, STAT6, BLM, MAFB, CASP8, IL7R, BCL6, KIRREL3, DYRK3, MYH9, PTPRC, NTRK1, TLR3, ITPKB, TGFB1, MLL, IRF8, KLF6, CRIP2, CD86, LCK, MAL, LIG4, CD3E, CD2, INHBA, NFKB2, JAG1, MMP9,
GO:0051239~regulation of multicellular organismal process	61	0.0271	5.846e-06	0.0111827	CFH, PTGER4, SRGN, EREG, HLA-DMA, MYH6, TLR2, CD4, IL15, TPM1, RORA, PTPN22, C1R, TPM3, ACHE, CSF1, MC4R, SYK, CD74, CFI, IL7, PARK2, PROK2, IL18, HBEGF, ATP1A2, ADRB2, TLR8, STAT6, CD5, FCER1G, BLM, C1QA, ELF1, TNFSF13B, MYL9, KCNB2, THY1, CLU, BCL6, KCNMB4, GAL, NTF3, PTPRC, ITPKB, C1S, TGFB1, CDKN1A, ERAP1, CNN1, LCK, S100B, CD3E, CUGBP2, CD2, INHBA, PAG1, PLN, TF, SLA2, CD274,
GO:0009653~anatomical structure morphogenesis	178	0.079	1.21998e-05	0.0233355	IGFBP7, SOCS3, BAI1, MPZL2, EREG, MYO7A, SMO, GREM1, CAP1, CDH13, CDC42EP4, NRP1, MMP14, ROD1, STAB1, TMIE, KEAP1, WFDC1, PRDM1, ARHGEF11, EMP1, COL5A3, BCL2, WNT2B, ARHGAP15, ID3, IL17RB, SYK, TBX20, FGD6, KLF4, SLITRK4, IL7, DLC1, CNP, SLITRK2, LRP5, PROK2, MAPT, CDKN2C, MEF2C, ITGA7, ADRB2, NEDD9, CLTCL1, ABLIM1, GPC4, EMCN, GATA6, CDKN2D, PPAP2B, NOV, ITGB2, THY1, EMP3, BCL6, SMARCD3, HTATIP2…
GO:0050865~regulation of cell activation	26	0.0115	1.33714e-05	0.0255761	STAT6, CD5, BLM, HLA-DMA, TNFSF13B, CD4, THY1, IL15, BCL6, GAL, PTPRC, RORA, ITPKB, TGFB1, CDKN1A, SYK, CD74, LCK, CD3E, CD2, IL7, INHBA, PAG1, IL18, SLA2, CD274,
GO:0019226~transmission of nerve impulse	68	0.0302	1.66087e-05	0.0317674	BHLHB2, MYCBPAP, KCNN3, ACSBG1, NPY, HAP1, NOS1, CHRNA5, CHRNE, GPR176, SLC5A7, CADPS, PDE7B, MBP, KCNK3, PMP22, BAIAP3, NRXN2, ACHE, CBLN1, SLC6A2, SHC3, CD9, DRD2, GRM5, SNPH, GRIN2A, CACNG4, KCNC4, SYT5, PARK2, AMPH, CNP, GAL3ST1, CPLX1, ATP1A2, HOMER1, NRG1, HTR1E, CHRNB4, NLGN1, SNCAIP, HRH3, GABRB3, PLP1, GRM7, MPZ, HRH1, KCND2, TH, KCNMB4, CACNG2, FXN, NTF3, LAMB2, TGFB1, SLC1A3, SCN11A, A…
GO:0007267~cell-cell signaling	113	0.0501	1.75883e-05	0.0336407	KCNN3, PDE3B, HAP1, NOS1, NPY, EREG, SMO, GREM1, CHRNE, NRP1, SLC5A7, TEK, STAB1, PCSK2, KCNK3, BAIAP3, CXCL9, GRM5, SYK, CD80, SNPH, KCNC4, GRIN2A, IL7, PARK2, AMPH, GAL3ST1, CNP, BST2, HOMER1, HTR1E, CHRNB4, NLGN1, HRH3, SNCAIP, PLP1, ITGB2, GRAP2, GRM7, MPZ, FGF2, NTF3, CD97, CCL2, MERTK, TGFB1, SCN11A, TNFSF10, CD86, ENTPD1, MAL, S100B, ACCN1, GCH1, BHLHB2, MYCBPAP, ACSBG1, FGF12, GRB10, CHRN…
GO:0007517~muscle development	41	0.0182	2.15346e-05	0.0411874	GATA6, NEB, ITGA11, COL6A3, MYH6, TWIST1, MSTN, SGCD, CENPF, TNC, NGFR, CACNG2, CHODL, MBNL3, FGF2, CACNB2, AEBP1, TAGLN, KRT19, UTRN, MYH11, TGFB1, LAMA2, ACHE, COL5A3, LEF1, JPH1, DNER, SOX6, CUGBP2, LGALS1, ITGB1BP2, DMD, MEF2C, PLN, HBEGF, TAGLN2, ITGA7, JAG1, IFRD1, ADRB2,
GO:0043067~regulation of programmed cell death	96	0.0426	2.26153e-05	0.0432538	UACA, SOCS3, ZAK, MYBL2, TNFAIP8, HIPK3, CASP4, SMO, SERPINB9, TLR2, SGK3, STAT1, CDH13, RUNX3, HSPB1, TP53INP1, ANXA4, PAWR, BCL2, SLAMF7, COP1, SCG2, ZBTB16, PIK3R1, ID3, RIPK3, BID, NLRP3, CD74, AMIGO2, ALDH1A3, STK17B, IL7, PROK2, IL18, CDKN2C, BNIP3L, ADRB2, CARD6, TNFAIP3, FCER1G, CD5, BIRC3, DDIT3, CDKN2D, ANXA5, CRADD, TNFSF13B, IFIH1, CASP8, CLU, MAP3K5, BCL6, NGFR, HTATIP2, GAL, FGF2, N…
GO:0050789~regulation of biological process	627	0.2782	2.33472e-05	0.0446533	KIT, ELAVL1, ZAK, PTGER4, NEB, MYBL2, STAT2, NFKBIA, BAI1, SP110, PTPN6, CASP4, TLR2, MCM6, ICAM1, CDH13, PPIE, IRS2, MMP14, SLC5A7, RIPK1, MAZ, CPEB2, KEAP1, ARHGEF11, VGLL3, BCL2, MFGE8, ID3, RIPK3, ZNF480, IL17RB, SYK, TBX20, PTRF, TGIF2, AHR, DLC1, NHLH2, C13orf15, ZNF124, STAT6, ZNF167, CARD6, CYLD, CD5, ZNF57, EMCN, DDIT3, RGS2, VAV1, ZNF536, RCOR2, CREB3L4, SLC12A6, NRIP1, ITGB2, MAP3K5, G…
GO:0030217~T cell differentiation	18	0.008	2.53205e-05	0.0484265	ITPKB, TGFB1, BLM, HLA-DMA, SYK, CD86, CD80, CD74, CD4, LCK, LIG4, CD3E, IL15, IL7, BCL6, CD2, PTPRC, PTPN22,
GO:0002376~immune system process	180	0.0799	2.79392e-05	0.0534337	KIT, PVRL1, MNDA, PTGER4, MR1, NFKBIA, EREG, HLA-DMA, FYB, HLA-DMB, TLR2, IRF1, LILRB4, CD59, TNFRSF14, SQSTM1, CTSS, CXCL16, RORA, PF4V1, PRKCD, PTPN22, IL6ST, IFI35, PSME2, TLR6, BCL2, DOCK2, CXCL9, OAS3, HLA-E, ARHGDIB, SYK, CD80, ST6GAL1, IL7, PDCD1LG2, KIF13B, BCL11A, BST2, TCF3, IFI27, TLR5, ANXA11, TLR8, STAT6, IL18R1, CD5, BLM, VAV1, HLA-DRA, TRIM22, HLA-DQA2, IMPDH2, ITGB2, IL6R, IL7R, T…
GO:0007169~transmembrane receptor protein tyrosine kinase signaling pathway	43	0.0191	4.00632e-05	0.0766125	KIT, SOCS3, SEMA3C, LCP2, EPHA7, RGS2, EPHB6, GRB10, EREG, TIAM1, INSRR, CD4, ERBB4, CDH13, IRS2, DDR2, TEK, COL1A2, EFNB3, EGFR, ERBB3, AFAP1L2, NTRK1, EPHA3, HHIP, EPHA5, EPHB3, EPS8, EPHB1, SHC3, PIK3R1, CTGF, SHOC2, FN1, CSF1R, SPARC, FOXO1, CD3E, EPS15, MTSS1, HBEGF, ADRB2, NTRK2,
GO:0006950~response to stress	168	0.0745	4.02451e-05	0.0769602	HSPB8, APEX1, PTGS1, PPP1R15A, ZAK, SERPINA1, PTPN6, EREG, TLR2, CSDA, CD59, MMP14, HSPB1, STAB1, DUSP1, TP53INP1, SQSTM1, XRCC3, AFAP1L2, CYBB, PINK1, UHRF1, TLR6, BCL2, GADD45B, CXCL9, ID3, ALOX5, NLRP3, SERPINA3, GABRA5, AOAH, TRAP1, FOS, AHR, CHEK1, CHAF1B, H2AFX, PROK2, NR3C1, HMCN1, TLR5, ADRB2, TLR8, NONO, DDIT3, BLM, CDKN2D, NMI, ANXA5, FBLN5, CREB3L4, ITGB2, GRM7, MAP3K5, GADD45A, TBXAS1…
GO:0042981~regulation of apoptosis	94	0.0417	4.09245e-05	0.078259	UACA, SOCS3, ZAK, MYBL2, TNFAIP8, HIPK3, CASP4, SMO, SERPINB9, TLR2, SGK3, STAT1, CDH13, RUNX3, HSPB1, TP53INP1, ANXA4, PAWR, BCL2, SLAMF7, COP1, SCG2, ZBTB16, PIK3R1, ID3, RIPK3, BID, NLRP3, CD74, ALDH1A3, STK17B, IL7, PROK2, IL18, CDKN2C, BNIP3L, ADRB2, CARD6, TNFAIP3, FCER1G, CD5, BIRC3, DDIT3, CDKN2D, ANXA5, CRADD, TNFSF13B, IFIH1, CASP8, CLU, MAP3K5, BCL6, NGFR, HTATIP2, GAL, NTF3, SFRP1, CA…
GO:0007167~enzyme linked receptor protein signaling pathway	57	0.0253	4.4908e-05	0.0858733	KIT, SOCS3, EPHA7, GRB10, PTPRE, TIAM1, EREG, CD4, CDH13, IRS2, DDR2, COL1A2, TEK, EFNB3, EGFR, AFAP1L2, EPHB3, SHC3, EPHB1, PIK3R1, SYK, SPARC, EPS15, HBEGF, ADRB2, GDF15, SEMA3C, LCP2, TOB1, RGS2, EPHB6, INSRR, MSTN, PTN, TGFBR3, ERBB4, ERBB3, NTRK1, EPHA3, PTPRF, HHIP, TGFB1, LTBP2, EPHA5, EPS8, CTGF, FN1, SHOC2, CSF1R, FOXO1, ITGA8, CD3E, TGFBR2, BMPR1B, INHBA, MTSS1, NTRK2,
GO:0051249~regulation of lymphocyte activation	24	0.0106	4.51227e-05	0.0862838	ITPKB, STAT6, TGFB1, CDKN1A, CD5, BLM, HLA-DMA, TNFSF13B, SYK, CD4, LCK, THY1, CD3E, IL15, IL7, BCL6, CD2, GAL, INHBA, PAG1, IL18, PTPRC, CD274, SLA2,
GO:0002521~leukocyte differentiation	29	0.0129	4.65865e-05	0.0890817	TLR4, BLM, HLA-DMA, CD4, CASP8, IL15, BCL6, MYH9, PTPRC, NTRK1, PTPN22, ITPKB, TLR3, TGFB1, KLF6, PIK3R1, CSF1, CD86, SYK, CD80, CD74, LCK, LIG4, CD3E, IL7, CD2, INHBA, TCF3, MMP9,
GO:0007010~cytoskeleton organization and biogenesis	92	0.0408	4.81707e-05	0.0921095	ANK3, STMN1, CKS2, OPHN1, PLEC1, EPB41L1, DYNC1I1, MGC16703, TUBA3C, DIAPH2, GTSE1, NEB, HAP1, MYH6, FGD5, MYO7A, TRIM54, CAPG, CAP1, MYO5A, KIF13A, SPTB, ARHGEF10L, LRMP, ARHGEF11, TRIP10, DOCK2, EPB41L2, ARHGDIB, TEKT2, VIM, FGD6, ELMO1, GSN, TLN2, PRPH, DLC1, KIF13B, SORBS3, MAPT, DMD, UBE2C, EPB49, LASP1, NEDD9, ABLIM1, FHDC1, NLGN1, ABLIM2, NEURL, KIF25, SGCD, TUBB4, THY1, PLEK2, BCL6, FMNL1…
GO:0009887~organ morphogenesis	76	0.0337	5.16514e-05	0.098762	GLI3, OSR2, DCN, EREG, MYH6, MYO7A, SMO, GREM1, CDH13, NRP1, MMP14, STAB1, TMIE, ARHGAP22, HES1, PRDM1, NOTCH4, EPAS1, COL5A3, RHOB, LEF1, SCG2, CSF1, SYK, TBX20, DSCAML1, CYR61, ALDH1A3, ITGAX, IL7, PROK2, IL18, MEF2C, ITGA7, TMEM176B, MMP19, ABLIM1, KLF5, APLP1, EMCN, MAFB, GATA6, ATIC, DLX5, PLXDC1, EFNB2, CASP8, THY1, SMARCC1, SMARCD3, NGFR, HTATIP2, FLI1, PAX5, FGF2, MYH9, ZFP36L1, TLE1, CCL…
GO:0045595~regulation of cell differentiation	37	0.0164	5.21731e-05	0.0997592	TLR4, GLI3, SPOCK2, MAFB, TOB1, DLX5, NLGN1, ZFP36, NFKBIA, USH2A, EREG, ETS1, TWIST1, CLU, BCL6, NRCAM, MBNL3, FGF2, NTF3, KEAP1, HES1, NOTCH4, TLR3, ZBTB16, RHOC, WWTR1, CSF1, CD86, GPR98, CD80, TIMP2, LIG4, TCFL5, BMPR1B, INHBA, JAG1, NOTCH3,
GO:0051093~negative regulation of developmental process	25	0.0111	6.13494e-05	0.117295	TLR4, GLI3, MAFB, TOB1, NFKBIA, ZFP36, USH2A, EREG, TWIST1, THY1, BCL6, MBNL3, NGFR, HES1, TLR3, NOTCH4, TGFB1, ZBTB16, RHOC, WWTR1, GPR98, LIG4, INHBA, JAG1, NOTCH3,
GO:0045596~negative regulation of cell differentiation	22	0.0098	6.52558e-05	0.12476	NOTCH4, TLR3, TLR4, GLI3, MAFB, TOB1, ZBTB16, ZFP36, NFKBIA, USH2A, EREG, WWTR1, RHOC, GPR98, TWIST1, LIG4, BCL6, MBNL3, INHBA, JAG1, HES1, NOTCH3,
GO:0030098~lymphocyte differentiation	23	0.0102	7.43514e-05	0.142137	ITPKB, TGFB1, KLF6, BLM, PIK3R1, HLA-DMA, SYK, CD86, CD80, CD74, CD4, LCK, LIG4, CD3E, IL15, IL7, BCL6, CD2, INHBA, TCF3, PTPRC, NTRK1, PTPN22,
GO:0007268~synaptic transmission	59	0.0262	7.85674e-05	0.150191	BHLHB2, MYCBPAP, KCNN3, HAP1, NOS1, NPY, CHRNA5, CHRNE, GPR176, SLC5A7, CADPS, PDE7B, MBP, KCNK3, PMP22, BAIAP3, NRXN2, ACHE, CBLN1, SLC6A2, SHC3, DRD2, GRM5, SNPH, KCNC4, GRIN2A, SYT5, PARK2, AMPH, CNP, CPLX1, ATP1A2, HOMER1, HTR1E, CHRNB4, NLGN1, HRH3, GABRB3, SNCAIP, PLP1, GRM7, MPZ, HRH1, KCND2, TH, KCNMB4, FXN, NTF3, LAMB2, SLC1A3, SCN11A, APBA1, S100B, APOE, ACCN1, DOC2A, ATXN1, MAOA, GCH1,
GO:0007243~protein kinase cascade	72	0.0319	8.19105e-05	0.156577	KIT, SOCS3, ZAK, TRIM38, STAT2, NFKBIA, ZFP36, FYB, STAT1, RIPK1, WNK2, SQSTM1, PRDX4, PINK1, CAMKK2, TLR6, HCLS1, SNIP1, GADD45B, SCG2, DUSP22, RIPK3, SYK, TIMP2, RASGRP3, RGS4, C1QTNF2, STK17B, PROK2, SORBS3, NEK11, BST2, DUSP6, ADRB2, DUSP10, MAP3K12, TLR8, GNG3, TNFAIP3, TEC, NMI, SGK2, LATS2, MAP3K3, WNT5A, MDFIC, STAT3, CASP8, MAP3K5, C7orf16, FGF2, ARHGEF6, FGF13, AKAP11, CCL2, ITPKB, TLR3…
GO:0006928~cell motility	76	0.0337	8.38097e-05	0.160205	RRAS, OPHN1, SEMA3E, ITGAL, NPY, DNALI1, ARPC1B, TNS1, CAMK2N1, SMO, CAP1, CDH13, NRP1, MMP14, NRCAM, HSPB1, EFNB3, TPM1, EGFR, ITGAM, CXCL16, PKHD1, ARHGEF11, MSN, TPM3, ITGA3, DOCK2, NRXN3, SCG2, EPHB3, CD9, TNR, ARHGDIB, PVR, SYK, VIM, ELMO1, ENPP2, LRP5, NR2F1, PTGS2, HBEGF, ATP1A2, NCAN, FCER1G, PPAP2B, LSP1, ITGA11, NEURL, TWIST1, ITGB2, STAT3, MDGA1, THY1, BCL6, LAMA4, NGFR, PARP9, NTF3, M…
GO:0051674~localization of cell	76	0.0337	8.38097e-05	0.160205	RRAS, OPHN1, SEMA3E, ITGAL, NPY, DNALI1, ARPC1B, TNS1, CAMK2N1, SMO, CAP1, CDH13, NRP1, MMP14, NRCAM, HSPB1, EFNB3, TPM1, EGFR, ITGAM, CXCL16, PKHD1, ARHGEF11, MSN, TPM3, ITGA3, DOCK2, NRXN3, SCG2, EPHB3, CD9, TNR, ARHGDIB, PVR, SYK, VIM, ELMO1, ENPP2, LRP5, NR2F1, PTGS2, HBEGF, ATP1A2, NCAN, FCER1G, PPAP2B, LSP1, ITGA11, NEURL, TWIST1, ITGB2, STAT3, MDGA1, THY1, BCL6, LAMA4, NGFR, PARP9, NTF3, M…
GO:0042127~regulation of cell proliferation	87	0.0386	8.807e-05	0.168342	IGFBP7, KIT, GNL3, CDCA7, GLI3, OSR2, ODC1, NFKBIA, BAI1, PTPN6, EREG, IFITM1, ETS1, KLF11, SMO, SKAP2, CDH13, NRP1, IL15, RUNX3, IRS2, DDR2, EGFR, PAWR, HES1, PMP22, IL6ST, BCL2, DHCR7, HCLS1, SCG2, FABP7, ATP8A2, ZBTB16, CSF1, SYK, TIMP2, RARRES3, KLF4, GPNMB, TCFL5, IL7, CHEK1, LRP5, IL18, CDKN2C, PTGS2, HBEGF, ADRB2, STAT6, CCND2, KLF5, BLM, TOB1, CDKN2D, CGREF1, TNFSF13B, FABP6, PTN, CLU, TH…
GO:0046112~nucleobase biosynthetic process	7	0.0031	0.000145918	0.278771	CAD, DHODH, GART, GMPS, DPYD, PPAT, PAICS,
GO:0016043~cellular component organization and biogenesis	372	0.165	0.000156925	0.299769	VAMP3, STMN1, MGC16703, TUBA3C, NEB, NFKBIA, BAI1, HAP1, SLC7A7, HLA-DMA, TNS1, CAP1, STAT1, CDH13, CDC42EP4, NRP1, STX8, MAZ, NCOA7, SQSTM1, CXCL16, TRNT1, ARHGEF11, EMP1, OPTN, PDSS1, TRPS1, BBS4, BCL2, DOCK2, SLC9A3R1, MFGE8, HIST3H2A, IL17RB, NLRP3, SYK, PTRF, NOL14, DLC1, CNP, KIF13B, NR3C1, CLTCL1, NEDD9, LPXN, VAV1, NLGN1, NCAPD3, DOT1L, UTP14A, ACP2, ITGB2, FBL, THY1, GADD45A, EMP3, MPZ, …
GO:0051251~positive regulation of lymphocyte activation	18	0.008	0.000163005	0.311366	ITPKB, STAT6, TGFB1, CDKN1A, CD5, BLM, HLA-DMA, TNFSF13B, SYK, CD4, LCK, THY1, CD3E, IL15, IL7, BCL6, IL18, PTPRC,
GO:0006468~protein amino acid phosphorylation	114	0.0506	0.000164611	0.314428	KIT, SOCS3, ZAK, EPHA7, RNASEL, CCNE1, CCDC88C, PRKCH, FYB, STAT1, TNFRSF14, RIPK1, TEK, ERG, PRKCD, PINK1, CAMKK2, RIPK3, SYK, CD80, STK17B, PDGFD, CHEK1, VRK1, HMCN1, STK10, MEX3B, PLK1, IRAK4, MAP3K3, PIK3CD, STK32A, ITGB2, ERBB4, MAP3K5, THY1, ALPK3, DYRK3, FGF2, AXL, ERBB3, EPHA3, CCL2, MERTK, TGFB1, AMHR2, PDK2, RIOK3, DYRK4, TXK, CD3E, LRRK1, TGFBR2, BUB1, TESK2, CCND1, HIPK3, STK31, CD4, …
GO:0031325~positive regulation of cellular metabolic process	74	0.0328	0.000167482	0.319905	TLR4, PYGM, CCNE1, TRIM28, ABRA, EREG, CD4, ELF4, IRF1, ARNTL, EGFR, SQSTM1, ARHGEF10L, AFAP1L2, ARHGEF11, NOTCH4, EPAS1, CAMKK2, LEF1, TLR6, HCLS1, THRAP3, WWTR1, SYK, CD80, CLN6, C1QTNF2, MEF2C, TCF3, ZFPM2, ADRB2, TLR8, STAT6, CCND2, KLF5, DDIT3, MAFB, GATA6, ELF1, MSTN, MDFIC, NRIP1, EBF1, TPP1, E2F1, THY1, SMARCC1, SMARCD3, FGF2, NTF3, ABCA1, MED17, TFEB, ERCC2, TLR3, TGFB1, YEATS4, MYO6, CE…
GO:0030029~actin filament-based process	46	0.0204	0.000176465	0.337036	OPHN1, EPB41L1, DIAPH2, FHDC1, NEB, MYH6, FGD5, MYO7A, CAPG, CAP1, PLEK2, BCL6, FMNL1, PREX1, MYO5A, SPTB, ARHGEF10L, WIPF1, MYH9, RND3, KRT19, CORO2B, ARHGEF11, MYH11, DAAM2, MYO6, TRIP10, MYO1E, DOCK2, CNN1, NPHP1, EPB41L2, AVIL, DST, ARHGDIB, FGD3, FGD6, ELMO1, GSN, SORBS3, GAS7, MTSS1, LCP1, TESK2, EPB49, NEDD9,
GO:0006519~amino acid and derivative metabolic process	68	0.0302	0.000194262	0.370966	PSAT1, SOCS3, CAD, TPMT, ODC1, MARS2, SLC7A7, SRM, CCDC88C, P4HA2, CD4, C14orf126, SLC5A7, ADC, BCAT1, EGFR, PHGDH, CBS, PAH, HMGCL, ACHE, KYNU, HCLS1, SLC7A6, GLDC, TMLHE, ALDH18A1, SYK, CD80, AMD1, YARS2, ASPA, MTHFD2, PDGFD, PARK2, SLC7A8, LARS2, CCND2, DMGDH, MOXD1, SNCAIP, SARS2, GMPS, HPDL, ITGB2, PNMT, THY1, FARSB, TH, MCCC2, FGF2, AASS, CORO2A, NARS2, ASL, VARS, MTHFD1, PPAT, DDC, CD3E, S…
GO:0051234~establishment of localization	379	0.1681	0.000196033	0.374342	VAMP3, ATP6V0D1, MGC16703, TUBA3C, ITPR3, KCNN3, PCTP, CRABP1, SYT2, NPY, HAP1, NFKBIA, SLC7A7, HLA-DMA, RAB15, TEX10, TLR2, CRAT, CAP1, STAT1, CDH13, DOC2B, SNX5, STX8, SLC5A7, COL1A2, SLC16A1, SQSTM1, CLNS1A, CXCL16, PHGDH, GLRA2, TRNT1, SLC31A1, LAPTM5, OPTN, TRPS1, COL5A3, SLC6A15, BCL2, MFGE8, AQP4, NLRP3, SYK, SERINC1, GABRA5, KCNC4, KIF13B, SCN2A, RFT1, CLTCL1, OSBPL9, SFXN2, VAV1, NLGN1, …
GO:0043065~positive regulation of apoptosis	50	0.0222	0.000207452	0.396107	UACA, ZAK, CASP4, TLR2, RUNX3, TP53INP1, PAWR, SLAMF7, ID3, ZBTB16, RIPK3, NLRP3, BID, ALDH1A3, STK17B, IL18, CDKN2C, BNIP3L, ADRB2, CD5, DDIT3, CRADD, MAP3K5, BCL6, GAL, HTATIP2, NGFR, PTPRC, CASP10, NLRP1, ERCC2, CD38, TGFB1, CDKN1A, TP63, STK17A, TP53, PLAGL2, TNFSF10, LCK, MAL, S100B, CD2, APOE, BOK, INHBA, CHEK2, MMP9, GCH1, CFLAR,
GO:0002460~adaptive immune response based on somatic recombination of immune receptors built from immunoglobulin superfamily domains	22	0.0098	0.000219953	0.41993	STAT6, TLR4, C1S, C1R, TGFB1, FCER1G, TLR6, C1QA, HLA-DMA, TNFSF13B, CD86, CD80, CD74, CFI, CLU, BCL6, IL18, NFKB2, PTPRC, SLA2, PRKCD, TLR8,
GO:0002250~adaptive immune response	22	0.0098	0.000219953	0.41993	STAT6, TLR4, C1S, C1R, TGFB1, FCER1G, TLR6, C1QA, HLA-DMA, TNFSF13B, CD86, CD80, CD74, CFI, CLU, BCL6, IL18, NFKB2, PTPRC, SLA2, PRKCD, TLR8,
GO:0006810~transport	367	0.1628	0.000221619	0.423103	VAMP3, ATP6V0D1, MGC16703, TUBA3C, ITPR3, KCNN3, PCTP, CRABP1, SYT2, NPY, NFKBIA, HAP1, SLC7A7, HLA-DMA, RAB15, TEX10, CRAT, TLR2, CAP1, STAT1, CDH13, DOC2B, SNX5, STX8, SLC5A7, COL1A2, SLC16A1, SQSTM1, CLNS1A, CXCL16, PHGDH, GLRA2, TRNT1, SLC31A1, LAPTM5, OPTN, TRPS1, COL5A3, SLC6A15, BCL2, MFGE8, AQP4, NLRP3, SYK, SERINC1, GABRA5, KCNC4, KIF13B, SCN2A, RFT1, CLTCL1, OSBPL9, SFXN2, VAV1, NLGN1, …
GO:0043068~positive regulation of programmed cell death	50	0.0222	0.000251667	0.480338	UACA, ZAK, CASP4, TLR2, RUNX3, TP53INP1, PAWR, SLAMF7, ID3, ZBTB16, RIPK3, NLRP3, BID, ALDH1A3, STK17B, IL18, CDKN2C, BNIP3L, ADRB2, CD5, DDIT3, CRADD, MAP3K5, BCL6, GAL, HTATIP2, NGFR, PTPRC, CASP10, NLRP1, ERCC2, CD38, TGFB1, CDKN1A, TP63, STK17A, TP53, PLAGL2, TNFSF10, LCK, MAL, S100B, CD2, APOE, BOK, INHBA, CHEK2, MMP9, GCH1, CFLAR,
GO:0051726~regulation of cell cycle	89	0.0395	0.000256671	0.489867	DIRAS3, CDC25A, GNL3, CKS2, PPP1R15A, ZAK, GTSE1, MYBL2, CCNE1, FOSB, E2F3, EREG, IFITM1, CENPF, STAT1, IRF1, RUNX3, PDGFC, EGFR, RASSF4, AFAP1L2, CCNB1, HRASLS3, RHOB, BCL2, GADD45B, CDT1, CABLES1, BRIP1, DBC1, SESN2, PDGFD, CHEK1, NEK11, CDKN2C, C13orf15, UBE2C, CCNB2, TCF7L2, DUSP6, NEDD9, CCND2, PLK1, CYLD, DDIT3, CCNA1, CDKN2D, LATS2, SASH1, POLR3D, CGREF1, CCNJ, SLC12A6, PTN, GADD45A, SKP2,…
GO:0050776~regulation of immune response	25	0.0111	0.000302322	0.576755	STAT6, CFH, FCER1G, C1QA, ELF1, EREG, HLA-DMA, TNFSF13B, TLR2, THY1, CLU, IL15, BCL6, PTPRC, PTPN22, C1S, TGFB1, C1R, ERAP1, SYK, CFI, LCK, S100B, SLA2, TLR8,
GO:0006807~nitrogen compound metabolic process	84	0.0373	0.000314365	0.599665	PSAT1, SOCS3, CAD, ODC1, MARS2, NOS1, SLC7A7, SRM, CCDC88C, NMRAL1, P4HA2, CD4, C14orf126, ITIH2, FUCA1, SLC5A7, ADC, BCAT1, EGFR, PHGDH, CBS, PAH, RORA, CHST1, HMGCL, ISCU, ACHE, KYNU, HCLS1, SLC7A6, GLDC, TMLHE, ALDH18A1, SYK, CD80, AMD1, YARS2, ASPA, CLN6, MTHFD2, PDGFD, PARK2, MPST, SLC7A8, LARS2, CCND2, DMGDH, MOXD1, SNCAIP, SARS2, GMPS, HPDL, ITGB2, PNMT, THY1, FARSB, HRH1, TH, MCCC2, FGF2,…
GO:0000074~regulation of progression through cell cycle	88	0.039	0.000337816	0.644262	DIRAS3, CDC25A, GNL3, CKS2, PPP1R15A, ZAK, GTSE1, MYBL2, CCNE1, FOSB, E2F3, EREG, IFITM1, CENPF, STAT1, IRF1, RUNX3, PDGFC, EGFR, RASSF4, AFAP1L2, CCNB1, HRASLS3, RHOB, BCL2, GADD45B, CDT1, BRIP1, DBC1, SESN2, PDGFD, CHEK1, NEK11, CDKN2C, C13orf15, UBE2C, CCNB2, TCF7L2, DUSP6, NEDD9, CCND2, PLK1, CYLD, DDIT3, CCNA1, CDKN2D, LATS2, SASH1, POLR3D, CGREF1, CCNJ, SLC12A6, PTN, GADD45A, SKP2, CCT4, BC…
GO:0002682~regulation of immune system process	25	0.0111	0.000415363	0.791599	STAT6, CFH, FCER1G, C1QA, ELF1, EREG, HLA-DMA, TNFSF13B, TLR2, THY1, CLU, IL15, BCL6, PTPRC, PTPN22, C1S, TGFB1, C1R, ERAP1, SYK, CFI, LCK, S100B, SLA2, TLR8,
GO:0001501~skeletal development	45	0.02	0.000422672	0.805475	CLEC3B, COL10A1, OSR2, TOB1, PTGER4, DLX5, ANXA2, SRGN, DLL3, ENPP1, TWIST1, SMO, ACP2, PTN, MMP14, COL1A2, PTHR1, SHOX2, AEBP1, OSTF1, EGFR, TGFB1, TRPS1, ACHE, ATP6V1B1, ZBTB16, HOXD10, WWTR1, SOX5, CTGF, CSF1, DSCAML1, SPARC, SOX6, FRZB, BMPR1B, INHBA, PRELP, POSTN, MEF2C, COL12A1, COL1A1, MMP9, ADRB2, PAPSS2,
GO:0016337~cell-cell adhesion	54	0.024	0.000430605	0.820533	PVRL1, CDH22, MPZL2, PCDHB1, ICAM1, CDH13, MMP14, PCDH1, NRCAM, EGFR, PKHD1, PVR, GPR98, SYK, AMIGO2, CLSTN1, CLSTN2, CDH19, HMCN1, ITGA7, CD44, VCAM1, PCDH17, ICAM3, NCAN, EMCN, NLGN1, PCDHB7, CADM3, ITGB2, PCDH20, THY1, MPZ, BCL6, KIAA0319L, CLSTN3, CDH24, FREM1, FXYD5, PKD1L1, CDH6, CD84, CTNND2, NPHP1, PVRL3, CTGF, ZEB2, ITGA8, CD2, CD58, BMPR1B, DSC2, DSG2, PCDH7,
GO:0050794~regulation of cellular process	573	0.2542	0.000439817	0.838017	KIT, ELAVL1, ZAK, NEB, MYBL2, STAT2, NFKBIA, BAI1, SP110, PTPN6, CASP4, TLR2, MCM6, ICAM1, CDH13, PPIE, IRS2, MMP14, RIPK1, MAZ, CPEB2, KEAP1, ARHGEF11, VGLL3, BCL2, MFGE8, ID3, RIPK3, ZNF480, IL17RB, SYK, TBX20, PTRF, TGIF2, AHR, DLC1, NHLH2, C13orf15, ZNF124, STAT6, ZNF167, CARD6, CYLD, CD5, ZNF57, EMCN, DDIT3, RGS2, VAV1, ZNF536, RCOR2, CREB3L4, SLC12A6, NRIP1, ITGB2, MAP3K5, GADD45A, THY1, EM…
